# Supplementary material for: GPR35 prevents osmotic stress induced cell damage
Source: Commun Biol. 2025 Mar 22;8:478. doi: 10.1038/s42003-025-07848-9 (PMC11929815; doi:10.1038/s42003-025-07848-9)
Supplement: Supplementary file 3 — Suppl Data 2 [file 42003_2025_7848_MOESM3_ESM.xls]

## Sheet: All genes
test_id	gene_id	gene	locus	WT_0_raw	WT_1_raw	WT_2_raw	WT_3_raw	WT_4_raw	KO_0_raw	KO_1_raw	KO_2_raw	KO_3_raw	KO_4_raw	WT_0_fpkm	WT_1_fpkm	WT_2_fpkm	WT_3_fpkm	WT_4_fpkm	KO_0_fpkm	KO_1_fpkm	KO_2_fpkm	KO_3_fpkm	KO_4_fpkm	sample_1	sample_2	status	WT_fpkm	KO_fpkm	log2(fold_change)	test_stat	p_value	q_value	significant
Gpr35	Gpr35	Gpr35	chr1:92973118-92986391	144	227	182	302	226	5	2	1	4	4	2.48874	2.8347	2.94828	2.80065	3.85064	0.0336884	0.0204574	0.00969787	0.0407847	0.0406092	WT	KO	OK	2.9846	0.0290475	-6.68298	-5.06169	5e-05	0.00671989	yes
Gm3776	Gm3776	Gm3776	chr9:78257128-78269166	38	48	44	96	82	5	5	3	1	2	3.65875	3.3393	3.97083	4.95969	7.78341	0.190744	0.285023	0.162204	0.061323	0.122118	WT	KO	OK	4.7424	0.164282	-4.85137	-5.23908	5e-05	0.00671989	yes
Lmbr1	Lmbr1	Lmbr1	chr5:29229801-29378390	72	89	123	246	157	8	16	12	12	5	0.982229	0.877273	1.57277	1.80073	2.11148	0.0432416	0.129229	0.0919288	0.104264	0.0432565	WT	KO	OK	1.4689	0.0823841	-4.15622	-5.76414	5e-05	0.00671989	yes
Pla2g4c	Pla2g4c	Pla2g4c	chr7:13325666-13360668	17709	119	57	253	127	301	290	211	946	103	358.524	1.74072	1.08161	2.74842	2.53471	2.41446	3.47597	2.39878	12.1978	1.32238	WT	KO	OK	73.3259	4.36188	-4.0713	-5.50424	5e-05	0.00671989	yes
1700057G04Rik	1700057G04Rik	1700057G04Rik	chr9:92309376-92357876	8	8	8	41	32	3	2	3	1	2	0.608558	0.43971	0.570403	1.67351	2.39976	0.0904201	0.0900747	0.128151	0.0484491	0.0964813	WT	KO	OK	1.13839	0.0907153	-3.6495	-2.96847	0.0004	0.037546	yes
Pcsk6	Pcsk6	Pcsk6	chr7:65862135-66050386	133	9	5	8	11	2	1	9	3	19	2.09538	0.102452	0.0738348	0.0676293	0.170848	0.0124846	0.00932765	0.079624	0.0301028	0.18983	WT	KO	OK	0.502029	0.0642739	-2.96547	-3.05044	5e-05	0.00671989	yes
Rpph1	Rpph1	Rpph1	chr14:50807446-50807771	894	1017	328	45	373	360	52	82	127	255	469.835	386.183	161.57	12.6898	193.251	74.9621	16.1797	24.1998	42.5094	84.9862	WT	KO	OK	244.706	48.5674	-2.33299	-14.5605	5e-05	0.00671989	yes
Rmrp	Rmrp	Rmrp	chr4:43492784-43493059	1183	1782	494	51	576	532	29	112	355	353	975.978	1062.25	381.998	22.5766	468.472	173.9	14.1649	51.8876	186.534	184.685	WT	KO	OK	582.255	122.234	-2.25201	-19.9792	5e-05	0.00671989	yes
Nr0b2	Nr0b2	Nr0b2	chr4:133553389-133556536	62	19	34	259	51	17	39	16	24	13	4.37572	0.968892	2.24914	9.80823	3.54841	0.475377	1.62961	0.634114	1.0788	0.581837	WT	KO	OK	4.19008	0.879948	-2.25149	-4.02475	5e-05	0.00671989	yes
Defb37	Defb37	Defb37	chr8:18986232-18991055	16	100	10	111	52	38	14	16	17	9	6.94401	31.3585	4.0679	25.8492	22.2485	6.5344	3.59732	3.89942	4.69908	2.47704	WT	KO	OK	18.0936	4.24145	-2.09285	-6.90345	5e-05	0.00671989	yes
Fhl1	Fhl1	Fhl1	chrX:56731786-56793346	548	786	134	791	524	282	195	307	213	139	16.5568	17.0538	3.7642	12.8064	15.5788	3.3995	3.49655	5.20902	4.0918	2.64562	WT	KO	OK	13.152	3.7685	-1.80322	-4.77443	5e-05	0.00671989	yes
Slc6a14	Slc6a14	Slc6a14	chrX:21714899-21742357	40	1415	14	283	60	162	6	156	190	184	0.799262	20.4291	0.262202	3.03423	1.18192	1.28256	0.0709809	1.75043	2.418	2.33157	WT	KO	OK	5.14135	1.57071	-1.71073	-3.46584	5e-05	0.00671989	yes
Cpn1	Cpn1	Cpn1	chr19:43956307-43986520	95	102	35	138	90	36	43	47	36	36	3.86124	2.99548	1.33337	3.00964	3.60621	0.579745	1.03474	1.07273	0.93192	0.92791	WT	KO	OK	2.96119	0.909409	-1.70317	-3.29223	5e-05	0.00671989	yes
Hist1h1a	Hist1h1a	Hist1h1a	chr13:23763667-23764414	7	36	17	5	9	18	4	6	3	6	0.831651	3.09036	1.89309	0.318747	1.05412	0.847319	0.281361	0.400299	0.227006	0.452059	WT	KO	OK	1.43759	0.441609	-1.70282	-2.37545	0.0005	0.0444624	yes
Acta1	Acta1	Acta1	chr8:123891757-123894775	1984	332	773	973	414	112	163	501	1080	159	100.149	12.0952	36.5978	26.3534	20.6159	2.24154	4.87467	14.1934	34.6592	5.09324	WT	KO	OK	39.1623	12.2124	-1.68112	-3.95426	5e-05	0.00671989	yes
Plod2	Plod2	Plod2	chr9:92538800-92608427	9	110	18	110	52	52	7	37	11	24	0.168548	1.48045	0.315966	1.10541	0.96008	0.385857	0.0776102	0.389119	0.131203	0.285036	WT	KO	OK	0.806091	0.253765	-1.66745	-2.36292	5e-05	0.00671989	yes
Hist1h1e	Hist1h1e	Hist1h1e	chr13:23583669-23622558	45.9085	130.531	47	35.5643	45.833	44.6799	14	22.745	48.8674	30.4226	1.71466	3.52259	1.64536	0.712742	1.6876	0.661193	0.30958	0.477046	1.16246	0.720579	WT	KO	OK	1.85659	0.666172	-1.47869	-2.12647	0.0001	0.0121928	yes
Cend1	Cend1	Cend1	chr7:141426450-141429420	77	23	25	61	35	11	26	22	33	28	3.41828	0.73775	1.04025	1.45305	1.53176	0.193482	0.683362	0.548441	0.933049	0.788271	WT	KO	OK	1.63622	0.629321	-1.3785	-2.27197	5e-05	0.00671989	yes
Gm20594	Gm20594	Gm20594	chr6:79818030-79818364	3321	4953	2399	846	999	2108	1233	1056	1858	1261	1631.85	1758.51	1104.89	223.057	483.931	410.406	358.703	291.384	581.475	392.941	WT	KO	OK	1040.45	406.982	-1.35417	-10.0073	5e-05	0.00671989	yes
Bicd1	Bicd1	Bicd1	chr6:149408885-149558857	75	88	20	75	72	42	34	36	40	40	0.952775	0.813722	0.239506	0.514864	0.901311	0.212729	0.258994	0.25839	0.322905	0.326372	WT	KO	OK	0.684435	0.275878	-1.31088	-2.15694	5e-05	0.00671989	yes
Hoxb6	Hoxb6	Hoxb6	chr11:96299170-96301569	27	264	16	105	59	133	42	43	42	31	1.55781	11.0058	0.865268	3.25068	3.3559	3.04043	1.4347	1.39319	1.54339	1.13426	WT	KO	OK	4.00708	1.70919	-1.22924	-2.47149	5e-05	0.00671989	yes
Me1	Me1	Me1	chr9:86581362-86701253	2083	207	182	331	295	495	728	313	420	258	44.0075	3.15989	3.60402	3.7523	6.1442	4.14356	9.10603	3.71339	5.65145	3.45666	WT	KO	OK	12.1336	5.21422	-1.21848	-2.84047	5e-05	0.00671989	yes
Plscr4	Plscr4	Plscr4	chr9:92457377-92492516	22	89	11	68	61	60	28	31	17	23	0.464489	1.35771	0.217683	0.770362	1.26966	0.501921	0.350003	0.36754	0.228599	0.307951	WT	KO	OK	0.815981	0.351203	-1.21623	-1.95649	5e-05	0.00671989	yes
Sema3c	Sema3c	Sema3c	chr5:17574815-17730267	89	428	43	298	206	148	72	129	116	157	1.20827	4.19837	0.547168	2.17081	2.75706	0.796097	0.578717	0.98345	1.00301	1.35168	WT	KO	OK	2.17634	0.94259	-1.2072	-2.76618	5e-05	0.00671989	yes
Mal	Mal	Mal	chr2:127633225-127656695	78	156	17	348	54	172	36	52	71	52	1.98468	2.82454	0.427168	4.6792	1.33401	1.70816	0.555227	0.731742	1.13318	0.884047	WT	KO	OK	2.24992	1.00247	-1.16631	-2.14308	5e-05	0.00671989	yes
Emp2	Emp2	Emp2	chr16:10281748-10313968	135	232	40	182	153	112	58	113	92	97	2.69084	3.34123	0.747298	1.94652	3.00644	0.884513	0.684452	1.2648	1.16793	1.2261	WT	KO	OK	2.34647	1.04556	-1.16621	-2.56354	5e-05	0.00671989	yes
Apcdd1	Apcdd1	Apcdd1	chr18:62922326-62953195	73	27	25	35	34	21	49	23	13	27	1.81448	0.484906	0.582437	0.4668	0.833133	0.206814	0.721085	0.321031	0.205801	0.425592	WT	KO	OK	0.836351	0.376065	-1.15313	-1.78232	0.00045	0.041257	yes
Rnf180	Rnf180	Rnf180	chr13:105147493-105293014	62	96	13	107	89	77	20	43	63	37	1.11673	1.24937	0.219472	1.03413	1.58035	0.549515	0.213279	0.434926	0.722722	0.422629	WT	KO	OK	1.04001	0.468614	-1.15013	-2.04644	0.0001	0.0121928	yes
Fn1	Fn1	Fn1	chr1:71585472-71653234	113	53	35	59	63	29	23	45	22	93	0.949258	0.315626	0.280867	0.264008	0.50541	0.0942754	0.114391	0.217778	0.118872	0.500357	WT	KO	OK	0.463034	0.209135	-1.14669	-1.84086	0.0001	0.0121928	yes
Tppp3	Tppp3	Tppp3	chr8:105467491-105471422	134	113	150	417	87	168	138	117	86	61	10.5415	6.42302	11.0603	17.6022	6.74717	5.23645	6.42741	5.16859	4.30892	3.04317	WT	KO	OK	10.4748	4.83691	-1.11477	-2.9961	5e-05	0.00671989	yes
Malat1	Malat1	Malat1	chr19:5795689-5802671	3739	8597	4080	6023	2014	2937	4317	2348	3265	2660	35.5802	59.1104	36.3909	30.7538	18.8938	11.0736	24.3218	12.547	19.7884	16.0522	WT	KO	OK	36.1458	16.7566	-1.1091	-3.35584	5e-05	0.00671989	yes
Car12	Car12	Car12	chr9:66713685-66766845	597	877	182	1215	576	616	283	422	574	371	10.9643	11.6378	3.13298	11.9734	10.4288	4.48249	3.07719	4.35221	6.71418	4.32097	WT	KO	OK	9.62746	4.58941	-1.06885	-3.31064	5e-05	0.00671989	yes
Dusp14	Dusp14	Dusp14	chr11:84048044-84068357	112	116	46	72	125	97	88	69	55	44	5.8309	4.36355	2.24468	2.01133	6.41555	2.00088	2.71244	2.01724	1.8237	1.45268	WT	KO	OK	4.1732	2.00139	-1.06015	-2.31938	5e-05	0.00671989	yes
Card9	Card9	Card9	chr2:26352311-26359547	510	577	111	534	247	393	176	252	386	161	23.3808	19.113	4.76971	13.136	11.1633	7.13861	4.77709	6.48754	11.2707	4.68076	WT	KO	OK	14.3126	6.87094	-1.0587	-3.18885	5e-05	0.00671989	yes
Gm53	Gm53	Gm53	chr11:96251659-96264484	22	130	10	93	55	129	5	36	28	31	3.43673	14.6734	1.46421	7.79541	8.47016	7.98443	0.462438	3.15802	2.78583	3.07104	WT	KO	OK	7.16798	3.49235	-1.03737	-2.37898	0.0005	0.0444624	yes
Gm17644	Gm17644	Gm17644	chr1:12667562-12673090	52	140	59	71	38	49	75	44	52	27	1.1195	2.17778	1.19057	0.820189	0.806514	0.417975	0.95597	0.531943	0.713016	0.368627	WT	KO	OK	1.22291	0.597506	-1.03329	-1.879	0.0002	0.0225276	yes
Cyp3a44	Cyp3a44	Cyp3a44	chr5:145773982-145805874	70	127	51	250	61	60	78	39	86	80	2.56836	3.36686	1.75391	4.92188	2.20645	0.872249	1.69439	0.803548	2.00969	1.86144	WT	KO	OK	2.96349	1.44826	-1.03297	-2.16899	0.0001	0.0121928	yes
Myh11	Myh11	Myh11	chr16:14194526-14291408	23	232	44	35	268	76	9	183	45	143	0.232193	1.68543	0.413821	0.189593	2.65754	0.303995	0.0537929	1.0341	0.289329	0.911242	WT	KO	OK	1.03572	0.518492	-0.998234	-1.86296	0.0001	0.0121928	yes
Acta2	Acta2	Acta2	chr19:34240335-34255373	22	278	115	85	318	103	8	309	51	148	0.599252	5.47137	2.93605	1.24234	8.53926	1.11162	0.129014	4.72645	0.884771	2.55652	WT	KO	OK	3.75765	1.88168	-0.997814	-2.181	5e-05	0.00671989	yes
Slc6a20b	Slc6a20b	Slc6a20b	chr9:123593819-123632565	39	92	21	92	53	39	36	55	45	28	0.815933	1.39073	0.411802	1.03279	1.09313	0.323286	0.445916	0.646164	0.59962	0.371491	WT	KO	OK	0.948877	0.477296	-0.991338	-1.71307	0.0005	0.0444624	yes
Lpcat4	Lpcat4	Lpcat4	chr2:112239840-112247111	1223	1823	486	2507	1234	1219	702	1108	1334	685	46.4586	50.0369	17.3043	51.1008	46.2127	18.3474	15.7884	23.6358	32.2752	16.5018	WT	KO	OK	42.2227	21.3097	-0.986506	-3.44401	5e-05	0.00671989	yes
Sprr1a	Sprr1a	Sprr1a	chr3:92483953-92485881	116	179	56	196	104	90	101	96	102	67	12.7702	14.2382	5.77837	11.5778	11.287	3.92566	6.58294	5.93471	7.15174	4.6775	WT	KO	OK	11.1303	5.65451	-0.97702	-2.68928	5e-05	0.00671989	yes
Chrm4	Chrm4	Chrm4	chr2:91922188-91932282	228	148	49	228	114	125	85.0002	135	148	73	5.73567	2.69014	1.15538	3.07764	2.82722	1.24592	1.26599	1.9071	2.37129	1.16459	WT	KO	OK	3.09721	1.59098	-0.961056	-2.15421	5e-05	0.00671989	yes
Plat	Plat	Plat	chr8:22757743-22782848	171	163	37	145	109	131	51	107	99	91	4.73786	3.26316	0.960875	2.1557	2.97727	1.4381	0.836598	1.66479	1.74701	1.59893	WT	KO	OK	2.81897	1.45708	-0.952085	-2.10251	5e-05	0.00671989	yes
Adm	Adm	Adm	chr7:110627668-110629819	199	129	70	209	112	105	112	93	125	100	10.9061	5.10821	3.59577	6.14602	6.05116	2.28	3.63407	2.86212	4.36313	3.47548	WT	KO	OK	6.36144	3.32296	-0.936885	-2.32668	5e-05	0.00671989	yes
Areg	Areg	Areg	chr5:91139614-91148432	123	254	124	517	275	173	223	180	157	173	7.97409	11.898	7.53489	17.9846	17.5758	4.44379	8.55937	6.55297	6.4826	7.11251	WT	KO	OK	12.5935	6.63025	-0.925541	-2.72538	5e-05	0.00671989	yes
Fhdc1	Fhdc1	Fhdc1	chr3:84442195-84480439	212	461	93	504	192	273	157	202	249	162	2.38803	3.75206	0.971926	3.04627	2.13211	1.21842	1.04412	1.27775	1.78639	1.15723	WT	KO	OK	2.45808	1.29678	-0.922596	-2.31108	5e-05	0.00671989	yes
Lamb3	Lamb3	Lamb3	chr1:193301993-193343878	2233	3980	801	2886	1818	2186	1658	1484	1577	2002	37.4003	48.1653	12.5747	25.9368	30.0183	14.5067	16.4411	13.9576	16.8226	21.2643	WT	KO	OK	30.8191	16.5985	-0.892775	-2.91721	5e-05	0.00671989	yes
Ppap2b	Ppap2b	Ppap2b	chr4:105157346-105232767	258	278	116	377	235	199	149	256	205	165	5.62582	4.38001	2.37085	4.41104	5.05173	1.7193	1.92359	3.1347	2.84704	2.28166	WT	KO	OK	4.36789	2.38126	-0.875212	-2.33244	5e-05	0.00671989	yes
Fgf15	Fgf15	Fgf15	chr7:144896531-144900951	3403	1242	1609	7524	1726	650	3124	2515	2254	2248	136.933	36.1103	60.6849	162.453	68.4688	10.3631	74.4248	56.8295	57.7661	57.3644	WT	KO	OK	92.93	51.3496	-0.855792	-2.76403	5e-05	0.00671989	yes
Hoxb9	Hoxb9	Hoxb9	chr11:96271329-96276593	46	510	20	287	192	417	53	135	155	92	1.1892	9.52646	0.484626	3.98118	4.89333	4.27135	0.811211	1.95984	2.55213	1.50829	WT	KO	OK	4.01496	2.22056	-0.85446	-2.00817	0.00015	0.0173926	yes
Des	Des	Des	chr1:75360343-75367715	39	234	113	75	217	142	22	204	61	154	1.29336	5.60704	3.51246	1.33459	7.09447	1.86584	0.431954	3.79904	1.28842	3.23873	WT	KO	OK	3.76838	2.1248	-0.826621	-1.87013	0.0004	0.037546	yes
Apol9b	Apol9b	Apol9b	chr15:77729071-77736382	620	277	614	919	340	595	666	543	256	263	30.4608	9.84793	28.5238	24.4716	16.6253	11.6739	19.4102	15.0818	8.07036	8.25573	WT	KO	OK	21.9859	12.4984	-0.814835	-2.33885	5e-05	0.00671989	yes
Sardh	Sardh	Sardh	chr2:27188392-27247303	149	136	103	153	74	148	99	97	102	78	2.20728	1.45571	1.43017	1.21617	1.08071	0.868688	0.868293	0.806923	0.962375	0.732766	WT	KO	OK	1.47801	0.847809	-0.801841	-1.74447	0.00025	0.0257109	yes
Me3	Me3	Me3	chr7:89632817-89854359	73	179	62	208	108	153	97	97	81	80	1.13022	2.00243	0.899727	1.72797	1.64843	0.938562	0.889145	0.843338	0.798728	0.785472	WT	KO	OK	1.48176	0.851049	-0.799993	-1.72562	0.0004	0.037546	yes
Tppp	Tppp	Tppp	chr13:74009418-74035753	166	522	180	861	479	435	374	477	273	181	2.19135	4.97896	2.22718	6.09874	6.2337	2.27523	2.92305	3.536	2.2953	1.51525	WT	KO	OK	4.34599	2.50897	-0.792591	-2.27344	5e-05	0.00671989	yes
Mid1	Mid1	Mid1	chrX:169685246-169990797	172	1087	275	424	307	596	276	438	355	245	3.0215	13.9936	4.54157	3.99085	5.30534	4.13118	2.85899	4.28845	3.89591	2.66684	WT	KO	OK	6.17057	3.56827	-0.790177	-2.03964	0.0001	0.0121928	yes
Angptl4	Angptl4	Angptl4	chr17:33774899-33781575	591	604	255	1578	1614	1340	508	578	700	861	22.4373	16.5686	9.0741	32.1458	60.4079	20.1567	11.4185	12.3226	16.9261	20.7295	WT	KO	OK	28.1267	16.3107	-0.786127	-2.54642	5e-05	0.00671989	yes
Slc25a48	Slc25a48	Slc25a48	chr13:56438354-56472363	965	1479	206	1109	758	552	171	869	1325	664	48.1039	53.2703	9.62496	29.6632	37.2502	10.9024	5.04672	24.3255	42.0671	20.9904	WT	KO	OK	35.5825	20.6664	-0.783878	-2.58056	5e-05	0.00671989	yes
Avil	Avil	Avil	chr10:127000708-127020994	486	262	159	208	127	254	234	223	217	192	11.0807	4.31616	3.39788	2.54465	2.85458	2.29455	3.1587	2.85514	3.15113	2.77609	WT	KO	OK	4.8388	2.84712	-0.765146	-2.01334	5e-05	0.00671989	yes
Nfil3	Nfil3	Nfil3	chr13:52967208-52981039	919	418	262	331	158	902	345	325	286	220	33.1531	10.8955	8.85909	6.40722	5.61916	12.8928	7.36865	6.58388	6.57125	5.03306	WT	KO	OK	12.9868	7.68992	-0.756007	-2.1758	5e-05	0.00671989	yes
Slc13a1	Slc13a1	Slc13a1	chr6:24088282-24168092	5177	9481	1302	12838	5272	6956	3561	5784	6868	4194	145.755	192.869	34.3585	193.943	146.327	77.5953	59.3577	91.4456	123.154	74.8813	WT	KO	OK	142.651	85.2868	-0.742093	-2.27366	5e-05	0.00671989	yes
Ttc36	Ttc36	Ttc36	chr9:44799399-44802951	255	473	128	490	246	323	219	254	353	168	29.3759	39.3711	13.821	30.2887	27.9378	14.743	14.9368	16.4314	25.9	12.2733	WT	KO	OK	28.1589	16.8569	-0.740253	-2.65903	5e-05	0.00671989	yes
Abi3bp	Abi3bp	Abi3bp	chr16:56477845-56690135	194	271	61	251	111	131	85	230	178	119	3.14274	3.17633	0.929009	2.22205	1.82138	0.833235	0.819715	2.11149	1.81595	1.20028	WT	KO	OK	2.2583	1.35614	-0.735738	-1.6608	0.0004	0.037546	yes
Capn13	Capn13	Capn13	chr17:73306463-73399296	1193	153	216	351	216	429	342	486	459	328	31.9295	2.95874	5.41856	5.04071	5.69916	4.54925	5.41924	7.30428	7.82416	5.56706	WT	KO	OK	10.2093	6.1328	-0.735271	-1.95343	0.00015	0.0173926	yes
Slc10a2	Slc10a2	Slc10a2	chr8:5085622-5105232	2537	6640	436	4758	3619	3054	1000	2946	4960	2756	114.839	217.17	18.4984	115.565	161.497	54.7733	26.7997	74.8844	142.996	79.1131	WT	KO	OK	125.514	75.7133	-0.729228	-2.30749	5e-05	0.00671989	yes
Olfm4	Olfm4	Olfm4	chr14:80000301-80021930	61	321	56	536	429	390	126	298	134	254	2.74005	10.4183	2.35774	12.9189	18.9973	6.94104	3.35089	7.51683	3.8336	7.23541	WT	KO	OK	9.48647	5.77555	-0.715912	-1.99662	5e-05	0.00671989	yes
Ereg	Ereg	Ereg	chr5:91074616-91093649	392	625	252	988	492	581	544	490	331	390	6.43032	7.40783	3.87459	8.69635	7.95642	3.77619	5.28331	4.5137	3.45818	4.05706	WT	KO	OK	6.8731	4.21769	-0.704508	-2.19067	5e-05	0.00671989	yes
H2-K2	H2-K2	H2-K2	chr17:33974658-33978791	172	251	165	235	94	180	203	164	147	114	9.90612	10.4451	8.90714	7.26234	5.33715	4.10752	6.92201	5.30407	5.3922	4.16371	WT	KO	OK	8.37157	5.1779	-0.693131	-1.91997	0.00015	0.0173926	yes
Slc30a10	Slc30a10	Slc30a10	chr1:185447115-185468761	929	1061	681	1660	992	1118	1030	756	857	970	10.6411	8.78112	7.31134	10.2026	11.2018	5.07392	6.98503	4.86275	6.25209	7.046	WT	KO	OK	9.6276	6.04396	-0.671682	-1.85204	5e-05	0.00671989	yes
P2ry4	P2ry4	P2ry4	chrX:100590153-100594869	137	384	181	367	253	266	213	226	220	237	2.089	4.23072	2.58688	3.00274	3.80317	1.60706	1.92291	1.93516	2.13656	2.29175	WT	KO	OK	3.1425	1.97869	-0.667369	-1.80496	5e-05	0.00671989	yes
Sh2d7	Sh2d7	Sh2d7	chr9:54538983-54545020	333	207	97	173	95	175	203	189	141	150	8.4066	3.77582	2.29524	2.34345	2.36432	1.75043	3.03412	2.67934	2.26709	2.40142	WT	KO	OK	3.83708	2.42648	-0.661144	-1.64614	0.0005	0.0444624	yes
Cldn2	Cldn2	Cldn2	chrX:139800807-139811388	1160	5449	874	5840	3662	5830	1965	2898	2868	1856	26.1429	88.7312	18.4623	70.6222	81.3617	52.059	26.2191	36.6761	41.1669	26.5261	WT	KO	OK	57.0641	36.5295	-0.643522	-2.01268	5e-05	0.00671989	yes
Tmem252	Tmem252	Tmem252	chr19:24674007-24861842	626	670	339	563	370	1012	674	371	317	232	17.8822	13.8288	9.07663	8.62954	10.4197	11.454	11.399	5.95127	5.76738	4.20276	WT	KO	OK	11.9674	7.75489	-0.625928	-1.82216	0.00015	0.0173926	yes
Tubb2a	Tubb2a	Tubb2a	chr13:34074279-34078008	470	430	336	718	343	379	438	405	453	400	21.6393	14.3047	14.4999	17.738	15.5685	6.9138	11.9393	10.4711	13.2837	11.679	WT	KO	OK	16.7501	10.8574	-0.625491	-2.08964	5e-05	0.00671989	yes
Fam108a	Fam108a	Fam108a	chr10:80583648-80590341	2590	2099	2669	4621	2039	3190	2191	2852	2401	2434	131.652	77.0909	127.161	126.036	102.176	64.2464	65.937	81.4077	77.7306	78.4598	WT	KO	OK	112.823	73.5563	-0.617142	-2.29573	5e-05	0.00671989	yes
Cd55	Cd55	Cd55	chr1:130439029-130462740	4679	1469	1257	1980	1256	2233	3402	1666	1940	1496	129.975	29.4844	32.7282	29.5125	34.3956	24.5769	55.9502	25.9879	34.3228	26.3536	WT	KO	OK	51.2191	33.4383	-0.615182	-1.78873	0.0004	0.037546	yes
1700024P16Rik	1700024P16Rik	1700024P16Rik	chr4:104913455-105016863	169	391	88	272	247	195	311	196	241	123	3.71781	6.21501	1.81452	3.21072	5.35678	1.69968	4.05062	2.42129	3.37669	1.71596	WT	KO	OK	4.06297	2.65285	-0.614992	-1.62436	0.00045	0.041257	yes
Fkbp5	Fkbp5	Fkbp5	chr17:28399094-28486112	130	446	132	649	303	424	124	296	377	242	2.54016	6.29675	2.41752	6.80448	5.83668	3.28257	1.4345	3.24787	4.69172	2.9987	WT	KO	OK	4.77912	3.13107	-0.610087	-1.70393	0.00025	0.0257109	yes
Reg4	Reg4	Reg4	chr3:98222155-98236748	180	743	233	804	584	823	377	543	282	383	14.2122	42.3879	17.2434	34.0626	45.4577	25.7466	17.6234	24.0757	14.1811	19.1773	WT	KO	OK	30.6728	20.1608	-0.605403	-2.17361	5e-05	0.00671989	yes
Mboat1	Mboat1	Mboat1	chr13:30136489-30246694	211	509	141	473	291	567	177	291	276	253	5.08394	8.86135	3.18432	6.11522	6.91221	5.41293	2.52494	3.93732	4.23546	3.8658	WT	KO	OK	6.03141	3.99529	-0.594194	-1.71827	0.00025	0.0257109	yes
Chgb	Chgb	Chgb	chr2:132781277-132795072	603	1065	1073	1657	973	1323	1153	1104	780	819	15.3793	19.626	25.6506	22.6764	24.4646	13.3693	17.4104	15.8117	12.6703	13.2466	WT	KO	OK	21.5594	14.5017	-0.572098	-1.98232	5e-05	0.00671989	yes
Arntl	Arntl	Arntl	chr7:113207464-113314126	885	1046	489	760	408	1476	701	572	465	515	21.4344	18.4705	11.1097	9.92026	9.63127	14.4795	10.3115	7.92221	7.06467	7.97469	WT	KO	OK	14.1132	9.55051	-0.563399	-1.69307	5e-05	0.00671989	yes
Serpina1b	Serpina1b	Serpina1b	chr12:103728155-103738189	273	484	287	865	410	621	468	417	333	358	14.4224	18.475	14.2113	24.5202	21.3532	12.9986	14.638	12.3709	11.2045	11.9938	WT	KO	OK	18.5964	12.6411	-0.556897	-1.89697	0.00025	0.0257109	yes
Pck1	Pck1	Pck1	chr2:173153072-173159253	1476	788	1793	4133	3632	1427	2479	1794	1932	3495	39.4709	15.2258	44.9418	59.3048	95.7509	15.1198	39.249	26.9404	32.9058	59.2705	WT	KO	OK	50.9389	34.6971	-0.553952	-1.73058	0.00025	0.0257109	yes
Glipr2	Glipr2	Glipr2	chr4:43957701-43979118	1263	1224	417	909	530	1480	814	890	820	531	44.8851	31.43	13.8904	17.3339	18.5687	20.8397	17.1271	17.7615	18.5604	11.9672	WT	KO	OK	25.2216	17.2512	-0.547965	-1.85426	0.00015	0.0173926	yes
Atf3	Atf3	Atf3	chr1:191170296-191183333	765	912	510	1303	713	707	801	636	1086	764	27.8467	23.9868	17.4005	25.4501	25.5863	10.1968	17.2626	13.0005	25.1777	17.6363	WT	KO	OK	24.0541	16.6548	-0.530348	-1.84348	0.00025	0.0257109	yes
Ifrd1	Ifrd1	Ifrd1	chr12:40203128-40223189	2864	1893	1402	3626	2014	2561	3507	1854	2280	1545	114.601	54.7304	52.5825	77.853	79.4474	40.6027	83.0827	41.6595	58.1062	39.2052	WT	KO	OK	75.8428	52.5312	-0.529836	-1.63509	0.0001	0.0121928	yes
Trib1	Trib1	Trib1	chr15:59648653-59657099	1655	1766	1070	3057	1618	1993	1585	1560	2312	1417	27.9298	21.534	16.9252	27.6821	26.9187	13.3263	15.8365	14.7837	24.8503	15.1649	WT	KO	OK	24.1979	16.7923	-0.527081	-1.77503	0.0003	0.0303256	yes
Trpm6	Trpm6	Trpm6	chr19:18749982-18892511	423	1087	308	973	826	820	598	745	849	519	4.32723	8.03459	2.95325	5.34092	8.33021	3.32365	3.62186	4.27973	5.53161	3.36696	WT	KO	OK	5.79724	4.02476	-0.526463	-1.64985	0.00025	0.0257109	yes
2210407C18Rik	2210407C18Rik	2210407C18Rik	chr11:58608205-58613492	734	594	1068	1380	583	1549	685	1000	751	609	70.1481	41.0177	95.6689	70.7673	54.9281	58.6548	38.7589	53.6673	45.7124	36.9095	WT	KO	OK	66.506	46.7406	-0.508809	-2.0741	0.0001	0.0121928	yes
Prss23	Prss23	Prss23	chr7:89507784-89517586	2533	5257	1439	4784	3495	4837	3282	3254	3523	2698	54.0636	81.0722	28.7879	54.7891	73.5399	40.9051	41.4733	39.0011	47.8912	36.5184	WT	KO	OK	58.4505	41.1578	-0.506049	-1.66907	0.0004	0.037546	yes
Gm5485	Gm5485	Gm5485	chr16:48399452-48412416	1625	1182	998	2142	1012	1574	2448	1120	1066	857	247.262	129.953	142.336	174.887	151.806	94.8943	220.534	95.6999	103.308	82.6961	WT	KO	OK	169.249	119.427	-0.503021	-2.29667	0.0004	0.037546	yes
Epb4.1l1	Epb4.1l1	Epb4.1l1	chr2:156421051-156543214	1574	2013	769	1844	1340	1782	1351	1410	1789	1334	16.639	15.4176	7.61942	10.4595	13.9663	7.46394	8.48088	8.3727	12.0469	8.94075	WT	KO	OK	12.8204	9.06103	-0.50069	-1.59975	0.00035	0.0350801	yes
Atp10b	Atp10b	Atp10b	chr11:43149876-43262286	1704	1935	1489	2128	1493	5087	3580	3251	3481	3081	16.3918	13.4493	13.4255	10.984	14.1586	19.3887	20.3892	17.5615	21.3272	18.7952	WT	KO	OK	13.6818	19.4924	0.510647	1.70024	0.0002	0.0225276	yes
Lyz2	Lyz2	Lyz2	chr10:117277540-117282272	178	813	273	699	479	1524	330	1045	816	1265	13.461	44.4236	19.3509	28.3641	35.7109	45.6642	14.7752	44.3777	39.3027	60.6666	WT	KO	OK	28.2621	40.9573	0.535252	1.96755	0.0002	0.0225276	yes
Slc36a1	Slc36a1	Slc36a1	chr11:55204339-55236330	1151	738	3260	1857	1356	4124	5752	2560	2545	3655	14.6428	6.78375	38.8728	12.6764	17.0065	20.7874	43.324	18.2885	20.621	29.4874	WT	KO	OK	17.9964	26.5017	0.558372	1.64992	0.00055	0.0485437	yes
Scd1	Scd1	Scd1	chr19:44394449-44407709	672	2119	651	718	580	1070	3080	1041	1234	3187	9.35546	21.3153	8.49485	5.36356	7.96031	5.90216	25.3868	8.13835	10.9417	28.137	WT	KO	OK	10.4979	15.7012	0.580775	1.71703	0.0004	0.037546	yes
Nr1d2	Nr1d2	Nr1d2	chr14:18204055-18239106	390	519	938	1459	730	1565	1928	1602	1817	1490	5.67063	5.45254	12.7835	11.383	10.464	9.01598	16.5972	13.0804	16.8266	13.739	WT	KO	OK	9.15071	13.8518	0.598118	1.96502	5e-05	0.00671989	yes
Barx2	Barx2	Barx2	chr9:31846043-31913285	683	1189	1068	776	574	2637	1223	2339	1752	1803	27.7602	34.918	40.6868	16.9238	22.9996	42.4663	29.43	53.3854	45.3535	46.4728	WT	KO	OK	28.6577	43.4216	0.599491	2.14747	5e-05	0.00671989	yes
Cd79a	Cd79a	Cd79a	chr7:24897510-24902197	149	782	364	314	295	1184	317	924	891	871	8.55854	32.4552	19.5972	9.67779	16.7048	26.9462	10.7804	29.8041	32.596	31.7272	WT	KO	OK	17.3987	26.3708	0.599959	2.0429	5e-05	0.00671989	yes
Tef	Tef	Tef	chr15:81802672-81826863	339	412	670	967	575	1033	1431	1169	1510	1277	5.45897	4.7831	10.0607	8.30742	9.10371	6.53456	13.6623	10.4808	15.3543	12.9501	WT	KO	OK	7.54278	11.7964	0.645181	1.99155	5e-05	0.00671989	yes
Fam198b	Fam198b	Fam198b	chr3:79885929-79946278	197	187	105	213	122	401	306	491	330	401	1.97826	1.35682	0.988292	1.1477	1.20777	1.59549	1.81928	2.76878	2.11059	2.55365	WT	KO	OK	1.33577	2.16956	0.699731	1.8694	5e-05	0.00671989	yes
Pou2af1	Pou2af1	Pou2af1	chr9:51213689-51240079	71	465	165	150	161	588	140	532	571	538	1.93886	9.175	4.2233	2.19793	4.33432	6.36206	2.26349	8.15813	9.93113	9.31691	WT	KO	OK	4.37388	7.20634	0.720353	2.01095	0.0001	0.0121928	yes
Wdpcp	Wdpcp	Wdpcp	chr11:21572280-21898686	106	120	133	239	99	516	179	337	302	352	3.05367	2.49782	3.59126	3.69443	2.81162	5.88976	3.05302	5.45175	5.54111	6.43071	WT	KO	OK	3.12976	5.27327	0.752646	2.03533	5e-05	0.00671989	yes
Ms4a1	Ms4a1	Ms4a1	chr19:11196816-11299884	61	305	148	151	113	559	139	384	384	432	2.12339	7.6712	4.82881	2.82039	3.87779	7.7098	2.86467	7.50621	8.51343	9.53639	WT	KO	OK	4.26432	7.2261	0.760902	2.09367	5e-05	0.00671989	yes
Saa1	Saa1	Saa1	chr7:46740498-46742980	845	2161	283	1489	259	5977	512	971	3335	1582	135.278	249.971	42.4655	127.908	40.8768	379.128	48.529	87.2931	340.048	160.612	WT	KO	OK	119.3	203.122	0.767753	3.13555	5e-05	0.00671989	yes
Igj	Igj	Igj	chr5:88519808-88527897	2746	5141	417	3045	826	10975	2579	5960	6927	3971	93.3208	126.238	13.2829	55.5263	27.6735	147.779	51.8908	113.74	149.933	85.5812	WT	KO	OK	63.2083	109.785	0.796494	2.41498	5e-05	0.00671989	yes
Npl	Npl	Npl	chr1:153503015-153549714	624	307	988	1126	342	2516	2770	1330	1047	1090	33.5703	11.9337	49.8204	32.5044	18.1386	53.6307	88.229	40.1802	35.875	37.1876	WT	KO	OK	29.1935	51.0205	0.805431	2.81739	5e-05	0.00671989	yes
Clca2	Clca2	Clca2	chr3:144796558-144819494	143	156	228	211	122	631	524	346	383	381	2.67349	2.10733	3.99537	2.1167	2.24858	4.67416	5.80009	3.63253	4.56053	4.51719	WT	KO	OK	2.62829	4.6369	0.819035	2.29477	5e-05	0.00671989	yes
Socs3	Socs3	Socs3	chr11:117966086-117969366	658	686	1643	1149	959	3006	4312	2322	2473	1528	16.842	12.6869	39.417	15.7805	24.1987	30.4851	65.3441	33.3748	40.3148	24.8022	WT	KO	OK	21.785	38.8642	0.835107	2.7198	5e-05	0.00671989	yes
Erdr1	Erdr1	Erdr1	chrY:90785441-90816465	88	568	164	517	222	891	509	1205	958	325	9.90754	46.2057	17.3064	31.2325	24.6401	39.7459	33.9283	76.1833	68.6945	23.2042	WT	KO	OK	25.8584	48.3513	0.902918	3.3942	5e-05	0.00671989	yes
Tifa	Tifa	Tifa	chr3:127789912-127798389	1172	946	1545	1683	1318	6415	5376	3085	2912	1956	39.1083	22.8085	48.3225	30.1342	43.3574	84.8145	106.209	57.8079	61.8881	41.3915	WT	KO	OK	36.7462	70.4222	0.938436	3.21551	5e-05	0.00671989	yes
Cyp2c66	Cyp2c66	Cyp2c66	chr19:39113897-39186756	27	38	111	34	80	224	597	40	20	24	1.22131	1.24197	4.70615	0.825232	3.56747	4.01461	15.9882	1.01605	0.576192	0.688455	WT	KO	OK	2.31243	4.4567	0.946566	1.92024	0.00025	0.0257109	yes
C4b	C4b	C4b	chr17:34728380-34743897	19	38	52	41	39	150	27	120	84	179	0.236171	0.341288	0.605837	0.273458	0.477907	0.738748	0.1987	0.837615	0.665007	1.411	WT	KO	OK	0.386932	0.770214	0.993178	1.80031	0.00025	0.0257109	yes
Ubd	Ubd	Ubd	chr17:37193891-37196101	870	1362	2502	2045	651	3015	425	8209	5414	3931	76.5655	86.6074	206.386	96.5696	56.4808	105.131	22.1444	405.69	303.463	219.39	WT	KO	OK	104.522	211.164	1.01456	3.51025	5e-05	0.00671989	yes
Clu	Clu	Clu	chr14:65968482-65981545	179	518	179	417	234	1746	350	864	629	1104	7.19827	15.0511	6.74694	8.99796	9.27677	27.8196	8.33304	19.511	16.1101	28.1543	WT	KO	OK	9.45421	19.9856	1.07993	3.49104	5e-05	0.00671989	yes
Pigz	Pigz	Pigz	chr16:31933850-31946046	10	41	25	23	14	90	29	93	78	55	0.325768	0.965064	0.763356	0.40204	0.449616	1.16167	0.559328	1.7013	1.61836	1.13624	WT	KO	OK	0.581169	1.23538	1.08793	1.82078	0.00045	0.041257	yes
Mfge8	Mfge8	Mfge8	chr7:79133767-79149060	158	744	238	580	395	2240	463	1373	1004	1497	5.56373	19.0403	7.85894	11.0115	13.6781	31.4105	9.67235	27.2467	22.667	33.6183	WT	KO	OK	11.4305	24.923	1.12459	3.31016	5e-05	0.00671989	yes
Fabp4	Fabp4	Fabp4	chr3:10204342-10208576	63	350	180	35	50	59	573	126	99	1153	9.3009	37.3351	24.9078	2.77259	7.27714	3.45118	50.0841	10.4459	9.30879	107.948	WT	KO	OK	16.3187	36.2476	1.15136	3.59919	5e-05	0.00671989	yes
Cilp	Cilp	Cilp	chr9:65265179-65280605	3	46	15	30	25	128	17	86	66	83	0.0489998	0.542869	0.229638	0.262922	0.402549	0.828351	0.164393	0.78879	0.686579	0.859709	WT	KO	OK	0.297396	0.665564	1.16219	1.83704	0.00025	0.0257109	yes
Ceacam10	Ceacam10	Ceacam10	chr7:24777203-24784655	37	255	25	18	16	437	70	218	219	219	2.82458	14.0655	1.78884	0.737323	1.20414	13.218	3.16381	9.3454	10.648	10.6022	WT	KO	OK	4.12408	9.39549	1.18789	2.78513	5e-05	0.00671989	yes
Nnt	Nnt	Nnt	chr13:119334316-119409138	215	342	227	501	491	1563	1325	1123	1038	1003	4.17447	4.79792	4.13112	5.19931	9.39832	12.0087	15.1741	12.2116	12.8237	12.3006	WT	KO	OK	5.54023	12.9037	1.21977	3.67195	5e-05	0.00671989	yes
Vcam1	Vcam1	Vcam1	chr3:116110019-116129688	15	50	10	37	11	132	21	99	56	96	0.302914	0.729562	0.189281	0.400925	0.218991	1.05617	0.251078	1.12267	0.720261	1.22942	WT	KO	OK	0.368335	0.87592	1.24978	2.02578	5e-05	0.00671989	yes
Gsta1	Gsta1	Gsta1	chr9:78230668-78242683	10	16	24	39	24	136	118	69	54	42	0.981885	1.13513	2.20877	2.05475	2.32315	5.29092	6.85967	3.80452	3.37698	2.61523	WT	KO	OK	1.74074	4.38946	1.33435	2.72212	5e-05	0.00671989	yes
Fcamr	Fcamr	Fcamr	chr1:130800901-130814740	9	32	10	12	14	63	12	84	54	68	0.377209	0.96907	0.392842	0.269869	0.578461	1.0462	0.29777	1.97702	1.44148	1.80739	WT	KO	OK	0.51749	1.31397	1.34433	1.85759	5e-05	0.00671989	yes
B3galt5	B3galt5	B3galt5	chr16:96235800-96319858	25	43	68	108	85	595	472	79	149	100	0.342354	0.425469	0.87282	0.793585	1.14752	3.22839	3.82683	0.60751	1.29956	0.868434	WT	KO	OK	0.71635	1.96614	1.45663	2.96747	5e-05	0.00671989	yes
Coch	Coch	Coch	chr12:51593340-51605773	6	8	6	14	7	40	9	72	24	26	0.169739	0.163525	0.159096	0.212518	0.195224	0.448358	0.150741	1.14382	0.432433	0.466452	WT	KO	OK	0.18002	0.52836	1.55336	1.8324	0.0003	0.0303256	yes
Mfi2	Mfi2	Mfi2	chr16:31878809-31899019	54	72	86	97	35	209	49	441	413	320	0.886711	0.854251	1.32363	0.85466	0.566582	1.35977	0.476371	4.06647	4.31929	3.33226	WT	KO	OK	0.897167	2.71083	1.59529	3.55419	5e-05	0.00671989	yes
Cxcl13	Cxcl13	Cxcl13	chr5:95956938-95961068	8	136	36	75	64	511	65	347	222	312	0.538673	6.61666	2.27205	2.70976	4.24836	13.6329	2.59125	13.1206	9.52055	13.3227	WT	KO	OK	3.2771	10.4376	1.6713	4.11378	5e-05	0.00671989	yes
Madcam1	Madcam1	Madcam1	chr10:79664573-79668536	3	12	5	9	11	89	11	42	37	44	0.159139	0.45994	0.248602	0.256172	0.575248	1.87059	0.345469	1.25111	1.25006	1.48016	WT	KO	OK	0.33982	1.23948	1.86689	2.66299	5e-05	0.00671989	yes
Mbl2	Mbl2	Mbl2	chr19:30232956-30239682	130	64	239	36	43	827	445	719	518	741	9.6947	3.44854	16.7058	1.44054	3.1613	24.4359	19.6477	30.1099	24.6034	35.0437	WT	KO	OK	6.89018	26.7681	1.9579	5.73177	5e-05	0.00671989	yes
Wdfy1	Wdfy1	Wdfy1	chr1:79702261-79761769	218	383	242	421	211	2449	1660	1695	1714	1679	3.51475	4.66888	3.36561	4.19878	3.86799	14.5835	15.0844	14.6731	17.0076	16.2717	WT	KO	OK	3.9232	15.5241	1.9844	4.54446	5e-05	0.00671989	yes
Stra6	Stra6	Stra6	chr9:58129087-58153997	3	23	8	8	4	95	5	72	40	70	0.0754946	0.418221	0.188703	0.108025	0.0885006	0.937273	0.0744947	1.00335	0.641135	1.11716	WT	KO	OK	0.175789	0.754683	2.10203	2.50832	5e-05	0.00671989	yes
Mir3069	Mir3069	Mir3069	chr12:105030616-105032279	0	0	0.18094	0	0	0.0002258	0	0	0	0	0	0	72.7147	0	0	0.0383588	0	0	0	0	WT	KO	LOWDATA	14.5429	0.00767176	-10.8885	0	1	1	no
Amd1	Amd1,Amd2	Amd1,Amd2	chr10:40287457-40302188	0.90263	1.50405	1.0903	384.981	0.811416	2.11266	1.78643	1.75518	1.35483	1.32678	0.0193938	0.0233497	0.0219572	4.4384	0.0171871	0.0179852	0.0227248	0.021177	0.0185401	0.0180781	WT	KO	OK	0.904057	0.019701	-5.52007	-1.03573	0.34755	0.999638	no
Pcdha6	Pcdha6	Pcdha6	chr18:36930284-37841872	0.0216184	0.0412998	0	0.0361163	2	0	0.0434376	0	0.0394056	0	0.000276772	0.000382042	0	0.000248105	0.0252427	0	0.00032925	0	0.000321314	0	WT	KO	NOTEST	0.00522992	0.000130113	-5.32895	0	1	1	no
Ugt2a1	Ugt2a1	Ugt2a1	chr5:87459489-87490871	0.0333947	0	1	0.0646402	0	0	0.0556737	0	0	0	0.000910398	0	0.0255525	0.000945563	0	0	0.000898597	0	0	0	WT	KO	NOTEST	0.00548169	0.000179719	-4.9308	0	1	1	no
Hoxc9	Hoxc9	Hoxc9	chr15:102977031-102984444	1	3	2	0	2	1	0	0	0	0	0.0425764	0.0922899	0.0798137	0	0.0839469	0.0168694	0	0	0	0	WT	KO	NOTEST	0.0597254	0.00337388	-4.14586	0	1	1	no
Hist2h3b	Hist2h3b	Hist2h3b	chr3:96268693-96269104	0	6	1	0	1	1	0	0	0	0	0	1.35137	0.292171	0	0.307301	0.123507	0	0	0	0	WT	KO	NOTEST	0.390168	0.0247013	-3.98144	0	1	1	no
Snora26	Snora26	Snora26	chr5:74093082-74094336	2.9215	4.66	1.79608	0.0101391	1.99141	0	0	0	1.06678	0.204734	46.2672	53.3234	26.6607	0.0861586	31.091	0	0	0	10.7601	2.05616	WT	KO	LOWDATA	31.4857	2.56326	-3.61865	0	1	1	no
Cldn9	Cldn9	Cldn9	chr17:23682583-23684026	1	0	2	2	3	0	1	0	0	0	0.0520616	0	0.0975948	0.0558703	0.153973	0	0.0308232	0	0	0	WT	KO	NOTEST	0.0719	0.00616465	-3.5439	0	1	1	no
Snora52	Snora52	Snora52	chr7:141447649-141451342	3	3	3	0	3	1	0	1	0	0	31.3305	22.6377	29.3662	0	30.8869	4.13788	0	5.86458	0	0	WT	KO	OK	22.8443	2.00049	-3.5134	-2.63137	0.53535	0.999638	no
1700120E14Rik	1700120E14Rik	1700120E14Rik	chr18:74442618-74771477	3	4	3	2	1	1	0	0	1	0	0.111984	0.107884	0.104962	0.0400587	0.0367993	0.0147899	0	0	0.0237743	0	WT	KO	NOTEST	0.0803376	0.00771283	-3.38074	0	1	1	no
Gm20756	Gm20756	Gm20756	chr6:25931425-25977227	0	2	0	3	1	1	0	0	0	0	0	0.0684891	0	0.0762924	0.0467232	0.0187784	0	0	0	0	WT	KO	NOTEST	0.0383009	0.00375568	-3.35023	0	1	1	no
Ppfia2	Ppfia2	Ppfia2	chr10:106470309-106933468	8	0	0	0	0	2	0	0	0	0	0.0828042	0	0	0	0	0.00820209	0	0	0	0	WT	KO	NOTEST	0.0165608	0.00164042	-3.33564	0	1	1	no
Col4a6	Col4a6	Col4a6	chrX:141165402-141474076	1	3	0	4	1	0	0	0	0	1	0.0100092	0.0216963	0	0.0214829	0.00986746	0	0	0	0	0.00634746	WT	KO	NOTEST	0.0126112	0.00126949	-3.31238	0	1	1	no
Snx31	Snx31	Snx31	chr15:36504061-36555572	1	1	3	0	1	0	0	1	0	0	0.0258937	0.0187093	0.0728106	0	0.025527	0	0	0.0145407	0	0	WT	KO	NOTEST	0.0285881	0.00290813	-3.29725	0	1	1	no
Kank4	Kank4	Kank4	chr4:98754891-98817537	0	0	1	0	3	1	0	0	0	0	0	0	0.0131511	0	0.0414965	0.00555924	0	0	0	0	WT	KO	NOTEST	0.0109295	0.00111185	-3.2972	0	1	1	no
S100a9	S100a9	S100a9	chr3:90692632-90695691	2	8	0	0	0	2	0	0	0	0	0.454404	1.31331	0	0	0	0.180042	0	0	0	0	WT	KO	NOTEST	0.353542	0.0360084	-3.29548	0	1	1	no
Apom	Apom	Apom	chr17:35128996-35131752	7	6	0	0	1	0	0	0	2	0	0.883743	0.547322	0	0	0.124461	0	0	0	0.160817	0	WT	KO	NOTEST	0.311105	0.0321634	-3.27391	0	1	1	no
Apba2	Apba2	Apba2	chr7:64501705-64753876	3	4	1	1	0	2	0	0	0	0	0.0621193	0.0598452	0.0194082	0.0111106	0	0.0164084	0	0	0	0	WT	KO	NOTEST	0.0304967	0.00328169	-3.21614	0	1	1	no
Olfr1392	Olfr1392	Olfr1392	chr11:49293296-49294322	2	0	2	0	2	0	0	0	0	1	0.156953	0	0.147112	0	0.15473	0	0	0	0	0.0497667	WT	KO	NOTEST	0.0917589	0.00995334	-3.20459	0	1	1	no
A3galt2	A3galt2	A3galt2	chr4:128759257-128769298	2	0	0	1	1	1	0	0	0	0	0.04049	0	0	0.010863	0.0199583	0.00802138	0	0	0	0	WT	KO	NOTEST	0.0142623	0.00160428	-3.15221	0	1	1	no
Slc18a3	Slc18a3	Slc18a3	chr14:32408202-32465909	9	4	0	1	1	1	0	2	0	0	0.262676	0.0843533	0	0.0156607	0.0287729	0.011564	0	0.0327792	0	0	WT	KO	NOTEST	0.0782926	0.00886864	-3.14209	0	1	1	no
1700027F09Rik	1700027F09Rik	1700027F09Rik	chr5:64454812-64467942	3	1	1	1	0	0	1	0	0	0	0.344369	0.0829406	0.107593	0.0615937	0	0	0.0679616	0	0	0	WT	KO	NOTEST	0.119299	0.0135923	-3.13372	0	1	1	no
2700089I24Rik	2700089I24Rik	2700089I24Rik	chr19:59493135-59559391	0	0	2	2	2	0	0	1	0	0	0	0	0.0745023	0.0426505	0.0783604	0	0	0.0223177	0	0	WT	KO	NOTEST	0.0391026	0.00446355	-3.131	0	1	1	no
Gm20199	Gm20199	Gm20199	chr9:59388553-59486374	3	7	4	0	0	2	0	1	0	0	0.0510151	0.0860082	0.0637554	0	0	0.0134753	0	0.00954921	0	0	WT	KO	NOTEST	0.0401557	0.00460491	-3.12436	0	1	1	no
Olfr1393	Olfr1393	Olfr1393	chr11:49280149-49281085	2	2	0	0	0	1	0	0	0	0	0.176253	0.127351	0	0	0	0.0349171	0	0	0	0	WT	KO	NOTEST	0.0607207	0.00698342	-3.12018	0	1	1	no
Eno4	Eno4	Eno4	chr19:58943424-58971421	1	2	0	0	1	1	0	0	0	0	0.0272964	0.0394457	0	0	0.0269098	0.0108153	0	0	0	0	WT	KO	NOTEST	0.0187304	0.00216305	-3.11424	0	1	1	no
Scarna10	Scarna10	Scarna10	chr6:125168006-125191586	1	4	0	1	1	0	0	0	1	0	226.665	655.102	0	121.624	223.455	0	0	0	144.364	0	WT	KO	OK	245.369	28.8728	-3.08717	-0.761681	0.35835	0.999638	no
Tal1	Tal1	Tal1	chr4:115059526-115071755	0	1	1	3	0	1	0	0	0	0	0	0.0117776	0.0152782	0.0262391	0	0.00645841	0	0	0	0	WT	KO	NOTEST	0.010659	0.00129168	-3.04475	0	1	1	no
Vmn2r18	Vmn2r18	Vmn2r18	chr5:151561660-151586924	2	1	0	1	0	1	0	0	0	0	0.0591487	0.0213688	0	0.015869	0	0.0117178	0	0	0	0	WT	KO	NOTEST	0.0192773	0.00234356	-3.04013	0	1	1	no
Hist3h2bb-ps	Hist3h2bb-ps	Hist3h2bb-ps	chr11:58954047-58954512	1	1	2	0	1	0	0	1	0	0	0.247233	0.178636	0.463463	0	0.243732	0	0	0.138834	0	0	WT	KO	NOTEST	0.226613	0.0277668	-3.0288	0	1	1	no
5830416I19Rik	5830416I19Rik	5830416I19Rik	chr5:64044972-64050226	0	1	2	1	0	1	0	0	0	0	0	0.0192106	0.049841	0.0142663	0	0.0105344	0	0	0	0	WT	KO	NOTEST	0.0166636	0.00210688	-2.98352	0	1	1	no
Fam13c	Fam13c	Fam13c	chr10:70440667-70599291	1	0	1	2	2	0	0	0	0	1	0.0209834	0	0.0196677	0.0225185	0.041376	0	0	0	0	0.0133067	WT	KO	NOTEST	0.0209091	0.00266133	-2.97391	0	1	1	no
Cacng7	Cacng7	Cacng7	chr7:3336584-3366948	0	2	0	0	3	0	0	1	0	0	0	0.149396	0	0	0.305755	0	0	0.0580545	0	0	WT	KO	NOTEST	0.0910302	0.0116109	-2.97087	0	1	1	no
Scarna6	Scarna6	Scarna6	chr1:87756010-87792428	12.0008	17	4	0	4	6	0	1	0	2	13.5261	13.8445	4.22573	0	4.44456	2.67945	0	0.632925	0	1.42953	WT	KO	OK	7.20817	0.948381	-2.92609	-0.64738	0.19925	0.999638	no
Slc22a20	Slc22a20	Slc22a20	chr19:5970233-5986143	1	2	0	1	0	1	0	0	0	0	0.0380996	0.0550573	0	0.0204434	0	0.0150957	0	0	0	0	WT	KO	NOTEST	0.0227201	0.00301913	-2.91176	0	1	1	no
Trem2	Trem2	Trem2	chr17:48346400-48352276	0	22	0	1	1	0	0	2	1	1	0	1.15603	0	0.0390148	0.071687	0	0	0.0769079	0.0463109	0.0461116	WT	KO	NOTEST	0.253346	0.0338661	-2.90319	0	1	1	no
Cxcl5	Cxcl5	Cxcl5	chr5:90759298-90761625	1	0	2	0	0	1	0	0	0	0	0.0444545	0	0.0833344	0	0	0.0176135	0	0	0	0	WT	KO	NOTEST	0.0255578	0.00352271	-2.859	0	1	1	no
Cyp11a1	Cyp11a1	Cyp11a1	chr9:58015016-58027023	1	1	0	2	0	1	0	0	0	0	0.0410847	0.0296855	0	0.0440904	0	0.0162784	0	0	0	0	WT	KO	NOTEST	0.0229721	0.00325568	-2.81885	0	1	1	no
Folr2	Folr2	Folr2	chr7:101839987-101845331	3	2	2	3	1	0	0	0	0	2	0.220662	0.106292	0.137885	0.118403	0.0725125	0	0	0	0	0.0932904	WT	KO	NOTEST	0.131151	0.0186581	-2.81335	0	1	1	no
Asb11	Asb11	Asb11	chrX:164438100-164459100	2	0	1	1	1	0	0	0	1	0	0.121938	0	0.0571465	0.0327148	0.0601058	0	0	0	0.0388315	0	WT	KO	NOTEST	0.0543811	0.0077663	-2.80781	0	1	1	no
Calb2	Calb2	Calb2	chr8:110142537-110168206	0	2	2	1	0	0	0	1	0	0	0	0.0759694	0.0985494	0.0282084	0	0	0	0.0295212	0	0	WT	KO	NOTEST	0.0405454	0.00590425	-2.77971	0	1	1	no
Snord1c	Snord1c	Snord1c	chr11:116671659-116675798	0	1	0	0	2.00003	1	0	0	0	0	0	91.9939	0	0	251.037	50.4459	0	0	0	0	WT	KO	OK	68.6062	10.0892	-2.76553	-33.0993	0.27865	0.999638	no
Gm16796	Gm16796	Gm16796	chr2:170482964-170519070	1	6	0	1.00062	2	0	1	1.00014	0	0	0.021732	0.0942141	0	0.0116681	0.0428486	0	0.0128665	0.0122054	0	0	WT	KO	NOTEST	0.0340926	0.00501438	-2.76532	0	1	1	no
Rhox6	Rhox6	Rhox6	chrX:37827054-37829857	1	0	1	18	7	1	1	2	1	0	0.0975942	0	0.0914752	0.942605	0.673485	0.0386684	0.057781	0.109608	0.0621581	0	WT	KO	NOTEST	0.361032	0.0536432	-2.75066	0	1	1	no
Esrrb	Esrrb	Esrrb	chr12:86361116-86521628	0	1	0	2	2	0	0	1	0	0	0	0.0116613	0	0.017322	0.0318289	0	0	0.00906199	0	0	WT	KO	NOTEST	0.0121624	0.0018124	-2.74646	0	1	1	no
Col9a2	Col9a2	Col9a2	chr4:121039565-121055325	1	2	1	2	2	1	0	1	0	0	0.0253742	0.0366679	0.0237832	0.0272305	0.0500297	0.0100536	0	0.0142489	0	0	WT	KO	NOTEST	0.0326171	0.00486051	-2.74645	0	1	1	no
Upp2	Upp2	Upp2	chr2:58755184-58790668	1	1	1	3	0	0	0	0	1	0	0.0453292	0.0327524	0.0424872	0.0729681	0	0	0	0	0.0288704	0	WT	KO	NOTEST	0.0387074	0.00577407	-2.74495	0	1	1	no
Cacng8	Cacng8	Cacng8	chr7:3394116-3415605	3	2	0	0	2	1	0	1	0	0	0.164553	0.0792644	0	0	0.108148	0.0217328	0	0.0308016	0	0	WT	KO	NOTEST	0.0703931	0.0105069	-2.7441	0	1	1	no
Samd12	Samd12	Samd12	chr15:53461800-53902436	0	1	1	0	1	1	0	0	0	0	0	0.0638498	0.0828275	0	0.0871167	0.0350128	0	0	0	0	WT	KO	NOTEST	0.0467588	0.00700256	-2.73928	0	1	1	no
Scn2a1	Scn2a1	Scn2a1	chr2:65670444-65767447	0	3	0	2	1	0	0	0	0	1	0	0.0164754	0	0.00815668	0.007493	0	0	0	0	0.00482004	WT	KO	NOTEST	0.00642501	0.000964008	-2.73658	0	1	1	no
Cers3	Cers3	Cers3	chr7:66743503-66823692	2	2	0	2	2	1	1	0	0	0	0.0423371	0.0305904	0	0.0227172	0.0417376	0.00838732	0.0125329	0	0	0	WT	KO	NOTEST	0.0274765	0.00418405	-2.71523	0	1	1	no
Magix	Magix	Magix	chrX:7673165-7681251	0	1	2	0	0	1	0	0	0	0	0	0.018163	0.0471451	0	0	0.00995302	0	0	0	0	WT	KO	NOTEST	0.0130616	0.0019906	-2.71406	0	1	1	no
Slc25a18	Slc25a18	Slc25a18	chr6:120773767-120793982	2	3	0	0	0	0	0	0	1	0	0.110928	0.120226	0	0	0	0	0	0	0.0353253	0	WT	KO	NOTEST	0.0462308	0.00706505	-2.71008	0	1	1	no
Ccl1	Ccl1	Ccl1	chr11:82176665-82179812	1	1	2	1	0	0	0	0	0	1	0.214365	0.154888	0.401849	0.115024	0	0	0	0	0	0.135942	WT	KO	NOTEST	0.177225	0.0271884	-2.70452	0	1	1	no
4931406H21Rik	4931406H21Rik	4931406H21Rik	chr14:25459184-25666747	6	20	8	2	1	4	0	2	3	0	0.105912	0.255086	0.132361	0.0189433	0.017402	0.0279759	0	0.019825	0.0337278	0	WT	KO	NOTEST	0.105941	0.0163057	-2.69981	0	1	1	no
4933404K08Rik	4933404K08Rik	4933404K08Rik	chr13:23278349-23282267	0	1	2	1	1	0	0	0	1	0	0	0.0378921	0.098309	0.0281396	0.0516999	0	0	0	0.0334009	0	WT	KO	NOTEST	0.0432081	0.00668017	-2.69334	0	1	1	no
Ube2ql1	Ube2ql1	Ube2ql1	chr13:69702831-69739897	0	1	1	0	2	0	0	1	0	0	0	0.0188075	0.0243975	0	0.0513219	0	0	0.0146169	0	0	WT	KO	NOTEST	0.0189054	0.00292339	-2.69308	0	1	1	no
Il17c	Il17c	Il17c	chr8:122422084-122423639	2	0	0	1	0	1	0	0	0	0	0.286735	0	0	0.0769278	0	0.0568044	0	0	0	0	WT	KO	NOTEST	0.0727325	0.0113609	-2.67853	0	1	1	no
Rbm46	Rbm46	Rbm46	chr3:82837232-82876483	2	0	0	1	0	1	0	0	0	0	0.0813917	0	0	0.0218365	0	0.0161243	0	0	0	0	WT	KO	NOTEST	0.0206457	0.00322487	-2.67853	0	1	1	no
Hist1h2bn	Hist1h2bn	Hist1h2bn	chr13:21754122-21754503	1	5	1	1	1	0	0	2	0	0	0.364202	1.31576	0.341367	0.195423	0.359044	0	0	0.409036	0	0	WT	KO	NOTEST	0.515159	0.0818072	-2.65472	0	1	1	no
Muc5b	Muc5b	Muc5b	chr7:141839071-141873085	1	0	1	1	0	1	0	0	0	0	0.00437012	0	0.00409612	0.00234491	0	0.00173151	0	0	0	0	WT	KO	NOTEST	0.00216223	0.000346302	-2.64242	0	1	1	no
Itga8	Itga8	Itga8	chr2:12106659-12312315	6	9	3	14	4	8	0	2	0	0	0.0693791	0.0751942	0.0325146	0.0868638	0.0455978	0.0366521	0	0.0129867	0	0	WT	KO	NOTEST	0.0619099	0.00992776	-2.64063	0	1	1	no
Tcp10b	Tcp10b	Tcp10b	chr17:13061110-13082226	0	0	1	1	1	1	0	0	0	0	0	0	0.0324868	0.0185978	0.0341692	0.0137328	0	0	0	0	WT	KO	NOTEST	0.0170508	0.00274657	-2.63414	0	1	1	no
Usp50	Usp50	Usp50	chr2:126761049-126783460	0	0	1	1	1	1	0	0	0	0	0	0	0.0391573	0.0224164	0.041185	0.0165525	0	0	0	0	WT	KO	NOTEST	0.0205517	0.00331051	-2.63414	0	1	1	no
Lox	Lox	Lox	chr18:52517237-52529708	0	4	1	1	3	0	2	0	0	0	0	0.0548286	0.0177813	0.0101793	0.0561062	0	0.0224633	0	0	0	WT	KO	NOTEST	0.0277791	0.00449266	-2.62836	0	1	1	no
Tgm7	Tgm7	Tgm7	chr2:121093588-121109791	1	1	1	0	1	0	1	0	0	0	0.0336124	0.0242864	0.0315049	0	0.0331364	0	0.0199003	0	0	0	WT	KO	NOTEST	0.024508	0.00398006	-2.62239	0	1	1	no
Ctnna2	Ctnna2	Ctnna2	chr6:76881636-77979667	0	2	0	0	1	1	0	0	0	0	0	0.0246345	0	0	0.0168022	0.00674648	0	0	0	0	WT	KO	NOTEST	0.00828733	0.0013493	-2.6187	0	1	1	no
Foxs1	Foxs1	Foxs1	chr2:152931897-152933208	0	2	0	0	1	1	0	0	0	0	0	0.0842055	0	0	0.057445	0.0230875	0	0	0	0	WT	KO	NOTEST	0.0283301	0.00461751	-2.61715	0	1	1	no
Aire	Aire	Aire	chr10:78030021-78063615	0	2	1	1	1	0	0	0	1	0	0	0.0636955	0.0416292	0.0238062	0.0437877	0	0	0	0.0282694	0	WT	KO	NOTEST	0.0345837	0.00565388	-2.61278	0	1	1	no
Fam81a	Fam81a	Fam81a	chr9:70089309-70141557	0	2	2	1	0	0	0	0	1	0	0	0.0347927	0.0451339	0.0129189	0	0	0	0	0.0153344	0	WT	KO	NOTEST	0.0185691	0.00306688	-2.59806	0	1	1	no
Cd300e	Cd300e	Cd300e	chr11:115051916-115062038	0	0	0	3	2	0	1	0	0	0	0	0	0	0.0595026	0.0728815	0	0.0218848	0	0	0	WT	KO	NOTEST	0.0264768	0.00437695	-2.59673	0	1	1	no
Hbb-b1	Hbb-b1,Hbb-b2	Hbb-b1,Hbb-b2	chr7:103812523-103813923	2.99996	3.99986	4.99982	0.00675516	0.00456712	0.0114081	2.99993	0.0061689	0.00716945	0.00628893	0.458641	0.441842	0.716459	0.000554149	0.000688345	0.000691037	0.271537	0.000529609	0.000698099	0.000609726	WT	KO	NOTEST	0.323637	0.0548131	-2.56178	0	1	1	no
Mir466i	Mir466i	Mir466i	chr13:17715961-17805097	0	1	0	3	0	1	0	0	0	0	0	11.4428	0	25.4931	0	6.27479	0	0	0	0	WT	KO	OK	7.38717	1.25496	-2.55738	-0.26301	0.4189	0.999638	no
Lrrtm2	Lrrtm2	Lrrtm2	chr18:35118911-35254775	5	20	4	1	0	4	1	0	2	1	0.0590006	0.170522	0.0442411	0.0063317	0	0.0187016	0.0069863	0	0.0150311	0.0074832	WT	KO	NOTEST	0.0560191	0.00964043	-2.53875	0	1	1	no
C1rb	C1rb	C1rb	chr6:124570429-124581044	1	1	0	1	1	0	0	1	0	0	0.0328756	0.0237541	0	0.0176404	0.0324101	0	0	0.0184614	0	0	WT	KO	NOTEST	0.021336	0.00369228	-2.53071	0	1	1	no
Stfa1	Stfa1	Stfa1	chr16:36277147-36285371	2	4	1	2	0	0	0	1	0	1	0.603075	0.871497	0.282632	0.323597	0	0	0	0.169329	0	0.191224	WT	KO	NOTEST	0.41616	0.0721106	-2.52886	0	1	1	no
Defb39	Defb39	Defb39	chr8:19052825-19064810	0	2	0	6	1	1	1	0	0	0	0	1.54956	0	3.45222	1.05711	0.424859	0.634855	0	0	0	WT	KO	NOTEST	1.21178	0.211943	-2.51538	0	1	1	no
D030025P21Rik	D030025P21Rik	D030025P21Rik	chr12:84783211-84879755	2	0	0	3	0	0	0	0	0	1	0.0344001	0	0	0.0276875	0	0	0	0	0	0.0109076	WT	KO	NOTEST	0.0124175	0.00218152	-2.50897	0	1	1	no
Gm10857	Gm10857	Gm10857	chr2:6132868-6140570	0	1	0	1	1	1	0	0	0	0	0	0.0180834	0	0.0134145	0.0246864	0.0098965	0	0	0	0	WT	KO	NOTEST	0.0112369	0.0019793	-2.50518	0	1	1	no
Rnu12	Rnu12	Rnu12	chr15:83149644-83149794	0	1	0	1	1	1	0	0	0	0	0	4.83927	0	3.59376	6.6027	2.65367	0	0	0	0	WT	KO	NOTEST	3.00715	0.530734	-2.50233	0	1	1	no
E330034G19Rik	E330034G19Rik	E330034G19Rik	chr14:24293363-24309959	1	1	2	0	0	0	0	0	1	0	0.0500808	0.0361856	0.0938816	0	0	0	0	0	0.0318966	0	WT	KO	NOTEST	0.0360296	0.00637933	-2.49771	0	1	1	no
Izumo1	Izumo1	Izumo1	chr7:45621810-45627242	1	3	0	0	0	0	0	1	0	0	0.050042	0.108473	0	0	0	0	0	0.0281012	0	0	WT	KO	NOTEST	0.0317029	0.00562023	-2.49591	0	1	1	no
Ube2u	Ube2u	Ube2u	chr4:100478866-100550145	0	1	2	0	1	0	0	0	1	0	0	0.0354965	0.0920939	0	0.0484315	0	0	0	0.0312893	0	WT	KO	NOTEST	0.0352044	0.00625785	-2.49202	0	1	1	no
Myo3a	Myo3a	Myo3a	chr2:22227502-22423370	1	1	0	2	4	0	0	1	1	0	0.0272618	0.0196978	0	0.0292562	0.107503	0	0	0.0153089	0.0173631	0	WT	KO	NOTEST	0.0367437	0.0065344	-2.49137	0	1	1	no
LOC100861615	LOC100861615	LOC100861615	chr14:6259746-6287250	2	0	3	4	1	2	0	0	1	0	0.0721907	0	0.101497	0.077472	0.0355842	0.0286031	0	0	0.0229893	0	WT	KO	NOTEST	0.0573487	0.0103185	-2.47453	0	1	1	no
1700034I23Rik	1700034I23Rik	1700034I23Rik	chr3:40894276-40936307	0	1	1	1	0	1	0	0	0	0	0	0.021768	0.028238	0.0161654	0	0.0119367	0	0	0	0	WT	KO	NOTEST	0.0132343	0.00238735	-2.4708	0	1	1	no
Pgr	Pgr	Pgr	chr9:8899832-8968611	0	0	0	1	3	0	0	0	0	1	0	0	0	0.0051771	0.0285352	0	0	0	0	0.00611862	WT	KO	NOTEST	0.00674245	0.00122372	-2.46199	0	1	1	no
Adamts7	Adamts7	Adamts7	chr9:90162977-90200102	1	1	0	1	1	0	1	0	0	0	0.0125437	0.00906336	0	0.00673067	0.012366	0	0.00742652	0	0	0	WT	KO	NOTEST	0.00814075	0.0014853	-2.4544	0	1	1	no
AU040972	AU040972	AU040972	chr11:79339891-79581609	0	3.00058	0	0	0	1.00076	0	0	0	0	0	0.167692	0	0	0	0.0306693	0	0	0	0	WT	KO	NOTEST	0.0335384	0.00613385	-2.45095	0	1	1	no
Terc	Terc	Terc	chr3:96414436-96414833	2	1	0	1	1	2	0	0	0	0	0.668478	0.241502	0	0.179345	0.329506	0.264861	0	0	0	0	WT	KO	NOTEST	0.283766	0.0529723	-2.42139	0	1	1	no
Prrt4	Prrt4	Prrt4	chr6:29169229-29179584	0	0	2	1	1	0	0	0	0	1	0	0	0.0376793	0.0107852	0.0198152	0	0	0	0	0.0127466	WT	KO	NOTEST	0.0136559	0.00254932	-2.42135	0	1	1	no
Hus1b	Hus1b	Hus1b	chr13:30813917-30974047	0	2	1	0	1	0	0	0	0	1	0	0.0949254	0.0615698	0	0.0647581	0	0	0	0	0.0416571	WT	KO	NOTEST	0.0442507	0.00833142	-2.40907	0	1	1	no
Slc36a3	Slc36a3	Slc36a3	chr11:55124822-55151706	1	0	1	0	1	0	0	1	0	0	0.0415078	0	0.0389053	0	0.04092	0	0	0.0233088	0	0	WT	KO	NOTEST	0.0242666	0.00466175	-2.38003	0	1	1	no
Adamts16	Adamts16	Adamts16	chr13:70727807-70841810	0	0	0	2	1	1	0	0	0	0	0	0	0	0.0145112	0.0133305	0.00535761	0	0	0	0	WT	KO	NOTEST	0.00556833	0.00107152	-2.37758	0	1	1	no
Hs3st6	Hs3st6	Hs3st6	chr17:24753002-24758684	0	0	0	2	1	1	0	0	0	0	0	0	0	0.0681346	0.0625908	0.0251557	0	0	0	0	WT	KO	NOTEST	0.0261451	0.00503113	-2.37758	0	1	1	no
A930003O13Rik	A930003O13Rik	A930003O13Rik	chr5:22738910-23275597	0	0	1	0	2	0	0	1	0	0	0	0	0.0346069	0	0.0727981	0	0	0.0207335	0	0	WT	KO	NOTEST	0.021481	0.00414671	-2.37302	0	1	1	no
Hist1h4j	Hist1h4j	Hist1h4j	chr13:21735095-21735407	1	4	0	4	2	1	1	1	0	0	0.583068	1.68517	0	1.25145	1.14962	0.231021	0.345207	0.327423	0	0	WT	KO	NOTEST	0.933861	0.18073	-2.36937	0	1	1	no
1700042O10Rik	1700042O10Rik	1700042O10Rik	chr11:11814100-11898144	2.0063	1.0071	0	1	0	0	0	0	0	1	0.148589	0.0538923	0	0.0397394	0	0	0	0	0	0.0469666	WT	KO	NOTEST	0.0484441	0.00939332	-2.36661	0	1	1	no
Nog	Nog	Nog	chr11:89300637-89302559	0	1	0	1	2	0	0	0	0	1	0	0.027128	0	0.0201459	0.074027	0	0	0	0	0.0238097	WT	KO	NOTEST	0.0242602	0.00476195	-2.34897	0	1	1	no
0610009B14Rik	0610009B14Rik	0610009B14Rik	chr12:80686374-80692466	0	1	0	1	2	0	0	0	1	0	0	0.0634154	0	0.0470938	0.173048	0	0	0	0.055899	0	WT	KO	NOTEST	0.0567114	0.0111798	-2.34275	0	1	1	no
Chit1	Chit1	Chit1	chr1:134111241-134151436	2	0	0	0	0	1	0	0	0	0	0.0856048	0	0	0	0	0.016959	0	0	0	0	WT	KO	NOTEST	0.017121	0.0033918	-2.33564	0	1	1	no
Frmpd4	Frmpd4	Frmpd4	chrX:167471308-168577233	2	0	0	0	0	1	0	0	0	0	0.0153478	0	0	0	0	0.00304051	0	0	0	0	WT	KO	NOTEST	0.00306955	0.000608103	-2.33564	0	1	1	no
Gpr165	Gpr165	Gpr165	chrX:96713467-96719388	2	0	0	0	0	1	0	0	0	0	0.0431443	0	0	0	0	0.00854722	0	0	0	0	WT	KO	NOTEST	0.00862885	0.00170944	-2.33564	0	1	1	no
Il27	Il27	Il27	chr7:126589294-126594910	2	0	0	0	0	1	0	0	0	0	0.257539	0	0	0	0	0.0510205	0	0	0	0	WT	KO	NOTEST	0.0515078	0.0102041	-2.33564	0	1	1	no
Gm17762	Gm17762	Gm17762	chr2:18025188-18037741	1	1	3	1	4	0	1	1	0	1	0.0206402	0.0149134	0.0580382	0.0110751	0.0813916	0	0.0122201	0.0115905	0	0.0130892	WT	KO	NOTEST	0.0372117	0.00737997	-2.33407	0	1	1	no
4933440M02Rik	4933440M02Rik	4933440M02Rik	chr7:125331781-125349786	1	0	0	0	1	1	0	0	0	0	0.043814	0	0	0	0.0431936	0.0173559	0	0	0	0	WT	KO	NOTEST	0.0174015	0.00347117	-2.32572	0	1	1	no
Olfr1357	Olfr1357	Olfr1357	chr10:78611668-78618074	0	2	0	1	1	0	1	0	0	0	0	0.0975074	0	0.0362057	0.0665196	0	0.0399488	0	0	0	WT	KO	NOTEST	0.0400465	0.00798977	-2.32545	0	1	1	no
1700016H13Rik	1700016H13Rik	1700016H13Rik	chr5:103648586-103655732	1	0	0	0	1	1	0	0	0	0	0.110652	0	0	0	0.109085	0.0438405	0	0	0	0	WT	KO	NOTEST	0.0439473	0.0087681	-2.32544	0	1	1	no
Gm6568	Gm6568	Gm6568	chrX:157540803-157541750	1	0	0	0	1	1	0	0	0	0	0.0913726	0	0	0	0.0900787	0.0362032	0	0	0	0	WT	KO	NOTEST	0.0362902	0.00724065	-2.32539	0	1	1	no
Gc	Gc	Gc	chr5:89417510-89457898	2	1	2	1	0	1	0	0	0	1	0.0802275	0.0289839	0.0751973	0.0215242	0	0.0158937	0	0	0	0.0254386	WT	KO	NOTEST	0.0411866	0.00826646	-2.31683	0	1	1	no
Otop1	Otop1	Otop1	chr5:38277403-38304217	0	0	0	0	2	1	0	0	0	0	0	0	0	0	0.0431539	0.00867193	0	0	0	0	WT	KO	NOTEST	0.00863079	0.00173439	-2.31507	0	1	1	no
6330407A03Rik	6330407A03Rik	6330407A03Rik	chr4:3678120-3791612	1	3	0	0	0	0	0	0	1	0	0.039355	0.0853071	0	0	0	0	0	0	0.0250653	0	WT	KO	NOTEST	0.0249324	0.00501306	-2.31426	0	1	1	no
A730082K24Rik	A730082K24Rik	A730082K24Rik	chr7:114948649-114983967	0	1	2	1	0	0	0	0	1	0	0	0.02893	0.0755769	0.0217816	0	0	0	0	0.025501	0	WT	KO	NOTEST	0.0252577	0.0051002	-2.3081	0	1	1	no
Defb40	Defb40	Defb40	chr8:18974939-18978116	1	3	1	0	1	1	0	0	0	1	1.113	2.41258	1.04322	0	1.09724	0.440988	0	0	0	0.705824	WT	KO	NOTEST	1.13321	0.229362	-2.30471	0	1	1	no
Sim2	Sim2	Sim2	chr16:94085259-94127032	1	0	1	0	1	0	1	0	0	0	0.0186094	0	0.0174426	0	0.0183459	0	0.0110178	0	0	0	WT	KO	NOTEST	0.0108796	0.00220356	-2.30372	0	1	1	no
Adra2c	Adra2c	Adra2c	chr5:35278565-35281763	0	4	1	2	1	0	0	1	1	0	0	0.0622639	0.0201926	0.0231194	0.0212382	0	0	0.0120977	0.013721	0	WT	KO	NOTEST	0.0253628	0.00516374	-2.29623	0	1	1	no
Snora7a	Snora7a	Snora7a	chr6:115774556-115808743	2	3	1	5	0	1	0	1	1	0	24.35	26.3909	11.4116	32.6642	0	4.82392	0	6.83688	7.75429	0	WT	KO	OK	18.9633	3.88302	-2.28796	-0.215191	0.521	0.999638	no
4933406J08Rik	4933406J08Rik	4933406J08Rik	chr2:122186271-122206393	0	0	1	0	1	1	0	0	0	0	0	0	0.0317032	0	0.0333449	0.0134015	0	0	0	0	WT	KO	NOTEST	0.0130096	0.00268031	-2.27911	0	1	1	no
Ankrd34a	Ankrd34a	Ankrd34a	chr3:96596635-96599778	0	0	1	0	1	1	0	0	0	0	0	0	0.0253808	0	0.0266952	0.010729	0	0	0	0	WT	KO	NOTEST	0.0104152	0.0021458	-2.27911	0	1	1	no
Ina	Ina	Ina	chr19:46886830-47024346	0	0	1.00001	0	1	1	0	0	0	0	0	0	0.02942	0	0.0309433	0.0124363	0	0	0	0	WT	KO	NOTEST	0.0120727	0.00248726	-2.27911	0	1	1	no
A930007I19Rik	A930007I19Rik	A930007I19Rik	chr19:29503662-29521987	3	3	3	5	1	3	1	0	0	1	0.0915784	0.0661694	0.0858366	0.0818984	0.0300939	0.0362848	0.0180731	0	0	0.0193585	WT	KO	NOTEST	0.0711153	0.0147433	-2.2701	0	1	1	no
Prlh	Prlh	Prlh	chr1:90953107-90954012	1	0	0	2	1	0	0	0	1	0	0.963107	0	0	1.03356	0.949468	0	0	0	0.613406	0	WT	KO	NOTEST	0.589228	0.122681	-2.26391	0	1	1	no
Bves	Bves	Bves	chr10:45335761-45369708	0	1	0	0	2	0	0	1	0	0	0	0.0332193	0	0	0.0906489	0	0	0.0258176	0	0	WT	KO	NOTEST	0.0247736	0.00516352	-2.26238	0	1	1	no
Gm13483	Gm13483	Gm13483	chr2:50296809-50433967	0	0	0	0	2	0	1	0	0	0	0	0	0	0	0.190014	0	0.0399488	0	0	0	WT	KO	NOTEST	0.0380028	0.00798977	-2.24988	0	1	1	no
Lrch2	Lrch2	Lrch2	chrX:147471693-147554081	0	3	0	1	2	1	1	0	0	0	0	0.0409768	0	0.0101435	0.0372725	0.00749005	0.0111922	0	0	0	WT	KO	NOTEST	0.0176786	0.00373644	-2.24227	0	1	1	no
Snora74a	Snora74a	Snora74a	chr18:35553409-35558316	12	10	4	0	6	9	0	0	3	1	28.7129	17.2886	8.97089	0	14.1532	8.53238	0	0	4.57184	1.51739	WT	KO	OK	13.8251	2.92432	-2.24112	-1.04525	0.1134	0.999638	no
Hist1h4c	Hist1h4c	Hist1h4c	chr13:23698137-23698449	10	23	7	2	9	6	2	2	4	3	5.83068	9.68971	3.82557	0.625723	5.1733	1.38612	0.690414	0.654845	1.48543	1.10928	WT	KO	OK	5.029	1.06522	-2.23912	-5.08867	0.0013	0.0920665	no
Dmp1	Dmp1	Dmp1	chr5:104202616-104214102	0	1	0	2	1	0	1	0	0	0	0	0.0182335	0	0.0270813	0.0248778	0	0.0149406	0	0	0	WT	KO	NOTEST	0.0140385	0.00298811	-2.23209	0	1	1	no
Gm4847	Gm4847	Gm4847	chr1:166628970-166647693	0	1	0	2	1	0	1	0	0	0	0	0.0165971	0	0.0246508	0.0226451	0	0.0135997	0	0	0	WT	KO	NOTEST	0.0127786	0.00271994	-2.23209	0	1	1	no
Snord17	Snord17	Snord17	chr2:144250123-144270902	70	39	14	2	24	29	1	3	7	17	114.706	46.1762	21.5029	1.75854	38.7709	18.8286	0.970174	2.76058	7.30568	17.666	WT	KO	OK	44.583	9.50622	-2.22955	-0.560481	0.2812	0.999638	no
Amer2	Amer2	Amer2	chr14:60378285-60381003	0	2	0	1	1	0	0	0	0	1	0	0.0436369	0	0.0162023	0.0297687	0	0	0	0	0.0191491	WT	KO	NOTEST	0.0179216	0.00382982	-2.22635	0	1	1	no
Rimklb	Rimklb	Rimklb	chr6:122453608-122486305	0	2	0	1	1	0	0	0	0	1	0	0.0244449	0	0.00907668	0.0166763	0	0	0	0	0.0107274	WT	KO	NOTEST	0.0100396	0.00214548	-2.22633	0	1	1	no
Car1	Car1	Car1	chr3:14766213-14808365	1	330	139	2	0	174	17	1	0	0	0.0657839	15.6947	8.57566	0.0705997	0	4.5379	0.662459	0.0369224	0	0	WT	KO	OK	4.88134	1.04746	-2.22039	-2.32392	0.0733	0.999638	no
Col4a4	Col4a4	Col4a4	chr1:82450722-82586849	1	0	3	0	1	1	0	0	0	1	0.00848226	0	0.0238513	0	0.00836214	0.0033608	0	0	0	0.00537913	WT	KO	NOTEST	0.00813914	0.00174799	-2.21918	0	1	1	no
Hist1h3h	Hist1h3h	Hist1h3h	chr13:21717627-21718115	1	5	0	0	2	2	0	0	1	0	0.227202	0.820816	0	0	0.447969	0.180042	0	0	0.144706	0	WT	KO	NOTEST	0.299197	0.0649495	-2.20371	0	1	1	no
Hist2h4	Hist2h4	Hist2h4	chr3:96262969-96263317	5	13	6	1	3	5	1	0	1	3	2.22823	4.18599	2.50623	0.239124	1.31801	0.88286	0.263846	0	0.283834	0.847837	WT	KO	OK	2.09552	0.455675	-2.20123	-3.42728	0.01255	0.400078	no
Vmn2r57	Vmn2r57	Vmn2r57	chr7:41399731-41448641	2	1	0	0	0	0	1	0	0	0	0.0540212	0.0195163	0	0	0	0	0.0159917	0	0	0	WT	KO	NOTEST	0.0147075	0.00319834	-2.20116	0	1	1	no
Retnlb	Retnlb	Retnlb	chr16:48816855-48818892	17	3	0	0	0	1	0	0	3	3	2.22914	0.284232	0	0	0	0.051954	0	0	0.250543	0.249465	WT	KO	NOTEST	0.502673	0.110392	-2.18698	0	1	1	no
Hist1h2ak	Hist1h2ak	Hist1h2ak	chr13:21753434-21753827	4	9	3	0	3	3	0	2	2	0	1.36508	2.21925	0.95962	0	1.00931	0.40565	0	0.383282	0.434713	0	WT	KO	OK	1.11065	0.244729	-2.18215	-2.1561	0.03295	0.704701	no
She	She	She	chr3:89831369-89858846	4	0	1	3	2	2	0	2	0	0	0.0465616	0	0.0109106	0.018738	0.0229511	0.00922422	0	0.0130734	0	0	WT	KO	NOTEST	0.0198323	0.00445952	-2.15289	0	1	1	no
Gm16853	Gm16853	Gm16853	chr9:21368002-21411720	0	2	0	2	1	2	0	0	0	0	0	0.0523073	0	0.0388447	0.0356841	0.0286834	0	0	0	0	WT	KO	NOTEST	0.0253672	0.00573667	-2.14468	0	1	1	no
Dmrta1	Dmrta1	Dmrta1	chr4:89688197-89694766	0	4	0	1	2	0	1	0	0	1	0	0.0481821	0	0.0089453	0.0328698	0	0.00987011	0	0	0.0105721	WT	KO	NOTEST	0.0179994	0.00408845	-2.13833	0	1	1	no
Gm11944	Gm11944	Gm11944	chr11:3202352-3479831	1.00094	1.01482	2.00046	0	2	0	0	0	2.00209	0	0.0970985	0.0711309	0.181891	0	0.191267	0	0	0	0.123698	0	WT	KO	NOTEST	0.108277	0.0247395	-2.12984	0	1	1	no
Rims3	Rims3	Rims3	chr4:120877868-120891560	0	1	0	2	1	0	0	0	1	0	0	0.0602974	0	0.0895567	0.0822699	0	0	0	0.0531506	0	WT	KO	NOTEST	0.0464248	0.0106301	-2.12674	0	1	1	no
Gm757	Gm757	Gm757	chr2:25234475-25236787	1	2	0	2	1	1	0	0	1	0	0.0354994	0.0512997	0	0.0380964	0.0349967	0.0140654	0	0	0.0226097	0	WT	KO	NOTEST	0.0319784	0.00733501	-2.12423	0	1	1	no
Gm2381	Gm2381	Gm2381	chr7:42816826-42867234	2	3	0	0	0	1	0	1	0	0	0.0333248	0.0361179	0	0	0	0.0066019	0	0.00935679	0	0	WT	KO	NOTEST	0.0138885	0.00319174	-2.12148	0	1	1	no
Gm514	Gm514	Gm514	chr9:65361059-65380377	0	2	1	4	1	0	0	0	0	2	0	0.079197	0.0513681	0.117627	0.0540282	0	0	0	0	0.0695097	WT	KO	NOTEST	0.0604441	0.0139019	-2.12032	0	1	1	no
S1pr5	S1pr5	S1pr5	chr9:21242916-21248443	1	1	0	0	0	1	0	0	0	0	0.0281543	0.0203427	0	0	0	0.0111552	0	0	0	0	WT	KO	NOTEST	0.0096994	0.00223103	-2.12018	0	1	1	no
Zfp114	Zfp114	Zfp114	chr7:24175044-24182318	1	1	0	0	0	1	0	0	0	0	0.0317431	0.0229357	0	0	0	0.0125771	0	0	0	0	WT	KO	NOTEST	0.0109358	0.00251542	-2.12018	0	1	1	no
Kcna6	Kcna6	Kcna6	chr6:126708328-126740674	0	1	0	0	1	1	0	0	0	0	0	0.0082704	0	0	0.0112841	0.00453517	0	0	0	0	WT	KO	NOTEST	0.00391091	0.000907034	-2.10827	0	1	1	no
Zfp57	Zfp57	Zfp57	chr17:37001162-37010729	0	2	0	3	5	0	3	1	0	0	0	0.0618091	0	0.0458102	0.193635	0	0.0460098	0.0240167	0	0	WT	KO	NOTEST	0.0602509	0.0140053	-2.10501	0	1	1	no
Mir196a-1	Mir196a-1	Mir196a-1	chr11:96265163-96265265	4	9	0	10	6	5	0	1	1	3	132.5	215.408	0	177.742	195.935	65.6232	0	18.6014	21.0974	63.0199	WT	KO	OK	144.317	33.6684	-2.09978	-70.2876	0.0166	0.469685	no
Gdf1	Gdf1	Gdf1	chr8:70315774-70353273	3	2	0	4	0.361638	1	2	0	0	0	0.161531	0.0778086	0	0.115565	0.00911083	0.0213336	0.0637564	0	0	0	WT	KO	NOTEST	0.072803	0.017018	-2.09694	0	1	1	no
7530416G11Rik	7530416G11Rik	7530416G11Rik	chr15:85492735-85503227	0	2	0	2	0	0	1	0	0	0	0	0.0974055	0	0.0723357	0	0	0.0399071	0	0	0	WT	KO	NOTEST	0.0339482	0.00798142	-2.08862	0	1	1	no
Pon1	Pon1	Pon1	chr6:5168089-5193946	0	2	1	0	0	0	0	1	0	0	0	0.07121	0.0461877	0	0	0	0	0.0276718	0	0	WT	KO	NOTEST	0.0234795	0.00553435	-2.08492	0	1	1	no
Zfp750	Zfp750	Zfp750	chr11:121451948-121673151	0	3	2	0	0	1	0	1	0	0	0	0.0460064	0.0397871	0	0	0.0084094	0	0.0119185	0	0	WT	KO	NOTEST	0.0171587	0.00406559	-2.07741	0	1	1	no
Hist1h2ai	Hist1h2ai	Hist1h2ai	chr13:21716421-21716814	1	6	0	0	0	0	0	0	1	1	0.341271	1.4795	0	0	0	0	0	0	0.217356	0.216421	WT	KO	NOTEST	0.364154	0.0867555	-2.06952	0	1	1	no
Lcn4	Lcn4	Lcn4	chr2:26667673-26671282	0	1	1	0	0	1	0	0	0	0	0	0.0817763	0.106082	0	0	0.044843	0	0	0	0	WT	KO	NOTEST	0.0375717	0.00896861	-2.06669	0	1	1	no
Ccdc173	Ccdc173	Ccdc173	chr2:69758056-69789486	0	6	1	2	2	2	0	1	1	0	0	0.183129	0.0395932	0.045332	0.0832871	0.0334737	0	0.0237209	0.0269039	0	WT	KO	NOTEST	0.0702683	0.0168197	-2.06272	0	1	1	no
Cyp2d40	Cyp2d40	Cyp2d40	chr15:82759832-82764122	12	12	2	14	9	7	5	3	2	1	0.862005	0.622836	0.13466	0.539622	0.637349	0.199232	0.212647	0.121015	0.0915023	0.0455543	WT	KO	OK	0.559294	0.13399	-2.06148	-2.06215	0.0031	0.169341	no
Hrg	Hrg	Hrg	chr16:22951071-22961659	0	0	1	1	1	0	1	0	0	0	0	0	0.0394383	0.0225773	0.0414806	0	0.0249115	0	0	0	WT	KO	NOTEST	0.0206992	0.00498229	-2.05469	0	1	1	no
D430036J16Rik	D430036J16Rik	D430036J16Rik	chr9:81631391-81645156	0	1	0	6	2	2	0	0	1	0	0	0.0364492	0	0.162476	0.0994965	0.0399765	0	0	0.0321265	0	WT	KO	NOTEST	0.0596844	0.0144206	-2.04922	0	1	1	no
1700045H11Rik	1700045H11Rik	1700045H11Rik	chr4:150828224-150854949	0	2	0	0	1	0	1	0	0	0	0	0.239676	0	0	0.163507	0	0.0981955	0	0	0	WT	KO	NOTEST	0.0806367	0.0196391	-2.03771	0	1	1	no
Bpifc	Bpifc	Bpifc	chr10:85959690-86011860	2	4	0	0	0	0	0	1	0	1	0.0607361	0.087769	0	0	0	0	0	0.0170532	0	0.0192583	WT	KO	NOTEST	0.029701	0.0072623	-2.03201	0	1	1	no
Hist1h4b	Hist1h4b	Hist1h4b	chr13:23757020-23757332	3	4	3	0	4	3	0	0	2	1	1.7492	1.68517	1.63953	0	2.29924	0.693062	0	0	0.742716	0.36976	WT	KO	OK	1.47463	0.361107	-2.02985	-2.36363	0.04645	0.81508	no
Hist1h2bj	Hist1h2bj	Hist1h2bj	chr13:22043229-22043610	1	5	0	4	3	3	0	1	0	1	0.364202	1.31576	0	0.781691	1.07713	0.432907	0	0.204518	0	0.230963	WT	KO	NOTEST	0.707757	0.173678	-2.02684	0	1	1	no
Snord15a	Snord15a	Snord15a	chr7:99477896-99483709	12	11	8	1	5	3	0	1	2	8	84.6662	56.0771	52.9051	3.78584	34.778	8.38652	0	3.96204	8.98737	35.7948	WT	KO	OK	46.4425	11.4261	-2.02311	-0.117701	0.5938	0.999638	no
Foxc1	Foxc1	Foxc1	chr13:31806645-31810635	3	1	1	2	1	1	0	0	2	0	0.0511094	0.0123096	0.0159683	0.0182828	0.0167952	0.00675012	0	0	0.0217012	0	WT	KO	NOTEST	0.0228931	0.00569026	-2.00834	0	1	1	no
Tex15	Tex15	Tex15	chr8:33570543-33585585	0	3	0	2	3	1	1	1	0	0	0	0.0170417	0	0.00843705	0.0232517	0.00311501	0.00465466	0.00441486	0	0	WT	KO	NOTEST	0.00974609	0.00243691	-1.99977	0	1	1	no
Slc38a4	Slc38a4	Slc38a4	chr15:96994822-97055956	0	1	0	1	1	0	0	1	0	0	0	0.0125011	0	0.00928364	0.0170565	0	0	0.00971572	0	0	WT	KO	NOTEST	0.00776826	0.00194314	-1.9992	0	1	1	no
Rpl31-ps12	Rpl31-ps12	Rpl31-ps12	chr16:16753015-16829363	0	1	2	1	1	1	0	0	1	0	0	0.166509	0.432	0.123654	0.227186	0.0913075	0	0	0.146774	0	WT	KO	NOTEST	0.18987	0.0476162	-1.99548	0	1	1	no
Hrct1	Hrct1	Hrct1	chr4:43727197-43728110	0	0	0	1	2	0	0	0	0	1	0	0	0	0.0488211	0.179395	0	0	0	0	0.0576998	WT	KO	NOTEST	0.0456432	0.01154	-1.98376	0	1	1	no
Scgb2b19	Scgb2b19	Scgb2b19	chr7:33278365-33280341	0	0	0	1	2	0	0	0	0	1	0	0	0	0.107186	0.39386	0	0	0	0	0.126679	WT	KO	NOTEST	0.100209	0.0253359	-1.98376	0	1	1	no
Ccdc11	Ccdc11	Ccdc11	chr18:74283099-74359984	0	1	0	2	2	1	0	1	0	0	0	0.0278723	0	0.0413986	0.076062	0.0152836	0	0.0216618	0	0	WT	KO	NOTEST	0.0290666	0.00738907	-1.9759	0	1	1	no
Gm12718	Gm12718	Gm12718	chr4:103382499-103492188	0	1	1	1	0	0	0	1	0	0	0	0.0771721	0.100109	0.0573099	0	0	0	0.0599772	0	0	WT	KO	NOTEST	0.0469183	0.0119954	-1.96767	0	1	1	no
Kif6	Kif6	Kif6	chr17:49615171-49909847	0	1	1	1	0	0	0	1	0	0	0	0.0140206	0.0181878	0.010412	0	0	0	0.0108966	0	0	WT	KO	NOTEST	0.00852408	0.00217932	-1.96767	0	1	1	no
Cpb2	Cpb2	Cpb2	chr14:75004109-75388146	0	0	1.00027	1	1.00019	0	0	0	0	1	0	0	0.0475818	0.0272317	0.0500415	0	0	0	0	0.0321842	WT	KO	NOTEST	0.024971	0.00643684	-1.95583	0	1	1	no
B430319G15Rik	B430319G15Rik	B430319G15Rik	chr9:92538800-92608427	2	0	2	4	2	2	0	0	1	1	0.0333765	0	0.0312838	0.0358182	0.0329039	0.0132243	0	0	0.0106288	0.0105831	WT	KO	NOTEST	0.0266765	0.00688723	-1.95357	0	1	1	no
Hist1h2an	Hist1h2an	Hist1h2an	chr13:21786825-21787218	0	3	0	0	0	0	0	1	0	0	0	0.739749	0	0	0	0	0	0.191641	0	0	WT	KO	NOTEST	0.14795	0.0383282	-1.94863	0	1	1	no
Dpp10	Dpp10	Dpp10	chr1:123332137-124045559	0	5	1	1	2	0	0	1	1	1	0	0.0526479	0.0136592	0.00781953	0.0287331	0	0	0.00818346	0.00928156	0.00924161	WT	KO	NOTEST	0.020572	0.00534133	-1.94541	0	1	1	no
Hydin	Hydin	Hydin	chr8:110266976-110610253	0	0	0	1	1	1	0	0	0	0	0	0	0	0.00222149	0.00408147	0.00164037	0	0	0	0	WT	KO	NOTEST	0.00126059	0.000328074	-1.94201	0	1	1	no
Tnn	Tnn	Tnn	chr1:160085031-160153575	2	1	0	2	0	1	1	0	0	0	0.023015	0.00831466	0	0.0123493	0	0.00455945	0.00681304	0	0	0	WT	KO	NOTEST	0.0087358	0.0022745	-1.94139	0	1	1	no
Gm973	Gm973	Gm973	chr1:59516263-59634509	0	2	0	0	1	0	0	0	0	1	0	0.0274871	0	0	0.0187517	0	0	0	0	0.0120624	WT	KO	NOTEST	0.00924775	0.00241249	-1.93858	0	1	1	no
Scarna13	Scarna13	Scarna13	chr12:105030616-105032279	9	19	4.81906	1	5	2.99977	2	2	3	5	7.42502	11.3259	3.72646	0.442679	4.0666	0.980563	0.976891	0.926563	1.57634	2.61593	WT	KO	OK	5.39733	1.41526	-1.93118	-1.23524	0.02205	0.559625	no
Igfbp2	Igfbp2	Igfbp2	chr1:72824479-72852471	0	2	1	1	1	1	0	0	0	1	0	0.0830056	0.0538385	0.030821	0.0566265	0.0227586	0	0	0	0.0364262	WT	KO	NOTEST	0.0448583	0.011837	-1.92208	0	1	1	no
Dlx3	Dlx3	Dlx3	chr11:95120116-95125291	3	0	3	2	2	0	3	1	0	0	0.0806266	0	0.0755714	0.0288417	0.0529899	0	0.0477352	0.015092	0	0	WT	KO	NOTEST	0.0476059	0.0125655	-1.92168	0	1	1	no
Mmrn1	Mmrn1	Mmrn1	chr6:60944316-60989378	4	4	4	3	6	3	1	2	1	2	0.0582326	0.0420756	0.0545815	0.0234348	0.0861119	0.0173045	0.00861919	0.0163503	0.00927213	0.0184645	WT	KO	NOTEST	0.0528873	0.0140021	-1.91728	0	1	1	no
Igf2bp1	Igf2bp1	Igf2bp1	chr11:95957163-96005944	0	2	1	0	0	0	0	0	0	1	0	0.0113986	0.0073933	0	0	0	0	0	0	0.00500219	WT	KO	NOTEST	0.00375839	0.00100044	-1.90948	0	1	1	no
Olfr98	Olfr98	Olfr98	chr17:37262732-37263662	0	2	1	0	0	0	0	0	0	1	0	0.128403	0.0832839	0	0	0	0	0	0	0.0563485	WT	KO	NOTEST	0.0423374	0.0112697	-1.90948	0	1	1	no
1700040N02Rik	1700040N02Rik	1700040N02Rik	chr2:170346990-170427845	2.00087	1	0	0	1	1	1	0	0	0	0.13306	0.04805	0	0	0.0655594	0.0263488	0.0393722	0	0	0	WT	KO	NOTEST	0.0493339	0.0131442	-1.90815	0	1	1	no
Ptchd2	Ptchd2	Ptchd2	chr4:148236856-148287965	2	1	2	0	0	0	1	0	0	1	0.0152031	0.00549244	0.0142498	0	0	0	0.00450051	0	0	0.00482061	WT	KO	NOTEST	0.00698907	0.00186422	-1.90653	0	1	1	no
Colec10	Colec10	Colec10	chr15:54410773-54466358	1	7	2	1	6	1	0	5	1	0	0.0147159	0.0744302	0.0275865	0.00789624	0.0870451	0.00583067	0	0.0413187	0.00937262	0	WT	KO	NOTEST	0.0423348	0.0113044	-1.90496	0	1	1	no
Ngp	Ngp	Ngp	chr9:110419807-110423012	0	2	1	0	0	0	0	0	1	0	0	0.0974055	0.0631784	0	0	0	0	0	0.0429302	0	WT	KO	NOTEST	0.0321168	0.00858604	-1.90326	0	1	1	no
Vaultrc5	Vaultrc5	Vaultrc5	chr18:36801762-36802107	8	5	3	2	2	4	0	1	3	1	3.63815	1.64295	1.27877	0.488038	0.896658	0.720746	0	0.255376	0.868931	0.288397	WT	KO	OK	1.58891	0.42669	-1.89678	-2.72374	0.0275	0.634001	no
1810053B23Rik	1810053B23Rik	1810053B23Rik	chr16:93343715-93359543	0	0	1	1	0	1	0	0	0	0	0	0	0.0633786	0.0362809	0	0.0267895	0	0	0	0	WT	KO	NOTEST	0.0199319	0.00535791	-1.89534	0	1	1	no
Hist1h3e	Hist1h3e	Hist1h3e	chr13:23561954-23562365	4	13	3	3	6	5	1	0	4	2	1.24686	2.92797	0.876514	0.50178	1.84381	0.617533	0.184552	0	0.794131	0.395357	WT	KO	OK	1.47939	0.398314	-1.89302	-2.47802	0.01425	0.434368	no
Cidea	Cidea	Cidea	chr18:67321208-67367794	2	1	1	2	1	1	1	1	0	0	0.134388	0.0485505	0.0629809	0.0721096	0.0662424	0.0266233	0.0397824	0.0377329	0	0	WT	KO	NOTEST	0.0768542	0.0208277	-1.88362	0	1	1	no
Chrm2	Chrm2	Chrm2	chr6:36333137-36524774	0	3	0	0	2	0	0	2	0	0	0	0.0763194	0	0	0.0694202	0	0	0.039543	0	0	WT	KO	NOTEST	0.0291479	0.0079086	-1.8819	0	1	1	no
9130015A21Rik	9130015A21Rik	9130015A21Rik	chr12:35672290-35695118	0	0	0	0	2	0	0	1	0	0	0	0	0	0	0.184598	0	0	0.0501732	0	0	WT	KO	NOTEST	0.0369196	0.0100346	-1.8794	0	1	1	no
Cd300lb	Cd300lb	Cd300lb	chr11:114922780-114934386	3	11	1	10	1	2	1	3	1	2	0.0723105	0.191574	0.0225922	0.129334	0.0237622	0.0191004	0.0142706	0.0406061	0.0153516	0.0305711	WT	KO	NOTEST	0.0879147	0.0239799	-1.87428	0	1	1	no
Gm5934	Gm5934	Gm5934	chrX:24474307-24500760	0	3	0	0	0	0	1	0	0	0	0	0.0586473	0	0	0	0	0.0160185	0	0	0	WT	KO	NOTEST	0.0117295	0.00320371	-1.87232	0	1	1	no
Snord52	Snord52	Snord52	chr17:34950235-34952471	0	3	0	0	0	0	1	0	0	0	0	2259.35	0	0	0	0	617.104	0	0	0	WT	KO	OK	451.87	123.421	-1.87232	-131.611	0.43565	0.999638	no
Aqp8	Aqp8	Aqp8	chr7:123462293-123468003	1	10	9	0	1	3	4	0	1	1	0.0503744	0.364214	0.425262	0	0.0496611	0.0598774	0.119297	0	0.0320837	0.0319456	WT	KO	NOTEST	0.177902	0.0486408	-1.87085	0	1	1	no
Mmrn2	Mmrn2	Mmrn2	chr14:34375503-34404286	4	3	1	3	1	2	1	0	1	1	0.0691691	0.0374833	0.0162081	0.027836	0.0170474	0.0137029	0.0102379	0	0.0110135	0.0109661	WT	KO	NOTEST	0.0335488	0.0091841	-1.86905	0	1	1	no
Stac	Stac	Stac	chr9:111561433-111690216	0	5	1	2	2	1	0	3	0	0	0	0.100833	0.0261607	0.0299525	0.0550308	0.0110586	0	0.0470198	0	0	WT	KO	NOTEST	0.0423954	0.0116157	-1.86783	0	1	1	no
Erv3	Erv3	Erv3	chr2:131853677-131859747	0	2	0	0	0	1	0	0	0	0	0	0.0293664	0	0	0	0.00805171	0	0	0	0	WT	KO	NOTEST	0.00587328	0.00161034	-1.8668	0	1	1	no
Lrrc34	Lrrc34	Lrrc34	chr3:30624266-30672431	1	1	2	0	0	1	1	0	0	0	0.0394271	0.0284878	0.0739102	0	0	0.0156217	0.023343	0	0	0	WT	KO	NOTEST	0.028365	0.00779292	-1.86388	0	1	1	no
Panx2	Panx2	Panx2	chr15:89059725-89070907	0	2	2	3	1	1	1	0	1	0	0	0.0290551	0.037691	0.0323656	0.0198214	0.00796637	0.0119039	0	0.0128057	0	WT	KO	NOTEST	0.0237866	0.00653519	-1.86385	0	1	1	no
Chrna9	Chrna9	Chrna9	chr5:65967123-65977486	0	4	1	2	1	1	1	0	0	1	0	0.103626	0.0336065	0.0384776	0.0353468	0.0142061	0.0212278	0	0	0.0227376	WT	KO	NOTEST	0.0422114	0.0116343	-1.85925	0	1	1	no
Gm20554	Gm20554	Gm20554	chr13:72623465-72628564	0	2	1	1	2	2	0	1	0	0	0	0.0190414	0.0123505	0.0070703	0.0259801	0.0104416	0	0.00739937	0	0	WT	KO	NOTEST	0.0128885	0.00356819	-1.85282	0	1	1	no
C2cd4d	C2cd4d	C2cd4d	chr3:94362443-94364567	1	2	0	3	2	1	0	0	2	0	0.0580081	0.0838268	0	0.0933777	0.114373	0.0229837	0	0	0.0738912	0	WT	KO	NOTEST	0.0699172	0.019375	-1.85145	0	1	1	no
Hist2h2ac	Hist2h2ac	Hist2h2ac	chr3:96220454-96220844	2	6	2	1	1	2	0	0	1	2	0.693473	1.50319	0.649993	0.186051	0.341826	0.274765	0	0	0.220838	0.439774	WT	KO	NOTEST	0.674907	0.187075	-1.85107	0	1	1	no
Gm16894	Gm16894	Gm16894	chr1:40076211-40125226	2	0	0	0	0	0	0	1	0	0	0.197278	0	0	0	0	0	0	0.0553909	0	0	WT	KO	NOTEST	0.0394556	0.0110782	-1.83251	0	1	1	no
Loxl4	Loxl4	Loxl4	chr19:42592278-42612806	3	4	2	1	2	1	1	0	2	1	0.0369872	0.0356332	0.0231121	0.00661552	0.024309	0.00488497	0.00729947	0	0.0157049	0.00781864	WT	KO	NOTEST	0.0253314	0.00714159	-1.82661	0	1	1	no
Mn1	Mn1	Mn1	chr5:111418165-111457025	18	13	12	9	9	5	4	5	5	7	0.195981	0.10227	0.122462	0.0525795	0.0966027	0.0215696	0.0257846	0.0305704	0.0346724	0.0483325	WT	KO	NOTEST	0.113979	0.0321859	-1.82427	0	1	1	no
2610028H24Rik	2610028H24Rik	2610028H24Rik	chr10:76449080-76515857	0	1	0	1	1	0	0	0	0	1	0	0.029895	0	0.0222007	0.0407887	0	0	0	0	0.0262382	WT	KO	NOTEST	0.0185769	0.00524765	-1.82377	0	1	1	no
Hpcal4	Hpcal4	Hpcal4	chr4:123183503-123194699	0	1	0	1	1	0	0	0	0	1	0	0.0104775	0	0.00778085	0.0142955	0	0	0	0	0.0091959	WT	KO	NOTEST	0.00651077	0.00183918	-1.82377	0	1	1	no
Hist1h1b	Hist1h1b	Hist1h1b	chr13:21779882-21780554	3	34	9	0	12	12	1	1	4	8	0.413555	3.38653	1.16288	0	1.6308	0.655428	0.0816155	0.0774109	0.351193	0.699363	WT	KO	OK	1.31875	0.373002	-1.82192	-2.25263	0.00245	0.147837	no
Ranbp3l	Ranbp3l	Ranbp3l	chr15:9055681-9067333	1	7	3	5	1	3	2	1	0	1	0.0226398	0.114508	0.0636609	0.0607402	0.0223192	0.0269107	0.0268079	0.0127134	0	0.0143573	WT	KO	NOTEST	0.0567736	0.0161579	-1.81298	0	1	1	no
Fam221b	Fam221b	Fam221b	chr4:43659621-43668859	0	0	0	0	2	0	0	1	0	0	0	0	0	0	0.0815775	0	0	0.023234	0	0	WT	KO	NOTEST	0.0163155	0.0046468	-1.81193	0	1	1	no
Pcdhb22	Pcdhb22	Pcdhb22	chr18:36930284-37841872	1	0	0	3	1	1.00001	0	0	0	1.00001	0.0225291	0	0	0.0362659	0.0222101	0.00892649	0	0	0	0.0142872	WT	KO	NOTEST	0.016201	0.00464274	-1.80304	0	1	1	no
Gpr85	Gpr85	Gpr85	chr6:13835073-13839848	2	2	1	0	1	1	1	1	0	0	0.046961	0.0339314	0.0220083	0	0.023148	0.00930334	0.0139017	0.0131855	0	0	WT	KO	NOTEST	0.0252097	0.00727811	-1.79234	0	1	1	no
Il31ra	Il31ra	Il31ra	chr13:112522806-112580662	0	2	0	0	2	1	1	0	0	0	0	0.0269078	0	0	0.036713	0.00737761	0.0110241	0	0	0	WT	KO	NOTEST	0.0127242	0.00368035	-1.78966	0	1	1	no
Vtcn1	Vtcn1	Vtcn1	chr3:100825458-100896922	1	0	1	0	0	0	0	1	0	0	0.0266755	0	0.0250029	0	0	0	0	0.0149797	0	0	WT	KO	NOTEST	0.0103357	0.00299593	-1.78656	0	1	1	no
1600015I10Rik	1600015I10Rik	1600015I10Rik	chr6:48929895-48933687	0	1	1	2	0	2	0	0	0	0	0	0.0204409	0.0265164	0.0303597	0	0.022418	0	0	0	0	WT	KO	NOTEST	0.0154634	0.0044836	-1.78613	0	1	1	no
Map6d1	Map6d1	Map6d1	chr16:20233308-20241358	0	1	1	1	0	0	0	0	1	0	0	0.0151806	0.0196927	0.0112735	0	0	0	0	0.0133813	0	WT	KO	NOTEST	0.00922936	0.00267626	-1.78601	0	1	1	no
Snord35b	Snord35b	Snord35b	chr7:45122387-45124389	1	2	1	1	1	2	0	0	0	1	75.0529	108.458	70.3471	40.2718	73.99	59.4742	0	0	0	47.5957	WT	KO	OK	73.624	21.414	-1.78162	-0.049626	0.39225	0.999638	no
Snord22	Snord22	Snord22	chr19:8723486-8726326	28	26	11	6	6	13	4	4	10	5	375.222	251.749	138.166	43.1435	79.2662	69.0249	31.7359	30.101	85.3502	42.4914	WT	KO	OK	177.51	51.7407	-1.77853	-0.911336	0.0673	0.982663	no
Frem1	Frem1	Frem1	chr4:82897919-83052167	0	3	0	0	0	0	0	0	0	1	0	0.0153567	0	0	0	0	0	0	0	0.00449132	WT	KO	NOTEST	0.00307133	0.000898264	-1.77365	0	1	1	no
Gm5512	Gm5512	Gm5512	chr19:12905230-12906985	0.000866131	6.89895	22.8494	0.0169389	0.0114128	19.0141	0.167068	0.0391889	0.0093616	0.106478	3.6184e-05	0.208248	0.894719	0.000379711	0.000470034	0.314732	0.00413226	0.00091936	0.00024909	0.00282095	WT	KO	NOTEST	0.220771	0.0645707	-1.7736	0	1	1	no
Dpysl4	Dpysl4	Dpysl4	chr7:139086000-139101791	0	3	0	0	0	0	0	0	0	1	0	0.0574189	0	0	0	0	0	0	0	0.0167985	WT	KO	NOTEST	0.0114838	0.00335969	-1.77319	0	1	1	no
Efcab1	Efcab1	Efcab1	chr16:14906645-14924522	1	3	2	0	3	3	1	1	0	0	0.0698122	0.151327	0.13087	0	0.206471	0.082982	0.0413325	0.0392032	0	0	WT	KO	NOTEST	0.111696	0.0327035	-1.77206	0	1	1	no
Gm16157	Gm16157	Gm16157	chr7:68266338-68363092	1	4.99995	2	1.99999	1	2	2.99996	0	0	0	0.0684054	0.265425	0.128233	0.0788449	0.0724231	0.0582134	0.121497	0	0	0	WT	KO	NOTEST	0.122666	0.0359421	-1.77099	0	1	1	no
AF529169	AF529169	AF529169	chr9:89590034-89622986	1	2	4	2	0	1	2	1	0	0	0.0159653	0.0230713	0.0598573	0.0171333	0	0.00632572	0.0189047	0.00896537	0	0	WT	KO	NOTEST	0.0232055	0.00683915	-1.76258	0	1	1	no
1110017D15Rik	1110017D15Rik	1110017D15Rik	chr4:41505008-41517333	2	0	0	1	1	1	1	0	0	0	0.457626	0	0	0.0755766	0.0935217	0.0493225	0.135468	0	0	0	WT	KO	NOTEST	0.125345	0.0369582	-1.76194	0	1	1	no
4930426L09Rik	4930426L09Rik	4930426L09Rik	chr2:18998318-18999804	0	2	2	1	1	2	0	0	1	0	0	0.0727099	0.094321	0.0269981	0.0496027	0.0398714	0	0	0.0320459	0	WT	KO	NOTEST	0.0487263	0.0143835	-1.76029	0	1	1	no
Gm9054	Gm9054	Gm9054	chr3:95985509-95986967	2	2	0	1	2	0	0	2	1	0	0.256515	0.185343	0	0.0688202	0.252882	0	0	0.144046	0.0816876	0	WT	KO	NOTEST	0.152712	0.0451468	-1.75812	0	1	1	no
A730036I17Rik	A730036I17Rik	A730036I17Rik	chr2:129218968-129235606	4	1	1	1	0	0	0	1	1	1	0.0799015	0.0144331	0.0187229	0.0107184	0	0	0	0.0112172	0.0127224	0.0126676	WT	KO	NOTEST	0.0247552	0.00732145	-1.75753	0	1	1	no
Snord91a	Snord91a	Snord91a	chr11:74898079-74925798	2	0	0	0	0	0	1	0	0	0	1749.99	0	0	0	0	0	518.044	0	0	0	WT	KO	NOTEST	349.999	103.609	-1.7562	0	1	1	no
3110007F17Rik	3110007F17Rik	3110007F17Rik	chrX:123103558-123143293	1	2	3	1	2	1	0	0	2	1	0.0900962	0.130197	0.253342	0.0483437	0.177641	0.0356975	0	0	0.114765	0.0571356	WT	KO	NOTEST	0.139924	0.0415197	-1.75278	0	1	1	no
Lin7b	Lin7b	Lin7b	chr7:45339125-45370564	0	1	1	4	1	2	0	0	0	1	0	0.0910422	0.118102	0.270441	0.124218	0.0998482	0	0	0	0.079906	WT	KO	NOTEST	0.120761	0.0359508	-1.74805	0	1	1	no
Wnk3	Wnk3	Wnk3	chrX:151198077-151341879	1	1	1	0	0	2	0	0	0	0	0.0064114	0.00463161	0.00600921	0	0	0.00507991	0	0	0	0	WT	KO	NOTEST	0.00341044	0.00101598	-1.74709	0	1	1	no
Xirp1	Xirp1	Xirp1	chr9:120013754-120023598	1	0	0	0	1	0	1	0	0	0	0.0114462	0	0	0	0.0112841	0	0.00677677	0	0	0	WT	KO	NOTEST	0.00454607	0.00135535	-1.74595	0	1	1	no
Hsf3	Hsf3	Hsf3	chrX:96306866-96357240	0	2	3	2	2	1	1	1	0	1	0	0.0527216	0.102587	0.0391523	0.0719333	0.0144552	0.0216	0.0204873	0	0.0231363	WT	KO	NOTEST	0.0532789	0.0159358	-1.7413	0	1	1	no
C630020P19Rik	C630020P19Rik	C630020P19Rik	chr2:143535475-143816282	2	1	0	1	1	0	0	0	1	1	0.0320179	0.0115672	0	0.00859005	0.0157822	0	0	0	0.0101961	0.0101523	WT	KO	NOTEST	0.0135915	0.00406968	-1.73971	0	1	1	no
1700016G22Rik	1700016G22Rik	1700016G22Rik	chr13:5855508-5858092	0	0	2	0	0	0	0	1	0	0	0	0	0.310914	0	0	0	0	0.0931367	0	0	WT	KO	NOTEST	0.0621828	0.0186273	-1.73909	0	1	1	no
Gif	Gif	Gif	chr19:11747558-11763447	0	0	2	0	0	0	0	1	0	0	0	0	0.0910536	0	0	0	0	0.0272758	0	0	WT	KO	NOTEST	0.0182107	0.00545516	-1.73909	0	1	1	no
Hist1h3f	Hist1h3f	Hist1h3f	chr13:23544051-23545054	2	19	6	0	6	5	0	2	2	6	0.161471	1.10837	0.454042	0	0.477554	0.159944	0	0.0906745	0.102842	0.307197	WT	KO	NOTEST	0.440286	0.132131	-1.73647	0	1	1	no
Sema5b	Sema5b	Sema5b	chr16:35541361-35664258	6	1	1	1	0	0	0	1	2	1	0.0889244	0.0107086	0.0138915	0.00795249	0	0	0	0.00832261	0.0188788	0.00939876	WT	KO	NOTEST	0.0242954	0.00732003	-1.73076	0	1	1	no
1700109H08Rik	1700109H08Rik	1700109H08Rik	chr5:3571715-3637101	1	2	2	2	0	1	1	0	1	0	0.126249	0.182441	0.236667	0.135485	0	0.0500218	0.0747461	0	0.0804084	0	WT	KO	NOTEST	0.136168	0.0410353	-1.73045	0	1	1	no
Tbrg3	Tbrg3	Tbrg3	chr15:82808625-82912134	5	16	5	5	6	3	3	4	2	4	0.0414785	0.0959041	0.0388779	0.0222565	0.0490694	0.00986066	0.0147345	0.0186339	0.0105671	0.0210433	WT	KO	NOTEST	0.0495173	0.0149679	-1.72606	0	1	1	no
Zp2	Zp2	Zp2	chr7:120132360-120145290	2	1	6	5	0	1	2	2	1	0	0.0646312	0.0233494	0.181737	0.0866993	0	0.0128039	0.0382651	0.0362938	0.0205819	0	WT	KO	NOTEST	0.0712833	0.021589	-1.72327	0	1	1	no
F730043M19Rik	F730043M19Rik	F730043M19Rik	chr12:33111710-33147586	1	1	1	2	1	2	0	0	1	0	0.047887	0.0346005	0.0448846	0.0513903	0.0472089	0.0379472	0	0	0.0304994	0	WT	KO	NOTEST	0.0451943	0.0136893	-1.72309	0	1	1	no
4931417G12Rik	4931417G12Rik	4931417G12Rik	chr6:113596761-113600715	0	3	0	0	1	1	0	1	0	0	0	0.121163	0	0	0.0551051	0.0221471	0	0.0313889	0	0	WT	KO	NOTEST	0.0352537	0.0107072	-1.71919	0	1	1	no
Atp6v0a4	Atp6v0a4	Atp6v0a4	chr6:38048482-38254009	0	1	1	1	6	0	0	1	1	2	0	0.0151264	0.0196224	0.0112332	0.123831	0	0	0.0117561	0.0133335	0.0265523	WT	KO	NOTEST	0.0339626	0.0103284	-1.71733	0	1	1	no
A730046J19Rik	A730046J19Rik	A730046J19Rik	chrX:144153694-144166274	0	0	0	1	5	1	0	0	0	2	0	0	0	0.00768581	0.0706045	0.00567529	0	0	0	0.0181672	WT	KO	NOTEST	0.0156581	0.00476849	-1.7153	0	1	1	no
Stmnd1	Stmnd1	Stmnd1	chr13:46273720-46300115	1	1	0	1	1	1	1	0	0	0	0.0556555	0.0402136	0	0.0298636	0.0548674	0.0220516	0.032951	0	0	0	WT	KO	NOTEST	0.03612	0.0110005	-1.71523	0	1	1	no
Gucy1b3	Gucy1b3	Gucy1b3	chr3:82032003-82074711	1	8	4	12	13	3	4	2	2	5	0.0212496	0.123022	0.0797832	0.137041	0.27279	0.0252693	0.0501317	0.023873	0.027083	0.0674704	WT	KO	NOTEST	0.126777	0.0387655	-1.70945	0	1	1	no
Xrra1	Xrra1	Xrra1	chr7:99859217-99917824	1	0	0	2	0	0	0	0	0	1	0.0265765	0	0	0.0285208	0	0	0	0	0	0.0168538	WT	KO	NOTEST	0.0110195	0.00337077	-1.7089	0	1	1	no
Mogat1	Mogat1	Mogat1	chr1:78511059-78538173	3	1	2	1	1	1	1	1	0	1	0.193131	0.0465152	0.120681	0.0345433	0.0634654	0.0255072	0.0381146	0.0361511	0	0.0408255	WT	KO	NOTEST	0.0916673	0.0281197	-1.70483	0	1	1	no
Ptprz1	Ptprz1	Ptprz1	chr6:22875501-23052916	1	0	0	2	0	0	0	0	1	0	0.00820181	0	0	0.00880183	0	0	0	0	0.00522376	0	WT	KO	NOTEST	0.00340073	0.00104475	-1.70268	0	1	1	no
Snora15	Snora15	Snora15	chr5:129794560-129794676	0	0	1	0	1	0	1	0	0	0	0	0	17.7166	0	18.6341	0	11.1908	0	0	0	WT	KO	NOTEST	7.27015	2.23817	-1.69967	0	1	1	no
Nr4a3	Nr4a3	Nr4a3	chr4:48051247-48083352	6	8	6	2	6	5	1	2	4	2	0.230367	0.221933	0.215923	0.0412033	0.227105	0.0760624	0.0227316	0.043121	0.0978143	0.0486967	WT	KO	NOTEST	0.187306	0.0576852	-1.69913	0	1	1	no
Lcat	Lcat	Lcat	chr8:105939550-105943402	0	0	0	2	1	0	0	0	0	1	0	0	0	0.0597787	0.0549148	0	0	0	0	0.0353251	WT	KO	NOTEST	0.0229387	0.00706503	-1.69902	0	1	1	no
Gpr27	Gpr27	Gpr27	chr6:99692678-99693818	4	2	2	3	1	0	1	1	1	2	0.275668	0.0995912	0.129192	0.110938	0.0679411	0	0.0408025	0.0387005	0.0438935	0.0874092	WT	KO	NOTEST	0.136666	0.0421611	-1.69667	0	1	1	no
Pdxk-ps	Pdxk-ps	Pdxk-ps	chr17:32076082-32091423	2	4	2	2	0	0	1	1	1	1	0.0603383	0.0871942	0.0565552	0.0323763	0	0	0.0178618	0.0169416	0.0192149	0.0191322	WT	KO	NOTEST	0.0472928	0.0146301	-1.69268	0	1	1	no
Dnmt3l	Dnmt3l	Dnmt3l	chr10:78030021-78063615	2	0	1	2	1	1	1	1	0	0	0.0880564	0	0.041269	0.0472507	0.0434061	0.0174424	0.026065	0.0247219	0	0	WT	KO	NOTEST	0.0439964	0.0136459	-1.68892	0	1	1	no
Ksr2	Ksr2	Ksr2	chr5:117414001-117767988	3	11	0	7	4	4	1	2	3	1	0.0326249	0.086434	0	0.0408469	0.0428838	0.0172353	0.00643855	0.0122137	0.0207789	0.00689649	WT	KO	NOTEST	0.0405579	0.0127126	-1.67373	0	1	1	no
1700010I02Rik	1700010I02Rik	1700010I02Rik	chr3:7925302-7954887	0	3	2	1	1	0	2	1	0	0	0	0.602932	0.521425	0.149251	0.274213	0	0.329362	0.156197	0	0	WT	KO	NOTEST	0.309564	0.0971118	-1.67252	0	1	1	no
4833423E24Rik	4833423E24Rik	4833423E24Rik	chr2:85484091-85518935	4	1	3	3	3	2	2	1	0	2	0.174216	0.0314696	0.122469	0.0701102	0.128811	0.0345135	0.0515724	0.0244578	0	0.0552405	WT	KO	NOTEST	0.105415	0.0331568	-1.66871	0	1	1	no
1700007G11Rik	1700007G11Rik	1700007G11Rik	chr5:98329303-98802019	0	1	0	1	0	1	0	0	0	0	0	0.0709455	0	0.0526858	0	0.0389038	0	0	0	0	WT	KO	NOTEST	0.0247263	0.00778076	-1.66806	0	1	1	no
Aknad1	Aknad1	Aknad1	chr3:108739657-108782309	0	1	0	1	0	1	0	0	0	0	0	0.0194269	0	0.0144269	0	0.0106529	0	0	0	0	WT	KO	NOTEST	0.00677074	0.00213059	-1.66806	0	1	1	no
Shroom4	Shroom4	Shroom4	chrX:6400144-6633717	0	1	0	1	0	1	0	0	0	0	0	0.0110331	0	0.00819348	0	0.00605016	0	0	0	0	WT	KO	NOTEST	0.00384533	0.00121003	-1.66806	0	1	1	no
Snord8	Snord8	Snord8	chr14:52198150-52237572	0	1	0	1	0	1	0	0	0	0	0	27.4201	0	20.3628	0	15.0361	0	0	0	0	WT	KO	OK	9.55658	3.00723	-1.66806	-0.135949	0.55185	0.999638	no
Ypel4	Ypel4	Ypel4	chr2:84734203-84737877	0	1	0	1	0	1	0	0	0	0	0	0.08506	0	0.0631676	0	0.0466437	0	0	0	0	WT	KO	NOTEST	0.0296455	0.00932874	-1.66806	0	1	1	no
Nkapl	Nkapl	Nkapl	chr13:21467046-21468501	0	1	1	3	0	1	0	0	0	1	0	0.0372559	0.0483293	0.0830014	0	0.0204297	0	0	0	0.0326988	WT	KO	NOTEST	0.0337173	0.0106257	-1.66593	0	1	1	no
1700026D08Rik	1700026D08Rik	1700026D08Rik	chr7:83775616-83794839	0	0	2	0	0	0	1	0	0	0	0	0	0.110937	0	0	0	0.0350371	0	0	0	WT	KO	NOTEST	0.0221874	0.00700743	-1.66279	0	1	1	no
B130006D01Rik	B130006D01Rik	B130006D01Rik	chr11:95723585-95726773	1	4	0	0	0	0	1	0	1	0	0.0216155	0.0624726	0	0	0	0	0.0127975	0	0.013767	0	WT	KO	NOTEST	0.0168176	0.0053129	-1.6624	0	1	1	no
Ano2	Ano2	Ano2	chr6:125690418-126040128	1	1	0	2	1	0	0	1	1	0	0.0173248	0.0125179	0	0.0185922	0.0170794	0	0	0.00972876	0.0110342	0	WT	KO	NOTEST	0.0131029	0.0041526	-1.6578	0	1	1	no
Cabp5	Cabp5	Cabp5	chr7:13398154-13408878	1	3	0	1	3	1	1	2	0	0	0.0418579	0.0907326	0	0.0224601	0.123796	0.0165848	0.0247821	0.0470108	0	0	WT	KO	NOTEST	0.0557693	0.0176755	-1.65772	0	1	1	no
Ntn3	Ntn3	Ntn3	chr17:24175430-24209387	0	0	3.00004	2.0006	1.00308	1	1.00124	1.00097	0	0	0	0	0.0386303	0.0147474	0.0135852	0.0054432	0.00814373	0.00772204	0	0	WT	KO	NOTEST	0.0133926	0.00426179	-1.6519	0	1	1	no
AU021092	AU021092	AU021092	chr16:5211818-5222299	2	0	0	0	0	0	0	0	1	0	0.110453	0	0	0	0	0	0	0	0.035174	0	WT	KO	NOTEST	0.0220907	0.00703481	-1.65085	0	1	1	no
Hist1h3g	Hist1h3g	Hist1h3g	chr13:23535417-23535909	1	10	1	1	3	4	0	1	1	2	0.224045	1.61882	0.209998	0.120218	0.662617	0.35508	0	0.125813	0.142695	0.284162	WT	KO	NOTEST	0.56714	0.18155	-1.64334	0	1	1	no
Sbspon	Sbspon	Sbspon	chr1:15853861-15892722	1	2	0	1	1	0	0	0	1	1	0.0253542	0.0366391	0	0.0136045	0.0249952	0	0	0	0.0161482	0.0160787	WT	KO	NOTEST	0.0201186	0.00644538	-1.64219	0	1	1	no
Stmn1-rs1	Stmn1-rs1	Stmn1-rs1	chr9:115242581-115310421	0	2	0	1	0	0	0	0	1	0	0	0.120284	0	0.0446628	0	0	0	0	0.0530134	0	WT	KO	NOTEST	0.0329893	0.0106027	-1.63757	0	1	1	no
Adam2	Adam2	Adam2	chr14:66027328-66077733	0	0	0	0	2	0	0	0	0	1	0	0	0	0	0.0541866	0	0	0	0	0.0174284	WT	KO	NOTEST	0.0108373	0.00348567	-1.6365	0	1	1	no
4930594C11Rik	4930594C11Rik	4930594C11Rik	chr1:37439339-37536259	11	29	9	5	7	9	8	6	4	3	0.278131	0.529809	0.213294	0.067836	0.174486	0.0901635	0.119759	0.0851918	0.0644155	0.0481037	WT	KO	NOTEST	0.252711	0.0815267	-1.63215	0	1	1	no
Dpf1	Dpf1	Dpf1	chr7:29304004-29317586	0	2	0	1	1	1	0	1	0	0	0	0.0449425	0	0.0166877	0.0306598	0.0123224	0	0.0174644	0	0	WT	KO	NOTEST	0.018458	0.00595735	-1.6315	0	1	1	no
Fam196a	Fam196a	Fam196a	chr7:134670686-135173647	1	7	0	1	1	3	0	0	0	2	0.0145499	0.0735907	0	0.00780718	0.0143439	0.0172947	0	0	0	0.018454	WT	KO	NOTEST	0.0220583	0.00714975	-1.62536	0	1	1	no
Marco	Marco	Marco	chr1:120474537-120505084	1	0	3	2	1	0	0	0	1	2	0.036217	0	0.101839	0.0388665	0.0357041	0	0	0	0.0230667	0.0459349	WT	KO	NOTEST	0.0425252	0.0138003	-1.62362	0	1	1	no
Cadm3	Cadm3	Cadm3	chr1:173334253-173367695	0	1	2	1	7	2	0	1	1	2	0	0.0117836	0.0305719	0.00875078	0.112543	0.0129233	0	0.00915806	0.0103869	0.0206845	WT	KO	NOTEST	0.0327298	0.0106306	-1.62239	0	1	1	no
Tceal3	Tceal3	Tceal3	chrX:136666374-136668377	0	2	0	0	1	2	0	0	0	0	0	0.102325	0	0	0.0698058	0.0561109	0	0	0	0	WT	KO	NOTEST	0.0344261	0.0112222	-1.61715	0	1	1	no
2810055G20Rik	2810055G20Rik	2810055G20Rik	chr16:77329327-77558428	1	1	0	0	0	0	0	1	0	0	0.0218869	0.0158142	0	0	0	0	0	0.0122906	0	0	WT	KO	NOTEST	0.00754023	0.00245813	-1.61705	0	1	1	no
Hist1h3i	Hist1h3i	Hist1h3i	chr13:21782914-21783397	0	10	2	0	1	2	1	0	2	1	0	1.67107	0.433549	0	0.228	0.18327	0.136927	0	0.2946	0.146666	WT	KO	NOTEST	0.466523	0.152293	-1.6151	0	1	1	no
Hist1h4d	Hist1h4d	Hist1h4d	chr13:23581601-23581913	6	37	12	4	11	9	3	1	10	10	3.49841	15.5878	6.55812	1.25145	6.32292	2.07918	1.03562	0.327423	3.71358	3.6976	WT	KO	OK	6.64374	2.17068	-1.61385	-4.43096	0.00155	0.107204	no
Col2a1	Col2a1	Col2a1	chr15:97975601-98004724	1	0	1	0	0	0	0	0	0	1	0.0136486	0	0.0127928	0	0	0	0	0	0	0.00865463	WT	KO	NOTEST	0.00528827	0.00173093	-1.61125	0	1	1	no
Tmem255b	Tmem255b	Tmem255b	chr8:13435458-13461451	1	0	1	0	0	0	0	0	0	1	0.0674682	0	0.0632376	0	0	0	0	0	0	0.0427834	WT	KO	NOTEST	0.0261412	0.00855668	-1.6112	0	1	1	no
Barhl2	Barhl2	Barhl2	chr5:106452522-106458166	1	0	1	0	0	0	0	0	0	1	0.0305695	0	0.0286529	0	0	0	0	0	0	0.0193861	WT	KO	NOTEST	0.0118445	0.00387721	-1.61112	0	1	1	no
Klra8	Klra8	Klra8	chr6:129972081-130386874	0	0	0.999998	2.00002	0	0	0	0	0	1	0	0	0.0671055	0.0710737	0	0	0	0	0	0.0454026	WT	KO	NOTEST	0.0276359	0.00908051	-1.6057	0	1	1	no
Fgf18	Fgf18	Fgf18	chr11:33117430-33147400	0	0	2	1	0	2	0	0	0	0	0	0	0.137258	0.0392883	0	0.0580219	0	0	0	0	WT	KO	NOTEST	0.0353094	0.0116044	-1.60538	0	1	1	no
Gpr150	Gpr150	Gpr150	chr13:76054850-76056996	0	1	0	0	1	0	0	1	0	0	0	0.0239987	0	0	0.0327439	0	0	0.0186515	0	0	WT	KO	NOTEST	0.0113485	0.0037303	-1.60514	0	1	1	no
Dfnb59	Dfnb59	Dfnb59	chr2:76650272-76658554	1	0	1	0	0	0	0	0	1	0	0.0636779	0	0.0596854	0	0	0	0	0	0.0405567	0	WT	KO	NOTEST	0.0246727	0.00811134	-1.6049	0	1	1	no
Trpc3	Trpc3	Trpc3	chr3:36620481-36690167	0	5	1	2	3	1	1	1	2	0	0	0.0667683	0.0173227	0.0198335	0.0546592	0.00732264	0.010942	0.0103783	0.0235418	0	WT	KO	NOTEST	0.0317168	0.010437	-1.60354	0	1	1	no
4931408C20Rik	4931408C20Rik	4931408C20Rik	chr1:26681800-26687460	0	0	1	0	1	0	0	0	0	1	0	0	0.0146489	0	0.0154075	0	0	0	0	0.00991118	WT	KO	NOTEST	0.00601127	0.00198224	-1.60054	0	1	1	no
Aff2	Aff2	Aff2	chrX:69360330-69868037	0	0	1	0	1	0	0	0	0	1	0	0	0.0141186	0	0.0148497	0	0	0	0	0.00955241	WT	KO	NOTEST	0.00579366	0.00191048	-1.60054	0	1	1	no
Trpm3	Trpm3	Trpm3	chr19:22139116-22989884	3	7	4	1	3	1	4	3	1	0	0.0540726	0.0894515	0.0672592	0.00948983	0.0523061	0.0070074	0.0418838	0.0297945	0.0112642	0	WT	KO	NOTEST	0.0545159	0.01799	-1.59948	0	1	1	no
4933426D04Rik	4933426D04Rik	4933426D04Rik	chr5:24862734-25100642	3	0	2	13	4	4	4	0	0	2	0.246213	0	0.153851	0.572489	0.323636	0.130071	0.194362	0	0	0.104093	WT	KO	NOTEST	0.259238	0.0857053	-1.59682	0	1	1	no
Gabrb3	Gabrb3	Gabrb3	chr7:57590533-57828801	2	2	2	5	5	3	0	1	2	2	0.0243559	0.0175963	0.0228284	0.0326744	0.0592823	0.0144726	0	0.0068334	0.0153198	0.0152538	WT	KO	NOTEST	0.0313475	0.0103759	-1.59511	0	1	1	no
Car6	Car6	Car6	chr4:150187015-150201135	0	0	1	0	1	0	0	0	1	0	0	0	0.0518973	0	0.0545848	0	0	0	0.0352646	0	WT	KO	NOTEST	0.0212964	0.00705292	-1.59432	0	1	1	no
Nlgn3	Nlgn3	Nlgn3	chrX:101299178-101321350	1	1	0	0	2	0	1	0	1	0	0.017532	0.0126676	0	0	0.0345674	0	0.0103799	0	0.0111662	0	WT	KO	NOTEST	0.0129534	0.00430921	-1.58784	0	1	1	no
Clec4a4	Clec4a4	Clec4a4	chr6:122990366-123024421	4	1	1	6	1	4	1	2	0	0	0.290571	0.0524876	0.0680882	0.233871	0.0716141	0.115129	0.0430084	0.0815854	0	0	WT	KO	NOTEST	0.143326	0.0479445	-1.57987	0	1	1	no
Prss33	Prss33	Prss33	chr17:23833360-23835767	1	2	0	0	1	0	1	1	0	0	0.0547113	0.0790627	0	0	0.0539366	0	0.032392	0.0307232	0	0	WT	KO	NOTEST	0.0375421	0.012623	-1.57245	0	1	1	no
Cd200r3	Cd200r3	Cd200r3	chr16:44943677-44981380	1	1	1	0	1	0	1	0	1	0	0.0600032	0.0433544	0.0562407	0	0.0591508	0	0.0355243	0	0.0382139	0	WT	KO	NOTEST	0.0437498	0.0147477	-1.56879	0	1	1	no
Gm10804	Gm10804	Gm10804	chr2:93419101-93469874	0	6.00012	0	1.00017	0	0	2.00002	1.00039	0	0	0	0.37034	0	0.0169438	0	0	0.0762129	0.0545781	0	0	WT	KO	NOTEST	0.0774568	0.0261582	-1.56613	0	1	1	no
Adcy10	Adcy10	Adcy10	chr1:165485182-165576773	0	1	1	0	0	0	0	1	0	0	0	0.00931145	0.012079	0	0	0	0	0.00723674	0	0	WT	KO	NOTEST	0.0042781	0.00144735	-1.56356	0	1	1	no
Opcml	Opcml	Opcml	chr9:27791268-28925048	0	1	1	0	0	0	0	1	0	0	0	0.00805177	0.010445	0	0	0	0	0.00625774	0	0	WT	KO	NOTEST	0.00369934	0.00125155	-1.56356	0	1	1	no
Slitrk4	Slitrk4	Slitrk4	chrX:64269443-64276996	0	1	1	0	0	0	0	1	0	0	0	0.0124911	0.0162037	0	0	0	0	0.0097079	0	0	WT	KO	NOTEST	0.00573896	0.00194158	-1.56356	0	1	1	no
Cacna1f	Cacna1f	Cacna1f	chrX:7607102-7635196	0	0	1	3	1	0	0	1	0	1	0	0	0.0102973	0.0176847	0.0108305	0	0	0.00616927	0	0.00696697	WT	KO	NOTEST	0.00776251	0.00262725	-1.56297	0	1	1	no
S100a2	S100a2	S100a2	chr3:90590246-90591508	0	0	2	0	0	0	0	0	1	0	0	0	1.06633	0	0	0	0	0	0.362291	0	WT	KO	NOTEST	0.213267	0.0724582	-1.55744	0	1	1	no
Tekt2	Tekt2	Tekt2	chr4:126322120-126325199	1	2	1	2	2	1	1	1	1	0	0.0500032	0.072259	0.046868	0.0536612	0.0985901	0.019812	0.0296045	0.0280794	0.0318472	0	WT	KO	NOTEST	0.0642763	0.0218686	-1.55542	0	1	1	no
Mir192	Mir192	Mir192	chr19:6264843-6264932	1	1	1	2	0	0	0	0	1	1	63.1061	45.5969	59.1494	67.7227	0	0	0	0	40.1925	40.0195	WT	KO	OK	47.115	16.0424	-1.5543	-31.7447	0.26655	0.999638	no
Gm13547	Gm13547	Gm13547	chr2:29761527-29764089	3	1	1	3	0	1	2	1	0	0	0.455409	0.109684	0.142285	0.244363	0	0.0601467	0.179751	0.0852453	0	0	WT	KO	NOTEST	0.190348	0.0650286	-1.5495	0	1	1	no
C1qtnf7	C1qtnf7	C1qtnf7	chr5:43515568-43616586	0	1	0	2	1	1	0	0	1	0	0	0.0435577	0	0.0485095	0.0445621	0.0179098	0	0	0.0287894	0	WT	KO	NOTEST	0.0273258	0.00933985	-1.5488	0	1	1	no
Morn4	Morn4	Morn4	chr19:42074938-42086370	17	18	12	23	15	9	5	12	9	7	0.680241	0.520416	0.450064	0.493827	0.591713	0.142688	0.118453	0.269641	0.229367	0.177629	WT	KO	OK	0.547252	0.187555	-1.54489	-1.9444	0.0009	0.0724102	no
Ghrhr	Ghrhr	Ghrhr	chr6:55376294-55388530	0	1	1	1	2	2	0	0	1	0	0	0.0334338	0.0433711	0.0248287	0.0912342	0.0366676	0	0	0.029471	0	WT	KO	NOTEST	0.0385736	0.0132277	-1.54405	0	1	1	no
Foxn1	Foxn1	Foxn1	chr11:78358287-78386558	4	0	1	6	1	0	1	0	3	1	0.112225	0	0.0262972	0.0903265	0.027659	0	0.0166108	0	0.0536075	0.0177923	WT	KO	NOTEST	0.0513016	0.0176021	-1.54325	0	1	1	no
Nlrp1c-ps	Nlrp1c-ps	Nlrp1c-ps	chr11:71242429-71285232	0	0	2	3	0	0	0	1	0	1	0	0	0.0371696	0.0319178	0	0	0	0.0111344	0	0.0125742	WT	KO	NOTEST	0.0138175	0.00474172	-1.54301	0	1	1	no
4930562C15Rik	4930562C15Rik	4930562C15Rik	chr16:4835415-4867691	1	1	0	0	0	0	1	0	0	0	0.0177932	0.0128563	0	0	0	0	0.0105345	0	0	0	WT	KO	NOTEST	0.0061299	0.0021069	-1.54074	0	1	1	no
Snora21	Snora21	Snora21	chr11:97777525-97782439	1	1	0	0	0	0	1	0	0	0	12.5663	9.07974	0	0	0	0	7.43994	0	0	0	WT	KO	NOTEST	4.32922	1.48799	-1.54074	0	1	1	no
4931431B13Rik	4931431B13Rik	4931431B13Rik	chr7:128173945-128206366	3	7	6	2	0	2	0	2	1	4	0.71963	1.21325	1.34902	0.257425	0	0.190086	0	0.269406	0.152778	0.608483	WT	KO	NOTEST	0.707865	0.244151	-1.5357	0	1	1	no
Gm5820	Gm5820	Gm5820	chr18:38838672-38971274	1	2	0	1	0	1	0	0	1	0	0.0325275	0.0470051	0	0.0174535	0	0.0128879	0	0	0.0207169	0	WT	KO	NOTEST	0.0193972	0.00672095	-1.52911	0	1	1	no
Cplx3	Cplx3	Cplx3	chr9:57599991-57606281	0	1	0	0	1	0	1	0	0	0	0	0.0175536	0	0	0.0239501	0	0.0143834	0	0	0	WT	KO	NOTEST	0.00830075	0.00287669	-1.52883	0	1	1	no
Faim2	Faim2	Faim2	chr15:99497004-99528165	0	6	0	4	4	3	1	1	2	0	0	0.0631365	0	0.0312513	0.0574279	0.0173008	0.00860842	0.00816379	0.0185415	0	WT	KO	NOTEST	0.0303631	0.0105229	-1.52879	0	1	1	no
F830002L21Rik	F830002L21Rik	F830002L21Rik	chr10:43593426-43630913	6	2	0	0	0	2	1	1	1	0	0.237725	0.0572557	0	0	0	0.0313968	0.0234577	0.0222492	0.0252347	0	WT	KO	NOTEST	0.0589962	0.0204677	-1.52727	0	1	1	no
Col8a2	Col8a2	Col8a2	chr4:126286793-126314330	1	2	4	1	5	4	0	1	0	3	0.0156288	0.022585	0.0585955	0.00838607	0.0770373	0.0247695	0	0.00877637	0	0.0297336	WT	KO	NOTEST	0.0364465	0.0126559	-1.52597	0	1	1	no
Slc15a2	Slc15a2	Slc15a2	chr16:36750163-36784962	73	198	114	85	24	0	26	138	33	29	1.2381	2.42641	1.81225	0.803645	0.401284	0	0.261077	1.31433	0.436429	0.311912	WT	KO	OK	1.33634	0.464749	-1.52376	-1.98314	0.0199	0.516134	no
Kng2	Kng2	Kng2	chr16:22985851-23029101	0	1	2	1	4	0	0	1	0	3	0	0.0330956	0.0858737	0.0245818	0.180648	0	0	0.0257259	0	0.0871514	WT	KO	NOTEST	0.0648398	0.0225755	-1.52212	0	1	1	no
Mchr1	Mchr1	Mchr1	chr15:81235498-81238964	0	0	0	3	3	1	0	1	0	1	0	0	0	0.0523079	0.0961036	0.0128749	0	0.0182475	0	0.0206069	WT	KO	NOTEST	0.0296823	0.0103459	-1.52055	0	1	1	no
Gm6498	Gm6498	Gm6498	chr14:48120868-48260883	2	1	2	4	3	1	1	2	1	1	0.0924783	0.0334098	0.08668	0.0992438	0.136753	0.0183207	0.027376	0.0519314	0.0294499	0.0293231	WT	KO	NOTEST	0.089713	0.0312802	-1.52007	0	1	1	no
Sox18	Sox18	Sox18	chr2:181669836-181671640	2	6	1	1	2	4	0	1	1	1	0.0911711	0.197625	0.0427274	0.0244602	0.08988	0.0722468	0	0.0255987	0.0290336	0.0289086	WT	KO	NOTEST	0.0891728	0.0311575	-1.51702	0	1	1	no
Kif1a	Kif1a	Kif1a	chr1:93015455-93101865	17	14	13	9	12	7	10	7	5	6	0.136546	0.0812416	0.0978846	0.0387717	0.0950145	0.0222473	0.0475397	0.031553	0.025552	0.0305412	WT	KO	NOTEST	0.0898917	0.0314866	-1.51345	0	1	1	no
Eid3	Eid3	Eid3	chr10:82833950-82897724	4	7	2	3	3	3	1	2	1	3.00014	0.234564	0.296595	0.109929	0.0943965	0.173432	0.0697035	0.0347186	0.0658599	0.0373487	0.111569	WT	KO	NOTEST	0.181783	0.0638399	-1.50969	0	1	1	no
Trcg1	Trcg1	Trcg1	chr9:57236555-57249864	1	1	1	1	0	0	0	2	0	0	0.0258315	0.0186644	0.0242119	0.0138606	0	0	0	0.0290114	0	0	WT	KO	NOTEST	0.0165137	0.00580228	-1.50897	0	1	1	no
L1td1	L1td1	L1td1	chr4:98726753-98738486	0	2	2	2	0	1	1	1	0	0	0	0.0340429	0.0441613	0.0252811	0	0.00933392	0.0139474	0.0132289	0	0	WT	KO	NOTEST	0.0206971	0.00730203	-1.50306	0	1	1	no
Angptl1	Angptl1	Angptl1	chr1:156804165-156939626	3	5	3	4.00001	2	3.00001	0	3.00188	3	0	0.097386	0.117276	0.09128	0.0696738	0.0640046	0.0385859	0	0.0547215	0.0620255	0	WT	KO	NOTEST	0.0879241	0.0310666	-1.50089	0	1	1	no
Gm5065	Gm5065	Gm5065	chr7:5298546-5360682	2	0	1	1	0	0	1	0	1	0	0.104715	0	0.0490747	0.0280939	0	0	0.0309984	0	0.0333466	0	WT	KO	NOTEST	0.0363767	0.012869	-1.49911	0	1	1	no
Efcab9	Efcab9	Efcab9	chr11:32522732-32527574	0	3	0	1	0	1	0	1	0	0	0	0.24838	0	0.0614843	0	0.0454007	0	0.0643459	0	0	WT	KO	NOTEST	0.0619728	0.0219493	-1.49746	0	1	1	no
Cnih3	Cnih3	Cnih3	chr1:181352627-181460641	0	3	0	1	1	2	0	1	0	0	0	0.0602105	0	0.0149025	0.0273821	0.0207192	0	0.0155961	0	0	WT	KO	NOTEST	0.020499	0.00726307	-1.4969	0	1	1	no
2610203C22Rik	2610203C22Rik	2610203C22Rik	chr1:9548045-9631092	0	1	0	2	0	0	0	0	1	0	0	0.0447724	0	0.0664981	0	0	0	0	0.0394657	0	WT	KO	NOTEST	0.0222541	0.00789314	-1.4954	0	1	1	no
Gpr124	Gpr124	Gpr124	chr8:27085840-27123436	11	18	5	10	9	6	1	6	5	9	0.133539	0.15789	0.0568939	0.0651403	0.107712	0.0288602	0.00718749	0.0409033	0.0386599	0.0692883	WT	KO	NOTEST	0.104235	0.0369798	-1.49503	0	1	1	no
D030047H15Rik	D030047H15Rik	D030047H15Rik	chr7:4074124-4136926	3.00062	2	2.00091	2.00051	1.00044	0	3	1	1.00033	0	0.0829948	0.0399701	0.0518738	0.0296903	0.0272796	0	0.0491273	0.0155321	0.0176222	0	WT	KO	NOTEST	0.0463617	0.0164563	-1.49429	0	1	1	no
Gh	Gh	Gh	chr11:106300260-106301896	0	2	1	0	1	0	0	1	0	1	0	0.133364	0.0865014	0	0.0909809	0	0	0.0518244	0	0.0585254	WT	KO	NOTEST	0.0621692	0.02207	-1.49412	0	1	1	no
Cd209d	Cd209d	Cd209d	chr8:3871823-3878499	1	0	1	1	1	0	1	0	1	0	0.0978905	0	0.0917529	0.0525259	0.0965043	0	0.0579564	0	0.0623468	0	WT	KO	NOTEST	0.0677347	0.0240606	-1.49322	0	1	1	no
Kl	Kl	Kl	chr5:150952606-150993817	1	1	0	3	0	0	2	0	0	0	0.0131257	0.00948389	0	0.0211289	0	0	0.0155422	0	0	0	WT	KO	NOTEST	0.0087477	0.00310844	-1.49271	0	1	1	no
Rasgef1a	Rasgef1a	Rasgef1a	chr6:118066384-118091546	7	6	5	2	2	5	1	3	2	2	0.148913	0.0922253	0.0996974	0.0228296	0.0419441	0.0421441	0.0125949	0.0358382	0.0270981	0.0269815	WT	KO	NOTEST	0.0811219	0.0289313	-1.48746	0	1	1	no
4933429O19Rik	4933429O19Rik	4933429O19Rik	chr14:48878872-48887112	0	1	1	0	0	0	1	0	0	0	0	0.0327064	0.0424275	0	0	0	0.0267997	0	0	0	WT	KO	NOTEST	0.0150268	0.00535993	-1.48725	0	1	1	no
Sirpb1b	Sirpb1b	Sirpb1b	chr3:15495753-15575065	0	1	1	0	0	0	1	0	0	0	0	0.0360735	0.0467955	0	0	0	0.0295587	0	0	0	WT	KO	NOTEST	0.0165738	0.00591174	-1.48725	0	1	1	no
Klri1	Klri1	Klri1	chr6:129697217-129717132	1	6	7	5	4	3	5	1	0	3	0.101751	0.441118	0.667601	0.272988	0.401241	0.120946	0.301211	0.0571386	0	0.19358	WT	KO	NOTEST	0.37694	0.134575	-1.48592	0	1	1	no
Ldb2	Ldb2	Ldb2	chr5:44472132-44799707	0	4	2	3	3	4	0	2	0	1	0	0.0817244	0.0530064	0.0455165	0.0836287	0.0448132	0	0.0317557	0	0.0179295	WT	KO	NOTEST	0.0527752	0.0188997	-1.4815	0	1	1	no
Ccdc162	Ccdc162	Ccdc162	chr10:41538848-41587753	7	20	11	19	13	10	8	7	6	5	0.17741	0.366247	0.261307	0.258384	0.32481	0.100418	0.120041	0.0996248	0.0968511	0.0803619	WT	KO	NOTEST	0.277632	0.0994594	-1.48099	0	1	1	no
Dmkn	Dmkn	Dmkn	chr7:30763755-30781066	5	3	4	3	7	2	1	3	3	3	0.705853	0.306006	0.529278	0.227247	0.715245	0.111868	0.0835805	0.158321	0.269736	0.268576	WT	KO	OK	0.496726	0.178416	-1.4772	-0.917634	0.01915	0.503305	no
Cldn14	Cldn14	Cldn14	chr16:93919030-94008837	3	3	0	0	2	2	1	1	1	0	0.182216	0.131659	0	0	0.119757	0.0481299	0.0359589	0.0341064	0.038683	0	WT	KO	NOTEST	0.0867264	0.0313756	-1.46683	0	1	1	no
Lmo1	Lmo1	Lmo1	chr7:109138571-109170308	2	5	2	1	3	1	2	2	1	1	0.148805	0.268795	0.139475	0.0399228	0.220047	0.0294794	0.0881005	0.0835618	0.0473872	0.0471833	WT	KO	NOTEST	0.163409	0.0591425	-1.46622	0	1	1	no
Nrg2	Nrg2	Nrg2	chr18:36017657-36197160	1	7	0	3	4	3	0	2	1	2	0.0245625	0.124232	0	0.0395391	0.0968586	0.0291961	0	0.0275862	0.0156439	0.0311532	WT	KO	NOTEST	0.0570385	0.0207159	-1.4612	0	1	1	no
Bai3	Bai3	Bai3	chr1:25067475-25829707	4	0	1	1	0	2	0	1	0	1	0.0485141	0	0.0113681	0.00650791	0	0.00961103	0	0.0068108	0	0.00769146	WT	KO	NOTEST	0.013278	0.00482266	-1.46114	0	1	1	no
4930578E11Rik	4930578E11Rik	4930578E11Rik	chr18:29396715-29496416	0	4	1	2	0	3	1	0	0	0	0	0.0962925	0.0312282	0.0357546	0	0.0396024	0.0197255	0	0	0	WT	KO	NOTEST	0.0326551	0.0118656	-1.46052	0	1	1	no
S100g	S100g	S100g	chrX:162407199-163352564	19	88.0037	12	234.005	66	62	26	36.0038	23.0022	45.0055	4.44201	14.8659	2.62958	29.3551	15.2117	5.74314	3.59882	4.72677	3.42506	6.67255	WT	KO	OK	13.3009	4.83327	-1.46045	-0.41939	0.39555	0.999638	no
1700112J05Rik	1700112J05Rik	1700112J05Rik	chr5:77004054-77061522	2	1	0	1	0	3	0	0	0	0	0.21648	0.0782082	0	0.0580793	0	0.128659	0	0	0	0	WT	KO	NOTEST	0.0705535	0.0257318	-1.45516	0	1	1	no
Rnf223	Rnf223	Rnf223	chr4:156132169-156133419	1	1	0	0	1	1	1	0	0	0	0.0616687	0.0445584	0	0	0.0607954	0.0244341	0.0365112	0	0	0	WT	KO	NOTEST	0.0334045	0.0121891	-1.45446	0	1	1	no
Dzip1l	Dzip1l	Dzip1l	chr9:99629594-99669256	1	5	1	1	2	3	0	2	0	1	0.0173201	0.0625728	0.0162342	0.00929361	0.0341497	0.0205875	0	0.0194523	0	0.0109838	WT	KO	NOTEST	0.0279141	0.0102047	-1.45176	0	1	1	no
Hist1h1t	Hist1h1t	Hist1h1t	chr13:23695810-23696722	0	0	1	2	3	0	2	0	1	0	0	0	0.0854016	0.0977801	0.269472	0	0.107889	0	0.0580311	0	WT	KO	NOTEST	0.0905308	0.033184	-1.44792	0	1	1	no
Plscr2	Plscr2	Plscr2	chr9:92275601-92297752	6	15	6	21	17	10	10	3	4	7	0.228764	0.413323	0.214413	0.42982	0.639185	0.151015	0.225733	0.0641663	0.0970353	0.169329	WT	KO	NOTEST	0.385101	0.141456	-1.44489	0	1	1	no
Gm6654	Gm6654	Gm6654	chr6:146642578-146650600	1	6	0	7	1	2	1	3	0	1	0.152882	0.662786	0	0.574234	0.150718	0.121149	0.0905146	0.257554	0	0.0969524	WT	KO	NOTEST	0.308124	0.113234	-1.4442	0	1	1	no
Mei4	Mei4	Mei4	chr9:81863743-82027491	2	6	2	3	1	1	2	2	1	1	0.0451528	0.0978747	0.0423218	0.036342	0.0222567	0.00894512	0.0267329	0.0253556	0.014379	0.0143171	WT	KO	NOTEST	0.0487896	0.0179459	-1.44292	0	1	1	no
Ces3b	Ces3b	Ces3b	chr8:105083754-105093591	0	0	2	0	0	0	0	0	0	1	0	0	0.0649737	0	0	0	0	0	0	0.0239044	WT	KO	NOTEST	0.0129947	0.00478087	-1.44258	0	1	1	no
Ephb1	Ephb1	Ephb1	chr9:101922127-102354693	0	0	1	1	2	0	0	0	0	2	0	0	0.0139264	0.00797091	0.0292991	0	0	0	0	0.018846	WT	KO	NOTEST	0.0102393	0.0037692	-1.44178	0	1	1	no
Gm5460	Gm5460	Gm5460	chr14:34041077-34046981	1	1	0	0	0	0	0	0	0	1	0.0379651	0.0274314	0	0	0	0	0	0	0	0.024076	WT	KO	NOTEST	0.0130793	0.0048152	-1.44162	0	1	1	no
Fosl1	Fosl1	Fosl1	chr19:5447697-5457563	2.00009	2.0002	1.00013	3	1	5.00073	1.0004	0	0	0	0.0859507	0.0621068	0.0402844	0.069176	0.042365	0.0851463	0.0254528	0	0	0	WT	KO	NOTEST	0.0599766	0.0221198	-1.43906	0	1	1	no
Gm12159	Gm12159	Gm12159	chr11:45102865-45116928	0	0	0	2	0	1	0	0	0	0	0	0	0	0.0556905	0	0.0205612	0	0	0	0	WT	KO	NOTEST	0.0111381	0.00411225	-1.4375	0	1	1	no
Psg17	Psg17	Psg17	chr7:18813936-18821591	0	0	0	2	0	1	0	0	0	0	0	0	0	0.0368197	0	0.013594	0	0	0	0	WT	KO	NOTEST	0.00736393	0.00271881	-1.4375	0	1	1	no
Arhgef15	Arhgef15	Arhgef15	chr11:68943153-68956858	3	5	2	3	0	3	0	0	1	3	0.0492116	0.0592626	0.0307507	0.0264059	0	0.0194984	0	0	0.0104477	0.0312082	WT	KO	NOTEST	0.0331262	0.0122309	-1.43745	0	1	1	no
E130018N17Rik	E130018N17Rik	E130018N17Rik	chr2:168152602-168154513	1	1	0	0	0	0	0	0	1	0	0.0583756	0.042179	0	0	0	0	0	0	0.0371796	0	WT	KO	NOTEST	0.0201109	0.00743593	-1.43539	0	1	1	no
Slc13a5	Slc13a5	Slc13a5	chr11:72241993-72266604	1	1	0	0	0	0	0	0	1	0	0.0210442	0.0152054	0	0	0	0	0	0	0.0134032	0	WT	KO	NOTEST	0.00724993	0.00268063	-1.43539	0	1	1	no
Vmn2r26	Vmn2r26	Vmn2r26	chr6:124024757-124062035	6	2	3	7	1	3	2	0	3	2	0.163709	0.039429	0.0767223	0.102483	0.0268985	0.032432	0.0323081	0	0.0521334	0.034606	WT	KO	NOTEST	0.0818484	0.0302959	-1.43383	0	1	1	no
Lgi2	Lgi2	Lgi2	chr5:52537863-52566280	0	1	0	1	2	0	0	1	1	0	0	0.0270493	0	0.0200875	0.0738121	0	0	0.0210224	0.0238432	0	WT	KO	NOTEST	0.0241898	0.00897312	-1.43072	0	1	1	no
9230112D13Rik	9230112D13Rik	9230112D13Rik	chr14:34511620-34522801	0	1	0	0	1	0	0	0	0	1	0	0.0812063	0	0	0.110798	0	0	0	0	0.0712732	WT	KO	NOTEST	0.0384009	0.0142546	-1.42971	0	1	1	no
Gas2l2	Gas2l2	Gas2l2	chr11:83421634-83429521	0	1	0	0	1	0	0	0	0	1	0	0.0170152	0	0	0.0232156	0	0	0	0	0.0149339	WT	KO	NOTEST	0.00804617	0.00298679	-1.42971	0	1	1	no
Usp13	Usp13	Usp13	chr3:32817625-32935257	0	1	0	0	1	0	0	0	0	1	0	0.010398	0	0	0.0141871	0	0	0	0	0.00912614	WT	KO	NOTEST	0.00491702	0.00182523	-1.42971	0	1	1	no
Vpreb1	Vpreb1	Vpreb1	chr16:16868400-16869255	1	4	0	6	1	3	2	0	0	1	0.114383	0.330586	0	0.368252	0.112763	0.135961	0.135441	0	0	0.0725372	WT	KO	NOTEST	0.185197	0.0687878	-1.42883	0	1	1	no
Itgb1bp2	Itgb1bp2	Itgb1bp2	chrX:101449108-101453541	1	1	1	0	0	1	1	0	0	0	0.0592334	0.0427987	0.0555195	0	0	0.0234692	0.0350693	0	0	0	WT	KO	NOTEST	0.0315103	0.0117077	-1.42837	0	1	1	no
Rph3a	Rph3a	Rph3a	chr5:120940499-121009518	0	2	2	2	4	0	0	1	0	4	0	0.0237473	0.0308056	0.0176353	0.0648017	0	0	0.00922806	0	0.0416851	WT	KO	NOTEST	0.027398	0.0101826	-1.42796	0	1	1	no
Atp8b5	Atp8b5	Atp8b5	chr4:43267158-43373831	1	3	2	1	3	2	0	2	1	1	0.0151054	0.0327429	0.0283165	0.00810521	0.0446744	0.01197	0	0.0169649	0.00962066	0.00957925	WT	KO	NOTEST	0.0257889	0.00962695	-1.4216	0	1	1	no
A230070E04Rik	A230070E04Rik	A230070E04Rik	chr14:68119544-68131371	0	0	2	1	1	0	0	0	1	1	0	0	0.0734166	0.0210145	0.0386092	0	0	0	0.0249436	0.0248362	WT	KO	NOTEST	0.026608	0.00995596	-1.41823	0	1	1	no
Snora28	Snora28	Snora28	chr12:111538100-111546753	0	2	2	3	2	2	1	1	1	0	0	22.8856	29.6877	25.4931	31.2251	12.5496	9.37623	8.89319	10.0865	0	WT	KO	OK	21.8583	8.1811	-1.41781	-0.150365	0.57765	0.999638	no
Wee2	Wee2	Wee2	chr6:40442862-40466815	2	2	2	1	2	3	2	1	0	0	0.0480992	0.0347537	0.0450834	0.0129045	0.047418	0.0285865	0.0284773	0.0135051	0	0	WT	KO	NOTEST	0.0376518	0.0141138	-1.41562	0	1	1	no
Cntn3	Cntn3	Cntn3	chr6:102163305-102464667	0	0	2	1	1	0	0	0	2	0	0	0	0.0242842	0.00695102	0.0127709	0	0	0	0.0165013	0	WT	KO	NOTEST	0.00880123	0.00330026	-1.41512	0	1	1	no
Apold1	Apold1	Apold1	chr6:134982000-134986836	1	2	3	2	1	1	1	2	0	1	0.0209417	0.0302627	0.0588862	0.0224738	0.0206452	0.00829745	0.0123986	0.0235198	0	0.0132805	WT	KO	NOTEST	0.0306419	0.0114993	-1.41397	0	1	1	no
Ap3b2	Ap3b2	Ap3b2	chr7:81460398-81493925	1	8	7	6	7	9	5	3	0	1	0.0179068	0.103507	0.117488	0.0576504	0.123572	0.0638545	0.0530088	0.0301668	0	0.0113558	WT	KO	NOTEST	0.0840251	0.0316772	-1.40738	0	1	1	no
U90926	U90926	U90926	chr5:92209894-92215408	66	20	0	5	1	30	2	6	20	4	13.3914	2.93209	0	0.544361	0.200027	2.41177	0.240256	0.683635	2.58456	0.514688	WT	KO	OK	3.41358	1.28698	-1.40729	-2.37601	0.00205	0.134252	no
Vat1l	Vat1l	Vat1l	chr8:114205639-114374070	1	2	0	0	2	1	0	0	1	1	0.0186903	0.0270092	0	0	0.0368513	0.0074054	0	0	0.0119039	0.0118527	WT	KO	NOTEST	0.0165102	0.00623241	-1.40549	0	1	1	no
Insl5	Insl5	Insl5	chr4:103017872-103026728	0	9	1	11	7	13	1	0	1	2	0	0.872201	0.125716	0.791655	0.92558	0.690852	0.0794092	0	0.0854247	0.170114	WT	KO	NOTEST	0.54303	0.20516	-1.40428	0	1	1	no
Dlk1	Dlk1	Dlk1	chr12:109452822-109463336	1	7	5	7	2	5	1	4	1	1	0.0167468	0.0788935	0.0731014	0.0629196	0.0330256	0.0320864	0.0099125	0.0376313	0.0099335	0.010618	WT	KO	NOTEST	0.0529374	0.0200363	-1.40167	0	1	1	no
Gm8817	Gm8817	Gm8817	chrX:167063448-167070370	1	1	1	1	1	4	0	0	0	0	0.176282	0.127371	0.165229	0.0945891	0.173786	0.279383	0	0	0	0	WT	KO	NOTEST	0.147452	0.0558766	-1.39993	0	1	1	no
Dlgap3	Dlgap3	Dlgap3	chr4:127169270-127237022	12	7	4	10	5	4	10	2	4	1	0.214227	0.0902933	0.0669318	0.0957914	0.0879973	0.0282934	0.105695	0.0200499	0.0454807	0.0113212	WT	KO	NOTEST	0.111048	0.042168	-1.39696	0	1	1	no
Nptx2	Nptx2	Nptx2	chr5:144545886-144557478	2	2	1	2	2	1	1	1	1	1	0.054965	0.0397146	0.0257594	0.029493	0.0541866	0.010889	0.0162711	0.0154328	0.0175037	0.0174284	WT	KO	NOTEST	0.0408237	0.015505	-1.39667	0	1	1	no
Nefl	Nefl	Nefl	chr14:68083883-68087737	2	2	1	3	3	4	2	0	0	1	0.071789	0.0518707	0.0336439	0.0577806	0.106159	0.0568878	0.0425029	0	0	0.0227629	WT	KO	NOTEST	0.0642486	0.0244307	-1.39497	0	1	1	no
4930513D17Rik	4930513D17Rik	4930513D17Rik	chr5:39461748-39603574	0	0	1	1	0	0	0	1	0	0	0	0	0.0605826	0.0346818	0	0	0	0.036296	0	0	WT	KO	NOTEST	0.0190529	0.00725919	-1.39213	0	1	1	no
Ceacam9	Ceacam9	Ceacam9	chr7:16721928-16726110	0	0	1	1	0	0	0	1	0	0	0	0	0.0516755	0.0295828	0	0	0	0.0309596	0	0	WT	KO	NOTEST	0.0162517	0.00619192	-1.39213	0	1	1	no
Snord4a	Snord4a	Snord4a	chr11:78180935-78183584	0	0	1	1	0	0	0	1	0	0	0	0	233.605	133.732	0	0	0	139.957	0	0	WT	KO	OK	73.4676	27.9913	-1.39213	-0.0605864	0.54045	0.999638	no
Tuba3a	Tuba3a	Tuba3a	chr6:125278273-125286042	0	0	1	1	0	0	0	1	0	0	0	0	0.0463293	0.0265222	0	0	0	0.0277566	0	0	WT	KO	NOTEST	0.0145703	0.00555132	-1.39213	0	1	1	no
Mmel1	Mmel1	Mmel1	chr4:154869584-154895530	5	9	6	3	6	5	3	1	4	4	0.118004	0.153473	0.132726	0.037991	0.139599	0.046755	0.0419187	0.0132531	0.0601257	0.0598669	WT	KO	NOTEST	0.116359	0.0443839	-1.39047	0	1	1	no
Htr1b	Htr1b	Htr1b	chr9:81631391-81645156	0	1	1	1	2	1	0	1	0	1	0	0.0487028	0.0631784	0.0361678	0.1329	0.0267067	0	0.0378512	0	0.0427454	WT	KO	NOTEST	0.0561898	0.0214607	-1.38861	0	1	1	no
Pcsk2	Pcsk2	Pcsk2	chr2:143535475-143816282	0	1	1	0	0	0	0	0	0	1	0	0.0102674	0.0133192	0	0	0	0	0	0	0.00901153	WT	KO	NOTEST	0.00471732	0.00180231	-1.38812	0	1	1	no
Il1rl1	Il1rl1	Il1rl1	chr1:40439648-40465414	51	14	6	9	5	21	7	6	8	4	0.714274	0.169461	0.0980913	0.0884506	0.102557	0.169327	0.0781316	0.0652451	0.102509	0.0336197	WT	KO	NOTEST	0.234567	0.0897665	-1.38575	0	1	1	no
Ntn1	Ntn1	Ntn1	chr11:68209363-68386826	4	11	4	4	10	3	2	9	2	3	0.0466205	0.0926348	0.0436975	0.0250156	0.114901	0.0138538	0.0138009	0.0589046	0.0148464	0.0221737	WT	KO	NOTEST	0.0645738	0.0247159	-1.38551	0	1	1	no
Prdm13	Prdm13	Prdm13	chr4:21677479-21685963	9	0	0	0	0	1	3	0	2	0	0.195457	0	0	0	0	0.00860477	0.0385736	0	0.0276638	0	WT	KO	NOTEST	0.0390913	0.0149684	-1.38493	0	1	1	no
Syce1l	Syce1l	Syce1l	chr8:113635585-113655533	1.00901	2.01009	1.04739	0	0	0	0	0	1.04385	1.03242	0.10283	0.148015	0.100049	0	0	0	0	0	0.0677545	0.0667242	WT	KO	NOTEST	0.0701786	0.0268957	-1.38365	0	1	1	no
Ear12	Ear12,Ear2	Ear12,Ear2	chr14:44102653-44103531	0	0.999982	1	4.6322e-05	0	0	0	0	0.999982	0	0	0.174617	0.226522	6.0069e-06	0	0	0	0	0.15392	0	WT	KO	LOWDATA	0.080229	0.0307841	-1.38194	0	1	1	no
4933402D24Rik	4933402D24Rik	4933402D24Rik	chr1:63754908-63769267	0	1	1	0	0	0	0	0	1	0	0	0.0300298	0.0389554	0	0	0	0	0	0.0264705	0	WT	KO	NOTEST	0.013797	0.0052941	-1.3819	0	1	1	no
Sema3d	Sema3d	Sema3d	chr5:12383165-12588943	0	2	4	2	9	1	0	4	1	4	0	0.014755	0.038281	0.0109574	0.0905926	0.00404553	0	0.0229348	0.00650306	0.0259003	WT	KO	NOTEST	0.0309172	0.0118767	-1.38027	0	1	1	no
6820408C15Rik	6820408C15Rik	6820408C15Rik	chr2:152415586-152444328	0	5	0	1	0	1	0	1	1	0	0	0.157667	0	0.0234175	0	0.0172918	0	0.0245074	0.0277959	0	WT	KO	NOTEST	0.036217	0.013919	-1.37961	0	1	1	no
Artn	Artn	Artn	chr4:117926161-117929763	1	0	1	2	2	2	0	2	0	0	0.0326923	0	0.0306426	0.035084	0.0644588	0.0259064	0	0.0367169	0	0	WT	KO	NOTEST	0.0325755	0.0125247	-1.37902	0	1	1	no
1700128F08Rik	1700128F08Rik	1700128F08Rik	chr9:8221888-8241987	3	9	3	2	3	2	1	2	2	4	0.213598	0.463002	0.200206	0.0764081	0.210573	0.0564206	0.0421538	0.0799643	0.0906942	0.180608	WT	KO	NOTEST	0.232757	0.0899682	-1.37134	0	1	1	no
Hist2h2bb	Hist2h2bb	Hist2h2bb	chr3:96269699-96270192	3	34	9	2	13	17	0	2	5	13	0.669808	5.48495	1.88344	0.239603	2.8614	1.50387	0	0.250755	0.711005	1.84066	WT	KO	OK	2.22784	0.861257	-1.37113	-2.21419	0.007	0.280641	no
Ccdc169	Ccdc169	Ccdc169	chr3:55140037-55172935	1	2	1	2	1	1	1	2	0	0	0.0312509	0.0451603	0.0292915	0.0335371	0.0308083	0.0123821	0.0185022	0.035098	0	0	WT	KO	NOTEST	0.0340096	0.0131965	-1.36579	0	1	1	no
Spp1	Spp1	Spp1	chr5:104435110-104441053	9	36	23	18	5	16	2	13	6	14	0.477246	1.36575	1.14356	0.512175	0.261258	0.336277	0.0628043	0.387067	0.202479	0.470787	WT	KO	OK	0.751999	0.291883	-1.36534	-1.43959	0.00065	0.0549111	no
Chrna3	Chrna3	Chrna3	chr9:55011342-55026559	1	0	0	0	2	0	1	1	0	0	0.0220969	0	0	0	0.0435679	0	0.0130825	0.0124085	0	0	WT	KO	NOTEST	0.013133	0.00509821	-1.36513	0	1	1	no
Dgkb	Dgkb	Dgkb	chr12:37880704-38633410	0	5	1	1	4	3	0	3	0	1	0	0.0436365	0.0113213	0.0064811	0.0476301	0.0143571	0	0.0203482	0	0.00765977	WT	KO	NOTEST	0.0218138	0.00847303	-1.36429	0	1	1	no
Gm10639	Gm10639	Gm10639	chr9:78289927-78305525	1	0	1	0	2	1	0	2	0	0	0.096283	0	0.0902462	0	0.189839	0.0381488	0	0.108136	0	0	WT	KO	NOTEST	0.0752737	0.0292569	-1.36337	0	1	1	no
4930556N09Rik	4930556N09Rik	4930556N09Rik	chr10:97035767-97061059	0	0	0	1	1	0	1	0	0	0	0	0	0	0.0426799	0.0784145	0	0.0470924	0	0	0	WT	KO	NOTEST	0.0242189	0.00941848	-1.36257	0	1	1	no
G6pc2	G6pc2	G6pc2	chr2:69219997-69227988	0	1	1	0	1	1	0	0	1	0	0	0.0257775	0.0334392	0	0.0351709	0.0141354	0	0	0.0227222	0	WT	KO	NOTEST	0.0188775	0.00737153	-1.35663	0	1	1	no
Cyp1a1	Cyp1a1	Cyp1a1	chr9:57687927-57703824	24	6	5	7	2	3	8	4	4	7	0.640471	0.115688	0.125061	0.10023	0.0526117	0.0317153	0.126393	0.0599379	0.0679814	0.11846	WT	KO	NOTEST	0.206812	0.0808975	-1.35416	0	1	1	no
Hmx3	Hmx3	Hmx3	chr7:131542962-131544931	24	13	7	12	8	6	4	9	10	8	1.33114	0.520978	0.363906	0.35713	0.437429	0.131854	0.131351	0.280314	0.353253	0.281386	WT	KO	OK	0.602116	0.235632	-1.35351	-1.64349	0.00335	0.175312	no
Galr3	Galr3	Galr3	chr15:79030873-79043558	2.06258	1	1	1.01488	0	1	0	0	2	0	0.127807	0.0447724	0.0580798	0.0337439	0	0.0245515	0	0	0.0789314	0	WT	KO	NOTEST	0.0528807	0.0206966	-1.35335	0	1	1	no
Siglec1	Siglec1	Siglec1	chr2:131069219-131086765	2	10	1	2	2	2	0	1	5	1	0.0208634	0.0753738	0.00977766	0.0111949	0.020568	0.00826642	0	0.00585795	0.03322	0.00661541	WT	KO	NOTEST	0.0275555	0.010792	-1.35239	0	1	1	no
AV039307	AV039307	AV039307	chr2:120850655-120970715	2	0.99999	0.999993	3	0.999993	3.99999	0	0	1	2	0.130183	0.0881149	0.114305	0.126769	0.120224	0.103161	0	0	0.0414571	0.0825575	WT	KO	NOTEST	0.115919	0.0454351	-1.35124	0	1	1	no
Mir3968	Mir3968	Mir3968	chr11:115440544-115448268	1	1	1	1	3	0	3	0	1	0	36.2412	26.1859	33.9689	19.4463	107.184	0	64.3702	0	23.0822	0	WT	KO	OK	44.6053	17.4905	-1.35065	-0.584359	0.42085	0.999638	no
Tgm3	Tgm3	Tgm3	chr2:130012373-130050399	5	6	0	2	1	4	3	2	0	0	0.0825654	0.0715885	0	0.0177211	0.0162792	0.026171	0.0293298	0.0185459	0	0	WT	KO	NOTEST	0.0376308	0.0148093	-1.34541	0	1	1	no
Gm4907	Gm4907	Gm4907	chrX:23892762-23907550	0	0	0	1	2	1	1	0	0	0	0	0	0	0.0312948	0.114994	0.0231084	0.0345302	0	0	0	WT	KO	NOTEST	0.0292577	0.0115277	-1.34371	0	1	1	no
2210417K05Rik	2210417K05Rik	2210417K05Rik	chr10:62268854-62379908	1	3	1	1	0	0	0	1	1	1	0.182776	0.396191	0.171316	0.0980738	0	0	0	0.102638	0.116411	0.11591	WT	KO	NOTEST	0.169672	0.0669918	-1.34069	0	1	1	no
Ceacam16	Ceacam16	Ceacam16	chr7:19852002-19861299	3	7	2	4	2	2	4	2	0	2	0.135227	0.227985	0.0844992	0.0967469	0.088875	0.0357195	0.106749	0.0506248	0	0.0571708	WT	KO	NOTEST	0.126667	0.0500528	-1.33951	0	1	1	no
Rora	Rora	Rora	chr9:68653801-69379028	0	8	2	2	0	1	1	1	1	2	0	0.258925	0.0839711	0.0480711	0	0.0177481	0.0265205	0.0251542	0.0285295	0.0568134	WT	KO	NOTEST	0.0781935	0.0309531	-1.33696	0	1	1	no
Col9a3	Col9a3	Col9a3	chr2:180598221-180642691	5	6	7	4	4	4	3	5	2	2	0.122069	0.10584	0.160181	0.0523995	0.0962719	0.0386924	0.0433626	0.0685478	0.0310983	0.0309645	WT	KO	NOTEST	0.107352	0.0425331	-1.33569	0	1	1	no
Capns2	Capns2	Capns2	chr8:92855349-92919279	1	0	0	0	0	1	0	0	0	0	0.0795408	0	0	0	0	0.0315153	0	0	0	0	WT	KO	NOTEST	0.0159082	0.00630306	-1.33564	0	1	1	no
Galnt14	Galnt14	Galnt14	chr17:73493750-73710451	1	0	0	0	0	1	0	0	0	0	0.0285026	0	0	0	0	0.0112932	0	0	0	0	WT	KO	NOTEST	0.00570053	0.00225864	-1.33564	0	1	1	no
Kcnj4	Kcnj4	Kcnj4	chr15:79483713-79505241	1	0	0	0	0	1	0	0	0	0	0.0331119	0	0	0	0	0.0131195	0	0	0	0	WT	KO	NOTEST	0.00662239	0.00262389	-1.33564	0	1	1	no
Krt42	Krt42	Krt42	chr11:100262881-100269871	1	0	0	0	0	1	0	0	0	0	0.0480297	0	0	0	0	0.0190301	0	0	0	0	WT	KO	NOTEST	0.00960593	0.00380602	-1.33564	0	1	1	no
Mir697	Mir697	Mir697	chr4:124714860-124732422	1	0	0	0	0	1	0	0	0	0	24.6858	0	0	0	0	9.7809	0	0	0	0	WT	KO	NOTEST	4.93716	1.95618	-1.33564	0	1	1	no
Mup21	Mup21	Mup21	chr4:62147831-62150841	1	0	0	0	0	1	0	0	0	0	0.117082	0	0	0	0	0.0463897	0	0	0	0	WT	KO	NOTEST	0.0234164	0.00927793	-1.33564	0	1	1	no
Pate4	Pate4	Pate4	chr9:35607092-35611885	1	0	0	0	0	1	0	0	0	0	0.0794429	0	0	0	0	0.0314765	0	0	0	0	WT	KO	NOTEST	0.0158886	0.0062953	-1.33564	0	1	1	no
Rgsl1	Rgsl1	Rgsl1	chr1:153779386-153844141	1	0	0	0	0	1	0	0	0	0	0.0187719	0	0	0	0	0.00743773	0	0	0	0	WT	KO	NOTEST	0.00375438	0.00148755	-1.33564	0	1	1	no
Ctxn3	Ctxn3	Ctxn3	chr18:57468485-57478134	0	2	1	2	1	0	0	2	1	0	0	0.0735128	0.0476813	0.0545924	0.0501504	0	0	0.0571332	0.0323998	0	WT	KO	NOTEST	0.0451874	0.0179066	-1.33543	0	1	1	no
1600010M07Rik	1600010M07Rik	1600010M07Rik	chr7:109998376-110006646	2	5	5	3	1	2	1	1	4	1	0.313189	0.565731	0.73388	0.252075	0.154377	0.12409	0.0927121	0.0879358	0.398942	0.0993062	WT	KO	NOTEST	0.40385	0.160597	-1.33037	0	1	1	no
Nxph3	Nxph3	Nxph3	chr11:95509845-95514565	8	7	5	12	12	4	7	4	2	8	0.27317	0.172705	0.160026	0.219865	0.403952	0.054117	0.141515	0.0766995	0.0434957	0.173234	WT	KO	NOTEST	0.245944	0.0978121	-1.33024	0	1	1	no
Trp53tg5	Trp53tg5	Trp53tg5	chr2:164470303-164473724	1	1	2	2	0	0	1	0	0	2	0.0887328	0.0641133	0.166339	0.0952242	0	0	0.0525345	0	0	0.112542	WT	KO	NOTEST	0.0828818	0.0330153	-1.32792	0	1	1	no
Gm13032	Gm13032	Gm13032	chr4:140810992-140845778	0	2	0	1	0	2	0	0	0	0	0	0.0518707	0	0.0192602	0	0.0284439	0	0	0	0	WT	KO	NOTEST	0.0142262	0.00568878	-1.32236	0	1	1	no
Tro	Tro	Tro	chrX:150645302-150657436	0	1	0	0	3	2	0	0	1	0	0	0.00727385	0	0	0.0297738	0.0084372	0	0	0.00641171	0	WT	KO	NOTEST	0.00740954	0.00296978	-1.31903	0	1	1	no
Klra33	Klra33	Klra33	chr6:129972081-130386874	0	0	0	0	1	0.998671	0	0	0	0	0	0	0	0	0.108159	0.0434122	0	0	0	0	WT	KO	LOWDATA	0.0216319	0.00868244	-1.31699	0	1	1	no
Sftpb	Sftpb	Sftpb	chr6:72303247-72314370	0	0	1	1	0	0	1	0	0	0	0	0	0.0362244	0.0207374	0	0	0.0228814	0	0	0	WT	KO	NOTEST	0.0113924	0.00457628	-1.31582	0	1	1	no
1700110C19Rik	1700110C19Rik	1700110C19Rik	chr17:10324601-10329312	0	0	0	0	1	1	0	0	0	0	0	0	0	0	0.122779	0.0493457	0	0	0	0	WT	KO	NOTEST	0.0245558	0.00986914	-1.31507	0	1	1	no
Akap3	Akap3	Akap3	chr6:126853097-126874308	0	0	0	0	1	1	0	0	0	0	0	0	0	0	0.0215623	0.00866605	0	0	0	0	WT	KO	NOTEST	0.00431247	0.00173321	-1.31507	0	1	1	no
Fat2	Fat2	Fat2	chr11:55250609-55312257	0	0	0	0	1	1	0	0	0	0	0	0	0	0	0.00447185	0.00179727	0	0	0	0	WT	KO	NOTEST	0.000894371	0.000359454	-1.31507	0	1	1	no
Gm8801	Gm8801	Gm8801	chr17:35947153-35953317	0	0	0	0	1	1	0	0	0	0	0	0	0	0	0.0382377	0.015368	0	0	0	0	WT	KO	NOTEST	0.00764754	0.0030736	-1.31507	0	1	1	no
Grm8	Grm8	Grm8	chr6:27275120-28134369	0	0	0	0	1	1	0	0	0	0	0	0	0	0	0.0183037	0.00735637	0	0	0	0	WT	KO	NOTEST	0.00366073	0.00147127	-1.31507	0	1	1	no
Has1	Has1	Has1	chr17:17843325-17855188	0	0	0	0	1	1	0	0	0	0	0	0	0	0	0.0336805	0.0135364	0	0	0	0	WT	KO	NOTEST	0.0067361	0.00270729	-1.31507	0	1	1	no
Hhipl1	Hhipl1	Hhipl1	chr12:108306269-108328300	0	0	0	0	1	1	0	0	0	0	0	0	0	0	0.0264839	0.0106441	0	0	0	0	WT	KO	NOTEST	0.00529679	0.00212882	-1.31507	0	1	1	no
Il6	Il6	Il6	chr5:30013160-30019968	0	0	0	0	2	2	0	0	0	0	0	0	0	0	0.144039	0.0578904	0	0	0	0	WT	KO	NOTEST	0.0288079	0.0115781	-1.31507	0	1	1	no
Snora69	Snora69	Snora69	chrX:37082519-37085184	0	0	0	0	1	1	0	0	0	0	0	0	0	0	15.0883	6.06408	0	0	0	0	WT	KO	NOTEST	3.01765	1.21282	-1.31507	0	1	1	no
Spata21	Spata21	Spata21	chr4:141088344-141112759	0	0	0	0	1	1	0	0	0	0	0	0	0	0	0.0275392	0.0110682	0	0	0	0	WT	KO	NOTEST	0.00550784	0.00221364	-1.31507	0	1	1	no
Trpv6	Trpv6	Trpv6	chr6:41620618-41636405	0	0	0	0	1	1	0	0	0	0	0	0	0	0	0.0233434	0.00938189	0	0	0	0	WT	KO	NOTEST	0.00466869	0.00187638	-1.31507	0	1	1	no
Zfp957	Zfp957	Zfp957	chr14:79212354-79247367	0	0	0	0	1	1	0	0	0	0	0	0	0	0	0.0249657	0.0100339	0	0	0	0	WT	KO	NOTEST	0.00499315	0.00200678	-1.31507	0	1	1	no
Frem2	Frem2	Frem2	chr3:53513937-53657355	0	2	1	0	1	2	0	1	0	0	0	0.00767509	0.00497816	0	0.00523595	0.00420873	0	0.00298249	0	0	WT	KO	NOTEST	0.00357784	0.00143824	-1.31478	0	1	1	no
Pax4	Pax4	Pax4	chr6:28442333-28449340	1	2	0	0	4	2	3	0	0	0	0.0579883	0.0838052	0	0	0.228742	0.0459491	0.103009	0	0	0	WT	KO	NOTEST	0.0741071	0.0297917	-1.3147	0	1	1	no
Gm13037	Gm13037	Gm13037	chr4:141890622-142011651	0	2	1	0	0	1	0	1	0	0	0	0.117553	0.0762462	0	0	0.0322308	0	0.0456803	0	0	WT	KO	NOTEST	0.0387598	0.0155822	-1.31466	0	1	1	no
Gpr113	Gpr113	Gpr113	chr5:30193430-30205722	0	2	1	0	0	1	0	1	0	0	0	0.0321966	0.0208831	0	0	0.00882771	0	0.0125114	0	0	WT	KO	NOTEST	0.010616	0.00426782	-1.31466	0	1	1	no
Cacna2d4	Cacna2d4	Cacna2d4	chr6:119236525-119352407	1	5	0	1	1	0	0	1	1	2	0.0115198	0.0416179	0	0.00618129	0.0113567	0	0	0.00646898	0.00733701	0.0146109	WT	KO	NOTEST	0.0141351	0.00568337	-1.31447	0	1	1	no
BB014433	BB014433	BB014433	chr8:15041445-15046078	0	3	0	0	1	0	0	0	0	2	0	0.0898579	0	0	0.0408674	0	0	0	0	0.0525777	WT	KO	NOTEST	0.026145	0.0105155	-1.31402	0	1	1	no
Mamdc2	Mamdc2	Mamdc2	chr19:23302608-23448322	1	2	1	0	2	1	0	2	1	0	0.0205809	0.0297412	0.0192905	0	0.0405789	0.00815448	0	0.0231145	0.013108	0	WT	KO	NOTEST	0.0220383	0.0088754	-1.31213	0	1	1	no
Slc24a1	Slc24a1	Slc24a1	chr9:64922860-64951607	0	2	0	1	1	0	0	1	0	1	0	0.018608	0	0.00690939	0.0126944	0	0	0.00723096	0	0.00816595	WT	KO	NOTEST	0.00764236	0.00307938	-1.31138	0	1	1	no
Ano5	Ano5	Ano5	chr7:51511028-51598707	0	0	2	0	1	0	1	1	0	0	0	0	0.0162625	0	0.00854795	0	0.00513105	0.00486643	0	0	WT	KO	NOTEST	0.00496209	0.0019995	-1.31131	0	1	1	no
Fscn2	Fscn2	Fscn2	chr11:120361533-120368173	0	2	0	1	1	0	0	1	1	0	0	0.0615672	0	0.0228607	0.0420012	0	0	0.0239246	0.0271349	0	WT	KO	NOTEST	0.0252858	0.0102119	-1.30807	0	1	1	no
Efs	Efs	Efs	chr14:54916542-54926788	0	1	6	5	8	5	0	3	3	2	0	0.0138415	0.107733	0.0513952	0.151083	0.0379508	0	0.0322723	0.0366028	0.0242968	WT	KO	NOTEST	0.0648106	0.0262245	-1.30531	0	1	1	no
Pcdha5	Pcdha5	Pcdha5	chr18:36930284-37841872	1.34912	0.46474	0	3.56516	0	0	1.17213	0	1.20112	0	0.0173966	0.00433	0	0.0246675	0	0	0.00894847	0	0.0098645	0	WT	KO	NOTEST	0.00927883	0.00376259	-1.30222	0	1	1	no
Akr1d1	Akr1d1	Akr1d1	chr6:37530172-37568815	1	0	2	1	3	2	1	1	1	0	0.0258522	0	0.0484626	0.0138717	0.0764583	0.0204861	0.0153059	0.0145173	0.0164653	0	WT	KO	NOTEST	0.0329289	0.0133549	-1.30198	0	1	1	no
Gm5544	Gm5544	Gm5544	chr3:97930172-97967018	1	0	2	1	0	2	1	0	0	0	0.0939001	0	0.176025	0.0503848	0	0.0744093	0.0555938	0	0	0	WT	KO	NOTEST	0.064062	0.0260006	-1.30092	0	1	1	no
Hist1h4f	Hist1h4f	Hist1h4f	chr13:23551331-23551643	2	16	5	1	2	6	0	4	2	4	1.16614	6.74067	2.73255	0.312862	1.14962	1.38612	0	1.30969	0.742716	1.47904	WT	KO	OK	2.42037	0.983514	-1.29921	-2.55305	0.0424	0.787229	no
Svop	Svop	Svop	chr5:114026912-114091380	5	4	4	1	1	1	1	1	2	4	0.10815	0.0625145	0.0810953	0.0116062	0.0213237	0.00857015	0.0128061	0.0121464	0.0275525	0.0548678	WT	KO	NOTEST	0.0569379	0.0231886	-1.29598	0	1	1	no
Tssk3	Tssk3	Tssk3	chr4:129489007-129490770	2	2	0	1	0	1	1	0	0	1	0.15544	0.112312	0	0.0417028	0	0.0307938	0.0460142	0	0	0.049287	WT	KO	NOTEST	0.0618908	0.025219	-1.29521	0	1	1	no
Ttll6	Ttll6	Ttll6	chr11:96133785-96165452	4	6	0	10	2	2	1	1	5	2	0.0859436	0.093147	0	0.115289	0.0423633	0.0170261	0.0127208	0.0120654	0.0684222	0.0272511	WT	KO	NOTEST	0.0673485	0.0274971	-1.29237	0	1	1	no
H2-M10.6	H2-M10.6	H2-M10.6	chr17:36812174-36815566	1	0	1	0	0	2	0	0	0	0	0.053709	0	0.0503415	0	0	0.0425607	0	0	0	0	WT	KO	NOTEST	0.0208101	0.00851214	-1.28969	0	1	1	no
A530065N20Rik	A530065N20Rik	A530065N20Rik	chr13:60029710-60116669	1	0	1	0	1	0	0	1	0	1	0.0182824	0	0.0171361	0	0.0180235	0	0	0.0102665	0	0.011594	WT	KO	NOTEST	0.0106884	0.0043721	-1.28965	0	1	1	no
Olfr212	Olfr212	Olfr212	chr6:116506515-116517965	0	2	0	0	0	0	1	0	0	0	0	0.0377674	0	0	0	0	0.0154733	0	0	0	WT	KO	NOTEST	0.00755348	0.00309466	-1.28736	0	1	1	no
Htr1d	Htr1d	Htr1d	chr4:136423523-136444402	6	17	3	22	5	9	6	7	4	3	0.143123	0.293003	0.0670749	0.281589	0.117581	0.0850616	0.0847366	0.0937664	0.0607705	0.0453817	WT	KO	NOTEST	0.180474	0.0739434	-1.2873	0	1	1	no
Hist1h2ag	Hist1h2ag	Hist1h2ag	chr13:22042476-22042949	2	8	3	1	0	2	1	0	2	3	0.479753	1.38657	0.67451	0.128713	0	0.190086	0.14202	0	0.305557	0.456363	WT	KO	NOTEST	0.53391	0.218805	-1.28695	0	1	1	no
Efhc1	Efhc1	Efhc1	chr1:20951625-20990841	4	2	4	3	1	2	2	4	1	0	0.128746	0.0465125	0.120674	0.0518119	0.0317308	0.0255057	0.0381123	0.0722978	0.0204998	0	WT	KO	NOTEST	0.0758951	0.0312831	-1.27862	0	1	1	no
Dact3	Dact3	Dact3	chr7:16875316-16887301	5	9	5	7	17	3	1	17	0	6	0.122906	0.159849	0.1152	0.0923282	0.411963	0.0292183	0.0145534	0.234661	0	0.0935308	WT	KO	NOTEST	0.180449	0.0743928	-1.27836	0	1	1	no
Mettl21e	Mettl21e	Mettl21e	chr1:44204069-44218931	2	5	2	1	1	0	2	0	2	2	0.0433327	0.0782744	0.0406158	0.0116257	0.0213595	0	0.0256552	0	0.0275987	0.02748	WT	KO	NOTEST	0.0390416	0.0161468	-1.27377	0	1	1	no
Syt17	Syt17	Syt17	chr7:118381855-118443552	8	35	9	23	17	10	9	13	14	6	0.365201	1.15445	0.385091	0.563382	0.765062	0.180873	0.243245	0.333254	0.407046	0.173697	WT	KO	OK	0.646636	0.267623	-1.27275	-1.6639	0.0016	0.108754	no
Magee2	Magee2	Magee2	chrX:104854951-104857267	0	1	3	2	0	0	0	0	2	1	0	0.0220669	0.0858772	0.0327749	0	0	0	0	0.0389028	0.0193677	WT	KO	NOTEST	0.0281438	0.0116541	-1.27198	0	1	1	no
Dtna	Dtna	Dtna	chr18:23415414-23659714	1	4	0	2	8	0	1	2	1	3	0.0105443	0.0304748	0	0.0232815	0.12828	0	0.00624277	0.0118423	0.00671569	0.0549675	WT	KO	NOTEST	0.0385161	0.0159537	-1.27157	0	1	1	no
1600029I14Rik	1600029I14Rik	1600029I14Rik	chr9:99456242-99568899	0	0.236006	2	2	2	1	1	2	0	0	0	0.0166675	0.183228	0.104893	0.192716	0.038727	0.0578685	0.109775	0	0	WT	KO	NOTEST	0.0995007	0.041274	-1.26947	0	1	1	no
Cckar	Cckar	Cckar	chr5:53698484-53707704	1	2	0	0	2	0	0	1	1	1	0.0236701	0.0342053	0	0	0.0466697	0	0	0.013292	0.0150755	0.0150107	WT	KO	NOTEST	0.020909	0.00867564	-1.26908	0	1	1	no
Clic3	Clic3	Clic3	chr2:25456842-25458772	3	3	1	6	1	2	4	2	0	0	0.325266	0.235019	0.101624	0.349061	0.106887	0.085917	0.256766	0.121769	0	0	WT	KO	NOTEST	0.223571	0.0928905	-1.26713	0	1	1	no
A730020M07Rik	A730020M07Rik	A730020M07Rik	chr3:121634935-121646453	0	2	1	0	1	1	0	0	0	1	0	0.042974	0.0278734	0	0.080909	0.0442206	0	0	0	0.0188587	WT	KO	NOTEST	0.0303513	0.0126159	-1.26652	0	1	1	no
Osr1	Osr1	Osr1	chr12:9574441-9581500	1	3	8	5	3	2	0	5	3	2	0.0356958	0.0773754	0.267662	0.0957681	0.105571	0.0282865	0	0.100225	0.0682044	0.0452739	WT	KO	NOTEST	0.116414	0.048398	-1.26625	0	1	1	no
Tcf7l1	Tcf7l1	Tcf7l1	chr6:72626379-72788956	0	12	4	4	8	2	1	4	1	8	0	0.220344	0.0952725	0.0545362	0.200424	0.0201283	0.0150358	0.057075	0.0161757	0.128923	WT	KO	NOTEST	0.114115	0.0474676	-1.26548	0	1	1	no
Kcne4	Kcne4	Kcne4	chr1:78816948-78820025	0	4	1	1	1	1	0	1	0	2	0	0.0825235	0.0267629	0.015321	0.0281488	0.0113132	0	0.0160341	0	0.0362146	WT	KO	NOTEST	0.0305512	0.0127124	-1.265	0	1	1	no
Pcdhb18	Pcdhb18	Pcdhb18	chr18:36930284-37841872	1	0	1	1	0	1.00001	0	0	0	1.00001	0.0133402	0	0.0125037	0.00715805	0	0.00528565	0	0	0	0.00845989	WT	KO	NOTEST	0.0066004	0.00274911	-1.26359	0	1	1	no
Cdhr3	Cdhr3	Cdhr3	chr12:33033795-33092875	3	0	0	2	4	4	0	2	1	0	0.0703902	0	0	0.0251799	0.0925246	0.0371863	0	0.0263518	0.0149439	0	WT	KO	NOTEST	0.0376189	0.0156964	-1.26102	0	1	1	no
Krt27	Krt27	Krt27	chr11:99345565-99351094	2	1	0	1	2	1	1	1	1	0	0.096635	0.0349115	0	0.0259261	0.0952666	0.0191442	0.0286065	0.0271328	0.0307736	0	WT	KO	NOTEST	0.0505479	0.0211314	-1.25826	0	1	1	no
Raet1c	Raet1c,Raet1e	Raet1c,Raet1e	chr10:22158608-22374139	0.995137	1.56256	0.99871	10.6238	6.995	0	3.79715	1.99129	4.99224	0	0.0622618	0.0706384	0.0585676	0.356659	0.431452	0	0.140656	0.0699622	0.198933	0	WT	KO	NOTEST	0.195916	0.0819103	-1.25812	0	1	1	no
Olfr164	Olfr164	Olfr164	chr16:19285793-19286741	0	4	1	0	2	0	1	1	1	1	0	0.250592	0.0812686	0	0.170954	0	0.0513339	0.0486893	0.0552227	0.054985	WT	KO	NOTEST	0.100563	0.0420462	-1.25805	0	1	1	no
Gpc2	Gpc2	Gpc2	chr5:138273659-138279937	2	6	6	3	1	3	1	2	4	1	0.0558696	0.121105	0.1571	0.0449676	0.0275392	0.0332046	0.0165389	0.0313737	0.0711671	0.0177152	WT	KO	NOTEST	0.0813162	0.0339999	-1.25801	0	1	1	no
C230024C17Rik	C230024C17Rik	C230024C17Rik	chr1:153721239-153737829	1	0	2	1	0	2	0	0	0	1	0.0205875	0	0.0385933	0.0110468	0	0.0163142	0	0	0	0.0130558	WT	KO	NOTEST	0.0140455	0.00587399	-1.2577	0	1	1	no
AK129341	AK129341	AK129341	chr9:8076632-8134294	1	8	3	7	3	8	0	2	1	3	0.0187338	0.108288	0.0526775	0.0703649	0.0554054	0.0593809	0	0.02104	0.0119316	0.0356407	WT	KO	NOTEST	0.0610939	0.0255986	-1.25496	0	1	1	no
Tmem132b	Tmem132b	Tmem132b	chr5:125532417-125792583	2	3	1	4	2	1	1	4	1	0	0.0166235	0.0180168	0.0077906	0.0178396	0.0163881	0.00329324	0.00492099	0.0186699	0.00529377	0	WT	KO	NOTEST	0.0153317	0.00643558	-1.25238	0	1	1	no
Slc30a3	Slc30a3	Slc30a3	chr5:31086105-31093527	1	2	0	1	1	1	0	0	1	1	0.0358945	0.0518707	0	0.0192602	0.0353862	0.014222	0	0	0.0228613	0.0227629	WT	KO	NOTEST	0.0284823	0.0119692	-1.25073	0	1	1	no
4930402F11Rik	4930402F11Rik	4930402F11Rik	chr7:69496093-69499689	0	2	1	0	2	0	0	1	1	1	0	0.11711	0.0759588	0	0.159785	0	0	0.0455081	0.0516146	0.0513925	WT	KO	NOTEST	0.0705707	0.0297031	-1.24846	0	1	1	no
Eda	Eda	Eda	chrX:99975605-100400760	0	1	2	1	2	1	0	2	0	1	0	0.00987061	0.0256504	0.00732509	0.0269799	0.0054066	0	0.0153586	0	0.00866014	WT	KO	NOTEST	0.0139652	0.00588506	-1.24671	0	1	1	no
Oprd1	Oprd1	Oprd1	chr4:132110725-132144486	1	1	1	0	0	0	0	2	0	0	0.0168981	0.0122096	0.0158386	0	0	0	0	0.0189783	0	0	WT	KO	NOTEST	0.00898927	0.00379567	-1.24385	0	1	1	no
Gm4858	Gm4858	Gm4858	chr3:93068822-93075505	0	0	1	0	0	1	0	0	0	0	0	0	0.037643	0	0	0.0159111	0	0	0	0	WT	KO	NOTEST	0.00752861	0.00318223	-1.24235	0	1	1	no
1700001K23Rik	1700001K23Rik	1700001K23Rik	chr19:53248735-53255205	0	0	1	0	0	1	0	0	0	0	0	0	0.212957	0	0	0.0900209	0	0	0	0	WT	KO	NOTEST	0.0425913	0.0180042	-1.24223	0	1	1	no
1700020N18Rik	1700020N18Rik	1700020N18Rik	chr1:91404878-91406029	0	0	1	0	0	1	0	0	0	0	0	0	0.176313	0	0	0.0745309	0	0	0	0	WT	KO	NOTEST	0.0352625	0.0149062	-1.24223	0	1	1	no
Angpt4	Angpt4	Angpt4	chr2:151911331-151944654	0	0	1	0	0	1	0	0	0	0	0	0	0.0455955	0	0	0.0192741	0	0	0	0	WT	KO	NOTEST	0.00911909	0.00385482	-1.24223	0	1	1	no
H2afy3	H2afy3	H2afy3	chr15:62037986-62250975	0	0	1	0	0	1	0	0	0	0	0	0	0.0354179	0	0	0.0149718	0	0	0	0	WT	KO	NOTEST	0.00708358	0.00299437	-1.24223	0	1	1	no
Lalba	Lalba	Lalba	chr15:98480399-98482683	0	0	1	0	0	1	0	0	0	0	0	0	0.114306	0	0	0.0483194	0	0	0	0	WT	KO	NOTEST	0.0228612	0.00966387	-1.24223	0	1	1	no
Mir324	Mir324	Mir324	chr11:70010182-70015428	0	0	1	0	0	1	0	0	0	0	0	0	59.1494	0	0	25.0036	0	0	0	0	WT	KO	NOTEST	11.8299	5.00072	-1.24223	0	1	1	no
Tsnaxip1	Tsnaxip1	Tsnaxip1	chr8:105827743-105844676	0	0	1	0	0	1	0	0	0	0	0	0	0.0301385	0	0	0.0127401	0	0	0	0	WT	KO	NOTEST	0.00602769	0.00254802	-1.24223	0	1	1	no
F630028O10Rik	F630028O10Rik	F630028O10Rik	chrX:96239925-96243642	3	2.06872	2	0	1	2	0	3	1	0	0.0752053	0.0374708	0.0469934	0	0.0247134	0.019865	0	0.0422317	0.0159662	0	WT	KO	NOTEST	0.0368766	0.0156126	-1.24	0	1	1	no
Gpr21	Gpr21	Gpr21	chr2:37443284-37566437	1	1	1	1	0	2	0	1	0	0	0.0308179	0.0222673	0.0288856	0.0165362	0	0.024421	0	0.0173058	0	0	WT	KO	NOTEST	0.0197014	0.00834537	-1.23925	0	1	1	no
Gm3893	Gm3893	Gm3893	chr4:41889794-42462993	0	2	0	0	1	1	0	0	0	1	0	0.0278235	0	0	0.0189812	0.00762868	0	0	0	0.0122101	WT	KO	NOTEST	0.00936094	0.00396775	-1.23833	0	1	1	no
1700019N19Rik	1700019N19Rik	1700019N19Rik	chr19:58785802-58794414	1	1	0	1	0	1	0	1	0	0	0.0897202	0.0648268	0	0.0481419	0	0.0355486	0	0.0503826	0	0	WT	KO	NOTEST	0.0405378	0.0171862	-1.23801	0	1	1	no
Gm16523	Gm16523	Gm16523	chr2:39066214-39190730	2	3	1	0	1	2	1	1	1	0	0.0283765	0.0307549	0.0132987	0	0.0139873	0.0112432	0.0084002	0.00796744	0.00903655	0	WT	KO	NOTEST	0.0172835	0.00732948	-1.23761	0	1	1	no
4921507L20Rik	4921507L20Rik	4921507L20Rik	chr2:93980033-94010730	4	3	2	2	3	7	1	2	1	0	0.19169	0.103879	0.0898358	0.0514285	0.141732	0.132914	0.0283727	0.0538221	0.0305221	0	WT	KO	NOTEST	0.115713	0.0491261	-1.23599	0	1	1	no
Kcnab1	Kcnab1	Kcnab1	chr3:65109642-65378219	0	6	3	7	9	3	1	5	1	5	0	0.100513	0.0651942	0.0870843	0.205711	0.0275589	0.0137268	0.0650981	0.0147667	0.0735155	WT	KO	NOTEST	0.0917005	0.0389332	-1.23593	0	1	1	no
Ccdc158	Ccdc158	Ccdc158	chr5:92608294-92675127	1	1	1	0	1	1	1	1	0	0	0.0187938	0.0135793	0.0176155	0	0.0185277	0.0074464	0.0111269	0.0105537	0	0	WT	KO	NOTEST	0.0137033	0.00582541	-1.23409	0	1	1	no
Omg	Omg	Omg	chr11:79339891-79581609	1.00028	1.00058	0	0	1	0	1.00066	1	0	0	0.031909	0.0230626	0	0	0.0314483	0	0.018899	0.0179135	0	0	WT	KO	NOTEST	0.017284	0.00736251	-1.23117	0	1	1	no
Slc6a2	Slc6a2	Slc6a2	chr8:92961046-93001667	1	6	1	3	1	2	1	2	2	0	0.0109898	0.0476439	0.0103008	0.0176907	0.0108342	0.0087087	0.00650657	0.0123427	0.0139989	0	WT	KO	NOTEST	0.0194919	0.00831139	-1.22971	0	1	1	no
Gpbar1	Gpbar1	Gpbar1	chr1:74278599-74279589	2	5	2	8	0	2	0	3	4	0	0.164142	0.2965	0.153851	0.352301	0	0.0650357	0	0.138262	0.209086	0	WT	KO	NOTEST	0.193359	0.0824766	-1.22922	0	1	1	no
Btbd17	Btbd17	Btbd17	chr11:114790668-114795892	1	1	3	3	1	0	3	0	0	2	0.0313725	0.022668	0.0882164	0.0505014	0.0309282	0	0.0557225	0	0	0.0397905	WT	KO	NOTEST	0.0447373	0.0191026	-1.22771	0	1	1	no
4930417O22Rik	4930417O22Rik	4930417O22Rik	chr11:101952420-101960574	0	0	2	1	0	1	0	0	0	1	0	0	0.123265	0.0352829	0	0.0260533	0	0	0	0.0416996	WT	KO	NOTEST	0.0317096	0.0135506	-1.22657	0	1	1	no
Gm15350	Gm15350	Gm15350	chr8:12757015-12868728	3	2	0	0	0	0	0	0	1	2	0.616459	0.296946	0	0	0	0	0	0	0.130875	0.260624	WT	KO	NOTEST	0.182681	0.0782997	-1.22225	0	1	1	no
Hist1h4h	Hist1h4h	Hist1h4h	chr13:23531043-23531521	8	29	10	9	20	13	6	11	7	12	1.88398	4.93456	2.20732	1.13727	4.64325	1.213	0.836562	1.45468	1.04992	1.79212	WT	KO	OK	2.96128	1.26926	-1.22223	-2.36712	0.00385	0.19459	no
Hoxb2	Hoxb2	Hoxb2	chr11:96351631-96354014	3	7	5	4	11	5	3	4	4	4	0.135797	0.228945	0.212138	0.0971542	0.490871	0.0896747	0.080399	0.101676	0.115319	0.114823	WT	KO	NOTEST	0.232981	0.100378	-1.21476	0	1	1	no
Gm16861	Gm16861	Gm16861	chr16:4886099-4941020	10	24	21	30	7	11	18	10.0176	9	6	0.486088	0.842928	0.956783	0.782474	0.335443	0.211855	0.518022	0.273445	0.278632	0.184955	WT	KO	OK	0.680743	0.293382	-1.21433	-0.297427	0.5951	0.999638	no
1700101E01Rik	1700101E01Rik	1700101E01Rik	chr2:28955480-29055066	0	0	1	0	3	2	0	1	0	1	0	0	0.14642	0	0.262429	0.0703146	0	0.0498281	0	0.056271	WT	KO	NOTEST	0.0817697	0.0352827	-1.2126	0	1	1	no
1700007P06Rik	1700007P06Rik	1700007P06Rik	chr1:187048406-187215446	0	3	2	1	0	2	2.00002	0	0	0	0	0.225905	0.195366	0.0559208	0	0.0825851	0.123406	0	0	0	WT	KO	NOTEST	0.0954384	0.0411982	-1.21199	0	1	1	no
Trim69	Trim69	Trim69	chr2:122120107-122186189	7	3	9	16	8	4	6	8	6	2	0.290554	0.0899735	0.350147	0.356355	0.32736	0.0657841	0.147449	0.18647	0.158619	0.0526453	WT	KO	NOTEST	0.282878	0.122193	-1.21101	0	1	1	no
Fezf1	Fezf1	Fezf1	chr6:23245046-23248264	0	0	1	1	0	0	0	0	1	0	0	0	0.0287346	0.0164497	0	0	0	0	0.0195254	0	WT	KO	NOTEST	0.00903687	0.00390508	-1.21047	0	1	1	no
Nexn	Nexn	Nexn	chr3:152236983-152266320	3	11	1	0	7	1	2	6	1	4	0.0819932	0.217227	0.0256175	0	0.188608	0.010829	0.0323629	0.0920869	0.0174073	0.0693294	WT	KO	NOTEST	0.102689	0.0444031	-1.20955	0	1	1	no
Gm20187	Gm20187	Gm20187	chr12:27090236-27114995	7	6	6	4	1	2	6	1	1	5	0.255239	0.158075	0.205059	0.0782603	0.0359463	0.0288942	0.129527	0.0204757	0.0232232	0.115616	WT	KO	NOTEST	0.146516	0.0635473	-1.20516	0	1	1	no
1700003M07Rik	1700003M07Rik	1700003M07Rik	chr4:129960373-129965138	5	4	5	5	0	3	3	2	4	0	0.181388	0.104848	0.170015	0.0973282	0	0.0431198	0.0644336	0.0407419	0.0924205	0	WT	KO	NOTEST	0.110716	0.0481431	-1.20146	0	1	1	no
Gpr179	Gpr179	Gpr179	chr11:97332108-97352073	0	2	2	0	2	1	0	0	1	2	0	0.0102741	0.0133278	0	0.014018	0.00281696	0	0	0.00452817	0.00901737	WT	KO	NOTEST	0.00752398	0.0032725	-1.2011	0	1	1	no
Klra5	Klra5	Klra5	chr6:129898991-129913224	6	8	14	19	4	17	6	4	3	4	0.408698	0.393737	0.893838	0.694446	0.268607	0.458809	0.241971	0.153004	0.130151	0.172788	WT	KO	OK	0.531865	0.231345	-1.20102	-1.41263	0.0137	0.423055	no
Spata9	Spata9	Spata9	chr13:75967738-75998968	1	2	2	2	1	1	2	1	1	0	0.0759802	0.109798	0.142433	0.0815387	0.0749043	0.0301045	0.0899686	0.0426668	0.0483921	0	WT	KO	NOTEST	0.0969308	0.0422264	-1.19881	0	1	1	no
Stag3	Stag3	Stag3	chr5:138280508-138312393	0	4	0	3	1	0	0	2	0	2	0	0.0463261	0	0.0258022	0.0158018	0	0	0.018002	0	0.0203298	WT	KO	NOTEST	0.017586	0.00766636	-1.19782	0	1	1	no
Slc35f3	Slc35f3	Slc35f3	chr8:126298578-126395977	0	2	5	1	2	5	1	1	1	0	0	0.0361418	0.11721	0.0134199	0.0493119	0.049547	0.0148073	0.0140445	0.015929	0	WT	KO	NOTEST	0.0432167	0.0188656	-1.19583	0	1	1	no
Ccr3	Ccr3	Ccr3	chr9:124021970-124031689	3	2	1	2	0	1	1	1	0	2	0.0630504	0.0303711	0.0196991	0.0225543	0	0.00832719	0.0124431	0.011802	0	0.0266562	WT	KO	NOTEST	0.027135	0.0118457	-1.19579	0	1	1	no
Gm20125	Gm20125	Gm20125	chr10:16951093-17095782	3	3	2	4	0	4	1	1	2	0	0.060526	0.0437327	0.0378207	0.0433026	0	0.0319751	0.0119449	0.0113295	0.0256995	0	WT	KO	NOTEST	0.0370764	0.0161898	-1.19542	0	1	1	no
Nhlrc4	Nhlrc4	Nhlrc4	chr17:25942232-25944931	1	1	1	2	1	2	0	0	0	2	0.0333	0.0240607	0.0312121	0.0357361	0.0328284	0.026388	0	0	0	0.0422352	WT	KO	NOTEST	0.0314275	0.0137246	-1.19526	0	1	1	no
Pacrg	Pacrg	Pacrg	chr17:10403011-10840191	1	2	1	6	2	2	0	3	0	2	0.0560424	0.0809862	0.0525286	0.180427	0.110498	0.0444097	0	0.0944121	0	0.07108	WT	KO	NOTEST	0.0960963	0.0419804	-1.19477	0	1	1	no
Asphd2	Asphd2	Asphd2	chr5:112385444-112392213	0	3	0	3	1	1	0	3	0	0	0	0.101099	0	0.0750787	0.0459799	0.0184797	0	0.078573	0	0	WT	KO	NOTEST	0.0444316	0.0194105	-1.19475	0	1	1	no
Fign	Fign	Fign	chr2:63971507-64098038	2	2	1	1	2	0	2	1	1	1	0.0134891	0.00974221	0.00630586	0.00360993	0.0132979	0	0.00797904	0.00377794	0.00428488	0.00426644	WT	KO	NOTEST	0.00928899	0.00406166	-1.19345	0	1	1	no
Nr1h5	Nr1h5	Nr1h5	chr3:102939657-102964133	1	1	0	1	0	1	1	0	0	0	0.0262494	0.0189655	0	0.0140836	0	0.0103988	0.0155398	0	0	0	WT	KO	NOTEST	0.0118597	0.00518773	-1.19289	0	1	1	no
Capsl	Capsl	Capsl	chr15:9436027-9466035	2	12	3	5	4	7	4	2	1	3	0.173877	0.753804	0.244463	0.233247	0.34283	0.241125	0.205889	0.0976412	0.0553716	0.1654	WT	KO	NOTEST	0.349644	0.153085	-1.19155	0	1	1	no
Mir1186	Mir1186	Mir1186	chr8:31102920-31103042	0	2	0	0	0	0	0	0	0	1	0	22.1171	0	0	0	0	0	0	0	9.70585	WT	KO	NOTEST	4.42341	1.94117	-1.18823	0	1	1	no
Pla2g4e	Pla2g4e	Pla2g4e	chr2:120166411-120245335	0	2	0	0	0	0	0	0	0	1	0	0.0218132	0	0	0	0	0	0	0	0.00957253	WT	KO	NOTEST	0.00436265	0.00191451	-1.18823	0	1	1	no
Hist1h1d	Hist1h1d	Hist1h1d	chr13:23555031-23558008	15	93	18	26	19	20	23	16	28	15	0.348905	1.56301	0.392435	0.324506	0.435688	0.184322	0.316741	0.20899	0.414808	0.221262	WT	KO	OK	0.612909	0.269225	-1.18686	-1.72119	0.00095	0.0749043	no
Fank1	Fank1	Fank1	chr7:133776890-133881532	0	3	2	0	1	1	2	0	1	0	0	0.078993	0.0683144	0	0.035926	0.0144389	0.0431513	0	0.0232101	0	WT	KO	NOTEST	0.0366467	0.0161601	-1.18125	0	1	1	no
Hist1h2bh	Hist1h2bh	Hist1h2bh	chr13:23542971-23543352	2	4	2	2	1	2	0	1	3	1	0.728403	1.05261	0.682733	0.390846	0.359044	0.288605	0	0.204518	0.695884	0.230963	WT	KO	NOTEST	0.642727	0.283994	-1.17834	0	1	1	no
Ttll11	Ttll11	Ttll11	chr2:35751239-35979624	2	6	4	2	2	4	2	2	3	0	0.0448814	0.0972912	0.0841385	0.0240803	0.0442457	0.0355645	0.0265704	0.0252012	0.0428774	0	WT	KO	NOTEST	0.0589274	0.0260427	-1.17806	0	1	1	no
Piwil1	Piwil1	Piwil1	chr5:128736245-128755474	2	0	0	1	0	0	0	2	0	0	0.0344921	0	0	0.00925385	0	0	0	0.0193691	0	0	WT	KO	NOTEST	0.00874918	0.00387382	-1.17539	0	1	1	no
Zfp872	Zfp872	Zfp872	chr9:22055459-22389206	3	2.00083	1.00008	1.00015	0	2.00013	0	1	0	2.00008	0.0702114	0.0338346	0.0219381	0.0125599	0	0.0185471	0	0.0131425	0	0.0296848	WT	KO	NOTEST	0.0277088	0.0122749	-1.17464	0	1	1	no
Tcap	Tcap	Tcap	chr11:98383810-98384953	1	6	3	0	0	3	1	1	1	1	0.0867049	0.375889	0.243806	0	0	0.103062	0.0513339	0.0486893	0.0552227	0.054985	WT	KO	NOTEST	0.14128	0.0626585	-1.17297	0	1	1	no
Syne1	Syne1	Syne1	chr10:5020195-5194707	1	3	1	0	0	0	2	0	1	0	0.00951597	0.0206271	0.00891933	0	0	0	0.0112679	0	0.00606075	0	WT	KO	NOTEST	0.00781248	0.00346573	-1.17262	0	1	1	no
Syngr3	Syngr3	Syngr3	chr17:24685091-24689949	2	6	2	4	4	5	0	1	1	5	0.0735071	0.159336	0.0688983	0.0788847	0.144932	0.0728117	0	0.020639	0.0234085	0.116539	WT	KO	NOTEST	0.105112	0.0466796	-1.17106	0	1	1	no
Svopl	Svopl	Svopl	chr6:37983738-38046996	1	6	1	1	2	1	2	3	1	0	0.0298343	0.129339	0.0279637	0.0160084	0.0588236	0.0118208	0.0353269	0.0502604	0.0190015	0	WT	KO	NOTEST	0.0523939	0.0232819	-1.17019	0	1	1	no
Mmp10	Mmp10	Mmp10	chr9:7502359-7510240	12	13	1	16	6	12	2	5	4	8	0.512608	0.401247	0.040039	0.366739	0.252675	0.203103	0.0505819	0.11994	0.108827	0.216718	WT	KO	NOTEST	0.314662	0.139834	-1.17008	0	1	1	no
BC055111	BC055111	BC055111	chr4:106590908-106617238	2	0	1	0	1	0	2	1	0	0	0.0730492	0	0.0342346	0	0.0360074	0	0.043249	0.0205105	0	0	WT	KO	NOTEST	0.0286582	0.0127519	-1.16824	0	1	1	no
Palm2	Palm2	Palm2	chr4:57568247-57717128	1	1	3	0	0	2	1	0	0	1	0.00807146	0.00583199	0.0226962	0	0	0.00639608	0.00477873	0	0	0.00511862	WT	KO	NOTEST	0.00731992	0.00325869	-1.16754	0	1	1	no
Gm13580	Gm13580	Gm13580	chr2:60411524-60412574	1	2	3	8	1	4	0	1	3	1	0.180728	0.261167	0.508189	0.775796	0.178168	0.286428	0	0.101488	0.345318	0.114611	WT	KO	NOTEST	0.38081	0.169569	-1.1672	0	1	1	no
Aard	Aard	Aard	chr15:52040106-52045722	1	0	1	7	1	3	1	1	0	1	0.0563853	0	0.0528501	0.211786	0.0555869	0.0670223	0.0333831	0.0316633	0	0.0357575	WT	KO	NOTEST	0.0753217	0.0335652	-1.1661	0	1	1	no
Gm11627	Gm11627	Gm11627	chr11:102576398-102579119	0	1	0	1	0	0	0	1	0	0	0	0.0985508	0	0.0731862	0	0	0	0.0765924	0	0	WT	KO	NOTEST	0.0343474	0.0153185	-1.16493	0	1	1	no
Shisa6	Shisa6	Shisa6	chr11:66211724-66526126	0	1	0	1	0	0	0	1	0	0	0	0.00639894	0	0.00475201	0	0	0	0.00497317	0	0	WT	KO	NOTEST	0.00223019	0.000994635	-1.16493	0	1	1	no
Slitrk3	Slitrk3	Slitrk3	chr3:73048124-73056943	0	1	0	1	0	0	0	1	0	0	0	0.0132098	0	0.00980994	0	0	0	0.0102665	0	0	WT	KO	NOTEST	0.00460395	0.0020533	-1.16493	0	1	1	no
Spats1	Spats1	Spats1	chr17:45448936-45474938	0	1	0	1	0	0	0	1	0	0	0	0.0487537	0	0.0362057	0	0	0	0.0378908	0	0	WT	KO	NOTEST	0.0169919	0.00757815	-1.16493	0	1	1	no
Dmrt3	Dmrt3	Dmrt3	chr19:25610536-25623921	24	20	7	44	6	10	13	17	13	6	0.707837	0.426203	0.193508	0.696318	0.174453	0.116857	0.227	0.281553	0.244196	0.112221	WT	KO	NOTEST	0.439664	0.196365	-1.16286	0	1	1	no
Sarm1	Sarm1	Sarm1	chr11:78472329-78497754	0	0	1	3	2	2	1	0	1	0	0	0	0.0124872	0.0214484	0.0262717	0.0105566	0.00788628	0	0.00848397	0	WT	KO	NOTEST	0.0120415	0.00538537	-1.16089	0	1	1	no
Foxb1	Foxb1	Foxb1	chr9:69757709-69760940	4	11	5	11	5	5	3	5	5	4	0.092807	0.184407	0.108735	0.136945	0.114366	0.0459645	0.04121	0.0651449	0.0738864	0.0588547	WT	KO	NOTEST	0.127452	0.0570121	-1.16061	0	1	1	no
Dnajb7	Dnajb7	Dnajb7	chr15:81400187-81454888	2	4	1	5	5	3	4	1	2	1	0.131377	0.189851	0.0615698	0.176235	0.323791	0.0780803	0.155564	0.0368874	0.0836743	0.0416571	WT	KO	NOTEST	0.176565	0.0791726	-1.15712	0	1	1	no
Nxpe5	Nxpe5	Nxpe5	chr5:138225903-138251875	0	4	0	4	0	1	1	0	1	1	0	0.0884352	0	0.0656741	0	0.0121236	0.018116	0	0.0194883	0.0194045	WT	KO	NOTEST	0.0308219	0.0138265	-1.15652	0	1	1	no
Ccm2l	Ccm2l	Ccm2l	chr2:153065954-153081735	1	0	2	2	2	2	1	0	1	1	0.0322349	0	0.0604275	0.0345931	0.0635568	0.0255439	0.0190847	0	0.0205305	0.0204421	WT	KO	NOTEST	0.0381624	0.0171203	-1.15645	0	1	1	no
Flnc	Flnc	Flnc	chr6:29433152-29461888	1	14	4	7	17	8	0	8	1	12	0.00719694	0.0728014	0.0269828	0.0270321	0.120615	0.0228123	0	0.0323316	0.00458375	0.0547683	WT	KO	NOTEST	0.0509257	0.0228992	-1.1531	0	1	1	no
Cts8	Cts8	Cts8	chr13:61246746-61255348	6	4	3	1	1	3	4	2	1	1	0.169073	0.0814419	0.0792363	0.0151202	0.0277798	0.0334947	0.0667336	0.0316478	0.0179472	0.01787	WT	KO	NOTEST	0.0745303	0.0335387	-1.152	0	1	1	no
Glt25d2	Glt25d2	Glt25d2	chr1:152399866-152510695	2	0	0	2	0	2	1	0	0	0	0.0334891	0	0	0.0179696	0	0.0132689	0.00991368	0	0	0	WT	KO	NOTEST	0.0102917	0.00463652	-1.15037	0	1	1	no
Optc	Optc	Optc	chr1:133897193-133907999	0	9	6	1	11	4	0	7	3	5	0	0.296016	0.255999	0.024422	0.493639	0.072141	0	0.178934	0.0869741	0.144335	WT	KO	NOTEST	0.214015	0.0964768	-1.14946	0	1	1	no
Cacnb1	Cacnb1	Cacnb1	chr11:98002900-98022627	4	8	3	6	8	7	3	3	3	4	0.144023	0.212676	0.129924	0.115885	0.331625	0.0998326	0.0746825	0.0606411	0.0687759	0.117206	WT	KO	NOTEST	0.186827	0.0842275	-1.14934	0	1	1	no
4933400F21Rik	4933400F21Rik	4933400F21Rik	chr1:89454810-89895282	1	1	2	0	0	1	1	0	0	1	0.0189317	0.013679	0.0354894	0	0	0.00750104	0.0112086	0	0	0.0120058	WT	KO	NOTEST	0.01362	0.00614308	-1.1487	0	1	1	no
Mir1895	Mir1895	Mir1895	chr3:134236494-134262089	0	2	1	0	1	1	0	2	0	0	0	171.14	111.003	0	116.752	46.9233	0	133.008	0	0	WT	KO	OK	79.779	35.9862	-1.14856	-30.7565	0.5348	0.999638	no
Npb	Npb	Npb	chr11:120608476-120609100	1	2	1	0	1	2	2	0	0	0	0.187016	0.270254	0.17529	0	0.184368	0.148197	0.221447	0	0	0	WT	KO	NOTEST	0.163386	0.0739288	-1.14407	0	1	1	no
Robo4	Robo4	Robo4	chr9:37402045-37414022	3	4	2	6	2	1	4	1	0	4	0.0555239	0.0534913	0.0346951	0.0595859	0.0364918	0.00733315	0.0438308	0.0103932	0	0.0469483	WT	KO	NOTEST	0.0479576	0.0217011	-1.14399	0	1	1	no
Lrrc18	Lrrc18	Lrrc18	chr14:32959546-33185066	0	2	0	0	1	0	0	1	1	0	0	0.0447329	0	0	0.0266728	0	0	0.0151933	0.017232	0	WT	KO	NOTEST	0.0142811	0.00648506	-1.13892	0	1	1	no
Darc	Darc	Darc	chr1:173331885-173333503	0	3	0	0	0	1	1	0	0	0	0	0.146568	0	0	0	0.0267907	0.0400326	0	0	0	WT	KO	NOTEST	0.0293136	0.0133647	-1.13314	0	1	1	no
Gm20745	Gm20745	Gm20745	chr9:68017963-68025714	0	1	0	2	1	0	0	0	0	2	0	0.0129745	0	0.0192703	0.0177024	0	0	0	0	0.0227749	WT	KO	NOTEST	0.00998942	0.00455497	-1.13296	0	1	1	no
Tub	Tub	Tub	chr7:109010879-109083324	2.00001	0	1	1	4	1.00001	1	2	1	1	0.0224856	0	0.0105378	0.0060326	0.044334	0.00445459	0.00665628	0.0126267	0.00716052	0.00712971	WT	KO	NOTEST	0.016678	0.00760557	-1.13282	0	1	1	no
Tyms-ps	Tyms-ps	Tyms-ps	chr10:87966670-87968017	1	1	0	1	0	1	0	0	1	0	0.0564347	0.0407765	0	0.0302816	0	0.0223603	0	0	0.0359435	0	WT	KO	NOTEST	0.0254986	0.0116608	-1.12876	0	1	1	no
Spsb4	Spsb4	Spsb4	chr9:96943481-97018355	16	47	12	75	30	39	23	21	13	17	0.508891	1.08011	0.357738	1.27997	0.940658	0.491474	0.433105	0.375071	0.263343	0.342889	WT	KO	OK	0.833472	0.381176	-1.12867	-1.73271	0.00105	0.0806386	no
Gpr4	Gpr4	Gpr4	chr7:19212537-19224176	3	3	7	4	0	8	0	0	3	2	0.0722026	0.0521695	0.15791	0.0516565	0	0.0762874	0	0	0.0459861	0.0305254	WT	KO	NOTEST	0.0667876	0.0305598	-1.12795	0	1	1	no
Mab21l2	Mab21l2	Mab21l2	chr3:86224689-86782694	2	16	6.00004	12	8	7	1	9	6.00001	5.00001	0.0516217	0.298391	0.145156	0.166194	0.203562	0.0715865	0.0152814	0.130447	0.0986341	0.0818413	WT	KO	NOTEST	0.172985	0.079558	-1.12057	0	1	1	no
Kndc1	Kndc1	Kndc1	chr7:139894695-139941540	2	2	0	1	2	4	1	1	0	0	0.0181713	0.0131296	0	0.00487518	0.017914	0.0143995	0.0053792	0.00510208	0	0	WT	KO	NOTEST	0.010818	0.00497616	-1.12033	0	1	1	no
Edil3	Edil3	Edil3	chr13:88821471-89323225	0	2	1	2	2	0	1	0	2	1	0	0.018173	0.0117775	0.0134894	0.0248025	0	0.00743111	0	0.0160163	0.00795965	WT	KO	NOTEST	0.0136485	0.00628141	-1.11958	0	1	1	no
Ces2f	Ces2f	Ces2f	chr8:104947355-104955962	1	3	4	5	2	3	2	3	1	1	0.0398412	0.086361	0.149373	0.10689	0.078554	0.0473571	0.0471762	0.0671187	0.025375	0.0252658	WT	KO	NOTEST	0.0922037	0.0424585	-1.11877	0	1	1	no
Nipal4	Nipal4	Nipal4	chr11:46148154-46166359	2	2	0	2	0	1	0	3	0	0	0.0417344	0.030155	0	0.0223938	0	0.00826792	0	0.0351541	0	0	WT	KO	NOTEST	0.0188566	0.0086844	-1.11857	0	1	1	no
Gpr135	Gpr135	Gpr135	chr12:72069617-72070991	0	3	1	2	1	0	2	1	0	1	0	0.119506	0.0516755	0.0591655	0.0543515	0	0.0652824	0.0309596	0	0.0349628	WT	KO	NOTEST	0.0569398	0.026241	-1.11762	0	1	1	no
Col24a1	Col24a1	Col24a1	chr3:145292471-145552005	0	1	2	0	0	0	0	1	1	0	0	0.00672198	0.0174398	0	0	0	0	0.00522424	0.00592525	0	WT	KO	NOTEST	0.00483236	0.0022299	-1.11575	0	1	1	no
Ramp2	Ramp2	Ramp2	chr11:101246333-101248250	2	2	2	8	3	1	2	3	3	1	0.193143	0.139554	0.181033	0.414545	0.285611	0.0382631	0.114351	0.162689	0.18452	0.0612419	WT	KO	NOTEST	0.242777	0.112213	-1.11339	0	1	1	no
Slc26a1	Slc26a1	Slc26a1	chr5:108669105-108684558	10	16	4	13	9	4	5	10	3	11	0.213508	0.24683	0.0800484	0.148933	0.189436	0.033838	0.0632039	0.119896	0.0407951	0.148938	WT	KO	NOTEST	0.175751	0.0813342	-1.1116	0	1	1	no
Npy1r	Npy1r	Npy1r	chr8:66697421-66706798	11	18	12	11	9	12	11	11	3	6	0.253125	0.299281	0.258823	0.135821	0.204169	0.10941	0.149863	0.142143	0.043968	0.0875577	WT	KO	NOTEST	0.230244	0.106588	-1.11111	0	1	1	no
Dusp27	Dusp27	Dusp27	chr1:166098147-166127898	1	3	2	7	4	4	3	0	2	2	0.0168893	0.0366097	0.0316607	0.063437	0.0666005	0.0267672	0.0299981	0	0.0215137	0.0214211	WT	KO	NOTEST	0.0430394	0.01994	-1.10999	0	1	1	no
Pou3f2	Pou3f2	Pou3f2	chr4:22482094-22488366	1	4	3	2	1	1	0	2	2	2	0.0106294	0.0307209	0.0298889	0.011407	0.0104789	0.00421154	0	0.0119379	0.0135398	0.0134816	WT	KO	NOTEST	0.018625	0.00863418	-1.10911	0	1	1	no
Matn4	Matn4	Matn4	chr2:164389392-164415448	0	1	0	0	1	2	0	0	0	0	0	0.0228555	0	0	0.0311846	0.0250663	0	0	0	0	WT	KO	NOTEST	0.010808	0.00501326	-1.10828	0	1	1	no
Tas1r1	Tas1r1	Tas1r1	chr4:152027913-152038490	1	0	2	2	0	0	0	1	1	1	0.0249907	0	0.0468477	0.026819	0	0	0	0.0140336	0.0159167	0.0158482	WT	KO	NOTEST	0.0197315	0.00915969	-1.10713	0	1	1	no
F2rl2	F2rl2	F2rl2	chr13:95627176-95891922	1	11	2	6	2	2	1	4	3	3	0.0285405	0.226839	0.0535021	0.0918853	0.0562727	0.0226164	0.0168975	0.0641079	0.0545326	0.0542979	WT	KO	NOTEST	0.091408	0.0424905	-1.10518	0	1	1	no
Fbln7	Fbln7	Fbln7	chr2:128863931-128897034	2	2	0	0	1	2	0	0	0	2	0.0476902	0.0344582	0	0	0.0235074	0.0188956	0	0	0	0.0302433	WT	KO	NOTEST	0.0211312	0.00982778	-1.10443	0	1	1	no
Snord47	Snord47	Snord47	chr1:161035165-161038537	2	1	0	3	2	1	0	0	1.00012	3	857.511	309.795	0	690.183	845.368	169.88	0	0	273.11	815.702	WT	KO	OK	540.571	251.738	-1.10256	-0.172048	0.62795	0.999638	no
Rgl3	Rgl3	Rgl3	chr9:21971526-21989453	34	73	18	57	18	39	15	25	27	24	0.934803	1.4502	0.463866	0.840909	0.487887	0.424852	0.24417	0.385985	0.472801	0.418459	WT	KO	OK	0.835533	0.389253	-1.10199	-1.73761	0.0007	0.0578944	no
Tmem59l	Tmem59l	Tmem59l	chr8:70483866-70487358	3	5	4	1	0	2	2	1	1	3	0.150359	0.181069	0.187909	0.0268932	0	0.0397164	0.0593471	0.0281448	0.0319214	0.0953522	WT	KO	NOTEST	0.109246	0.0508964	-1.10195	0	1	1	no
Gsdmcl-ps	Gsdmcl-ps	Gsdmcl-ps	chr15:63914460-63925453	4	2	0	1	1	2	2	0	1	1	0.149484	0.0540046	0	0.0200525	0.0368419	0.029614	0.0442514	0	0.0238018	0.0236994	WT	KO	NOTEST	0.0520767	0.0242733	-1.10127	0	1	1	no
Dmrta2	Dmrta2	Dmrta2	chr4:109978024-109983684	3	5	4	4	1	1	2	5	3	0	0.0705442	0.0849521	0.0881615	0.05047	0.0231817	0.0093169	0.0278439	0.0660237	0.0449298	0	WT	KO	NOTEST	0.0634619	0.0296229	-1.09918	0	1	1	no
Guca1b	Guca1b	Guca1b	chr17:47385392-47392967	4	5	2	4	4	8	1	4	0	2	0.176239	0.159175	0.0825944	0.0945659	0.173743	0.139657	0.0260857	0.0989672	0	0.055882	WT	KO	NOTEST	0.137263	0.0641184	-1.09814	0	1	1	no
Casr	Casr	Casr	chr16:36493695-36562134	1	3	1	2	2	1	2	2	1	0	0.014896	0.0322891	0.0139621	0.0159858	0.0293702	0.00590205	0.0176385	0.0167298	0.00948734	0	WT	KO	NOTEST	0.0213007	0.00995154	-1.09791	0	1	1	no
Dpep2	Dpep2	Dpep2	chr8:105985056-105996423	1	1	2	2	2	5	0	2	0	0	0.0412952	0.0298376	0.077412	0.0443162	0.0814208	0.0818089	0	0.0463787	0	0	WT	KO	NOTEST	0.0548563	0.0256375	-1.0974	0	1	1	no
Hist1h2ab	Hist1h2ab	Hist1h2ab	chr13:23751087-23751593	0	9	2	2	3	7	0	2	1	2	0	1.38937	0.400517	0.229285	0.631887	0.592573	0	0.239956	0.136077	0.270984	WT	KO	NOTEST	0.530213	0.247918	-1.09671	0	1	1	no
Unc79	Unc79	Unc79	chr12:102948858-103183997	2	6	1	4	4	1	3	5	2	0	0.0148855	0.0322663	0.00697611	0.0159745	0.0293495	0.00294894	0.0132195	0.0208975	0.00948064	0	WT	KO	NOTEST	0.0198904	0.00930932	-1.09532	0	1	1	no
Cav3	Cav3	Cav3	chr6:112459504-112472872	0	3	1	0	1	2	0	2	0	0	0	0.146722	0.0634436	0	0.066729	0.0536377	0	0.0760201	0	0	WT	KO	NOTEST	0.0553788	0.0259316	-1.09463	0	1	1	no
Daf2	Daf2	Daf2	chr1:130388527-130422999	8	8	3	1	1	3	6	1	4	1	0.46075	0.332912	0.161948	0.0309036	0.0567782	0.0684586	0.204591	0.0323419	0.146727	0.0365238	WT	KO	NOTEST	0.208658	0.0977284	-1.09429	0	1	1	no
Pzp	Pzp	Pzp	chr6:128438756-128526720	3	0	1	0	1	1	0	0	3	0	0.0432208	0	0.0135037	0	0.0142029	0.00570825	0	0	0.0275275	0	WT	KO	NOTEST	0.0141855	0.00664714	-1.09361	0	1	1	no
Hc	Hc	Hc	chr2:34983330-35061441	2	4	1	0	2	0	2	1	3	0	0.0245994	0.0355483	0.0115285	0	0.024251	0	0.0145641	0.00690691	0.0235011	0	WT	KO	NOTEST	0.0191854	0.00899444	-1.09291	0	1	1	no
B230378P21Rik	B230378P21Rik	B230378P21Rik	chr6:32144556-32588192	0	5	0	4	0	2	0	0	2	1	0	0.136674	0	0.0811982	0	0.0299788	0	0	0.04819	0.0239913	WT	KO	NOTEST	0.0435745	0.020432	-1.09265	0	1	1	no
Car5a	Car5a	Car5a	chr8:121907832-121944912	4	2	6	7	1	5	3	2	1	3	0.24786	0.0895448	0.348479	0.232743	0.0610875	0.122757	0.11006	0.0695931	0.0394657	0.117888	WT	KO	NOTEST	0.195943	0.0919527	-1.09147	0	1	1	no
Lrrn2	Lrrn2	Lrrn2	chr1:132880354-132940005	0	2	1	1	1	0	0	1	1	1	0	0.0296655	0.0192414	0.0110152	0.0202378	0	0	0.0115278	0.0130747	0.0130184	WT	KO	NOTEST	0.016032	0.00752418	-1.09135	0	1	1	no
Zfp184	Zfp184	Zfp184	chr13:21945093-21960485	1	2	1	4	3	1	0	3	0	3	0.0258108	0.0372989	0.0241925	0.0553981	0.0763359	0.0102266	0	0.0434823	0	0.0491047	WT	KO	NOTEST	0.0438072	0.0205627	-1.09114	0	1	1	no
Add2	Add2	Add2	chr6:86028680-86124409	0	1	0	1	2	0	0	0	1	2	0	0.00596996	0	0.0112603	0.0162947	0	0	0	0.00526211	0.0104811	WT	KO	NOTEST	0.006705	0.00314865	-1.09051	0	1	1	no
Mkrn3	Mkrn3	Mkrn3	chr7:62417592-62420139	1	6	6	4	4	7	1	6	2	0	0.0275294	0.119347	0.15482	0.0590867	0.108558	0.076353	0.0162989	0.0927551	0.0350671	0	WT	KO	NOTEST	0.0938683	0.0440948	-1.09003	0	1	1	no
Aloxe3	Aloxe3	Aloxe3	chr11:69126376-69149115	2	0	0	2	1	0	0	0	2	1	0.0552711	0	0	0.0296573	0.0272442	0	0	0	0.0352024	0.0175254	WT	KO	NOTEST	0.0224345	0.0105456	-1.08908	0	1	1	no
BC049352	BC049352	BC049352	chr9:45172725-45249985	0	1	1	1	0	1	0	0	1	0	0	0.0315976	0.0409892	0.0234652	0	0.0173269	0	0	0.0278525	0	WT	KO	NOTEST	0.0192104	0.00903588	-1.08815	0	1	1	no
Vgf	Vgf	Vgf	chr5:137030294-137033351	11	6	5	7	6	4	5	10	2	4	0.30205	0.119042	0.128687	0.103138	0.162421	0.0435189	0.0812862	0.154197	0.0349776	0.0696541	WT	KO	NOTEST	0.163068	0.0767267	-1.08767	0	1	1	no
Cnksr2	Cnksr2	Cnksr2	chrX:157821572-158043110	0	4	0	1	2	0	0	0	2	2	0	0.0357597	0	0.006639	0.0243952	0	0	0	0.0157606	0.0156928	WT	KO	NOTEST	0.0133588	0.00629067	-1.0865	0	1	1	no
Cdh13	Cdh13	Cdh13	chr8:118283754-119323448	1	2	1	0	0	1	0	1	1	0	0.0309213	0.044684	0.0289826	0	0	0.0122515	0	0.0173639	0.0196939	0	WT	KO	NOTEST	0.0209176	0.00986185	-1.08478	0	1	1	no
Nhsl2	Nhsl2	Nhsl2	chrX:101849384-102092055	2	2	3	3	2	4	1	1	0	3	0.010104	0.00730056	0.0142057	0.00813236	0.00996089	0.0080067	0.00299104	0.00283695	0	0.00961134	WT	KO	NOTEST	0.00994069	0.00468921	-1.084	0	1	1	no
Stc1	Stc1	Stc1	chr14:69029288-69041401	1	4	0	0	1	1	0	0	1	2	0.0182256	0.0526751	0	0	0.0179675	0.00722125	0	0	0.0116079	0.0231159	WT	KO	NOTEST	0.0177736	0.00838902	-1.08316	0	1	1	no
C030018K13Rik	C030018K13Rik	C030018K13Rik	chr5:64477007-64483966	3	1	0	3	1	0	2	1	1	2	0.469783	0.113146	0	0.168339	0.118877	0	0.114351	0.0677111	0.0767976	0.152937	WT	KO	NOTEST	0.174029	0.0823594	-1.07932	0	1	1	no
Gli1	Gli1	Gli1	chr10:127323726-127341579	1	4	0	6	10	2	2	4	1	5	0.0186525	0.053909	0	0.0600512	0.183884	0.0147808	0.0220865	0.0418974	0.0118798	0.0591436	WT	KO	NOTEST	0.0632992	0.0299576	-1.07926	0	1	1	no
Cmtm8	Cmtm8	Cmtm8	chr9:114789344-114844152	3	5	6	9	5	8	7	1	0	4	0.225025	0.270984	0.421832	0.36223	0.36973	0.237755	0.310862	0.042121	0	0.19027	WT	KO	NOTEST	0.32996	0.156202	-1.07888	0	1	1	no
Ctnna3	Ctnna3	Ctnna3	chr10:63430097-65003667	3	0	1.99999	1	1	0	3	1	0	1	0.0734074	0	0.0458695	0.0101581	0.0241223	0	0.0434608	0.0137403	0	0.015517	WT	KO	NOTEST	0.0307115	0.0145436	-1.07839	0	1	1	no
Plxnb3	Plxnb3	Plxnb3	chrX:73757102-73772510	1	1	0	4	0	0	0	1	1	1	0.0110862	0.00801025	0	0.0237944	0	0	0	0.00622547	0.00706083	0.00703044	WT	KO	NOTEST	0.00857817	0.00406335	-1.078	0	1	1	no
Ank1	Ank1	Ank1	chr8:22974881-23150496	1	7	4	1	3	2	3	1	2	3	0.00811461	0.0410696	0.0304421	0.00435021	0.0240126	0.00642866	0.0144183	0.00455313	0.0103384	0.0154443	WT	KO	NOTEST	0.0215978	0.0102366	-1.07716	0	1	1	no
Trim29	Trim29	Trim29	chr9:43310762-43336125	0	2	2	2	1	2	0	2	0	1	0	0.0354949	0.0460449	0.0263594	0.0242146	0.0194641	0	0.0275862	0	0.0155766	WT	KO	NOTEST	0.0264228	0.0125254	-1.07693	0	1	1	no
Agr3	Agr3	Agr3	chr12:35925620-35949730	5	16	14	42	16	11	15	18	6	8	0.524477	1.21266	1.37646	2.36395	1.65456	0.457173	0.931554	1.06028	0.400849	0.532166	WT	KO	OK	1.42642	0.676404	-1.07645	-1.67257	0.0072	0.287684	no
Etv4	Etv4	Etv4	chr11:101769741-101785310	5	7	1	8	10	6	4	6	3	3	0.15127	0.153019	0.0283572	0.12987	0.298257	0.0719228	0.0716481	0.101935	0.0578068	0.057558	WT	KO	NOTEST	0.152155	0.0721742	-1.07598	0	1	1	no
Serp2	Serp2	Serp2	chr14:76532811-76556889	18	2	1	4	1	2	9	3	2	3	1.84512	0.166174	0.107781	0.198959	0.0913731	0.0911224	0.54628	0.168671	0.118064	0.218773	WT	KO	OK	0.481881	0.228582	-1.07597	-0.760914	0.07275	0.999638	no
Kcnj9	Kcnj9	Kcnj9	chr1:172321032-172329263	0	2	0	0	1	0	1	1	0	0	0	0.0304009	0	0	0.0207395	0	0.0124552	0.0118136	0	0	WT	KO	NOTEST	0.0102281	0.00485377	-1.07536	0	1	1	no
Klra1	Klra1	Klra1	chr6:129972081-130386874	4	2	1	5.00002	1	1	3	2.00001	1.31922	1	0.176359	0.0637136	0.0413254	0.118289	0.0434654	0.0174691	0.0783104	0.0495177	0.0370449	0.0279601	WT	KO	NOTEST	0.0886305	0.0420604	-1.07534	0	1	1	no
5430437J10Rik	5430437J10Rik	5430437J10Rik	chr15:5496317-5594983	2	3	3	4	2	1	3	1	0	4	0.134108	0.145349	0.18855	0.143919	0.132209	0.0265679	0.119099	0.0376544	0	0.170093	WT	KO	NOTEST	0.148827	0.0706828	-1.07421	0	1	1	no
Apol11a	Apol11a	Apol11a	chr15:77508270-77517319	2	3	3	3	1	1	0	4	1	2	0.139022	0.150675	0.195459	0.111895	0.0685269	0.0275414	0	0.156137	0.0442719	0.0881628	WT	KO	NOTEST	0.133116	0.0632226	-1.07417	0	1	1	no
Bcan	Bcan	Bcan	chr3:87987530-88000356	0	0	0	1	1	0	0	0	0	1	0	0	0	0.0139493	0.0207598	0	0	0	0	0.0164863	WT	KO	NOTEST	0.00694181	0.00329726	-1.07404	0	1	1	no
Prss42	Prss42	Prss42	chr9:110798184-110803744	2	0	1	2	0	0	0	0	1	2	0.0954905	0	0.0447517	0.0512381	0	0	0	0	0.0304091	0.0605565	WT	KO	NOTEST	0.038296	0.0181931	-1.0738	0	1	1	no
Ccdc67	Ccdc67	Ccdc67	chr9:15559863-15641220	1	0	2	1	0	1	1	0	0	1	0.0228645	0	0.0428619	0.0122686	0	0.00905928	0.013537	0	0	0.0144998	WT	KO	NOTEST	0.015599	0.00741922	-1.07211	0	1	1	no
B020014A21Rik	B020014A21Rik	B020014A21Rik	chr10:3125090-3133193	1	6	6	4	1	8	3	2	1	0	0.0371987	0.161266	0.209198	0.0798401	0.0366719	0.11791	0.0660708	0.041778	0.023692	0	WT	KO	NOTEST	0.104835	0.0498901	-1.0713	0	1	1	no
Stxbp5l	Stxbp5l	Stxbp5l	chr16:37107309-37384958	9	13	10	11	8	6	8	9	6	6	0.0499757	0.0521587	0.0520473	0.0327729	0.0437931	0.0131965	0.0263013	0.0280613	0.0212164	0.0211251	WT	KO	NOTEST	0.0461495	0.0219801	-1.07012	0	1	1	no
F12	F12	F12	chr13:55417965-55426802	0	4	1	1	1	2	0	2	0	1	0	0.106103	0.0344099	0.0196987	0.0361918	0.0290915	0	0.0412311	0	0.0232812	WT	KO	NOTEST	0.0392808	0.0187208	-1.06918	0	1	1	no
Ptgs2	Ptgs2	Ptgs2	chr1:150100123-150108012	29	13	4	8	1	15	7	11	4	6	0.474626	0.153731	0.061361	0.0702549	0.0161347	0.0972694	0.0678285	0.101097	0.0416953	0.0622738	WT	KO	NOTEST	0.155222	0.0740327	-1.06809	0	1	1	no
1810024B03Rik	1810024B03Rik	1810024B03Rik	chr2:127186354-127208280	2	4	1	5	1	1	2	3	1	1	0.121479	0.175548	0.0569312	0.162958	0.0598794	0.0240659	0.071922	0.102325	0.0386852	0.0385187	WT	KO	NOTEST	0.115359	0.0551034	-1.06592	0	1	1	no
Emilin2	Emilin2	Emilin2	chr17:71252175-71310965	8	13	4	11	15	5	6	2	5	16	0.139234	0.163479	0.0652521	0.102726	0.257367	0.0344792	0.0618255	0.0195468	0.0554242	0.176594	WT	KO	NOTEST	0.145612	0.0695739	-1.06551	0	1	1	no
Dlk2	Dlk2	Dlk2	chr17:46297420-46328023	2.00016	4	1.00015	2.00025	1.00016	2.0004	1	2.00027	1.00019	1	0.097152	0.140382	0.0455337	0.0521322	0.047892	0.0384979	0.0287573	0.0545591	0.0309418	0.0308027	WT	KO	NOTEST	0.0766184	0.0367118	-1.06145	0	1	1	no
G630055G22Rik	G630055G22Rik	G630055G22Rik	chr18:47922840-48107980	3	3	2	4	0	2	1	2	1	2	0.171556	0.123957	0.1072	0.122737	0	0.0453154	0.0338567	0.0642249	0.0364215	0.0725295	WT	KO	NOTEST	0.10509	0.0504696	-1.05814	0	1	1	no
4930528D03Rik	4930528D03Rik	4930528D03Rik	chr13:59733649-59737470	5	8	4	3	1	1	3	4	5	1	0.311621	0.360256	0.233666	0.100325	0.0614416	0.0246938	0.110698	0.139993	0.198473	0.0395237	WT	KO	NOTEST	0.213462	0.102676	-1.05588	0	1	1	no
4933436C20Rik	4933436C20Rik	4933436C20Rik	chr8:92326032-92356120	0	1	1	0	1	0	0	0	2	0	0	0.0448586	0.0581916	0	0.0612051	0	0	0	0.0790833	0	WT	KO	NOTEST	0.0328511	0.0158167	-1.05449	0	1	1	no
Spaca3	Spaca3	Spaca3	chr11:80858388-80867814	0	1	1	0	1	0	0	0	2	0	0	0.0764129	0.0991246	0	0.104258	0	0	0	0.134712	0	WT	KO	NOTEST	0.055959	0.0269424	-1.05449	0	1	1	no
Csdc2	Csdc2	Csdc2	chr15:81936758-81950941	0	4	2	1	5	3	0	1	2	3	0	0.0815488	0.0528935	0.01514	0.139082	0.0335387	0	0.0158447	0.0359416	0.0536803	WT	KO	NOTEST	0.0577328	0.0278011	-1.05425	0	1	1	no
Snora17	Snora17	Snora17	chr2:26637175-26640244	2	1	1	0	2	1	0	3	0	1	22.1881	8.01595	10.3985	0	21.8739	4.39564	0	18.6897	0	7.03544	WT	KO	OK	12.4953	6.02415	-1.05255	-0.292499	0.53965	0.999638	no
Gpha2	Gpha2	Gpha2	chr19:6226400-6235840	1	0	0	0	1	1	0	1	0	0	0.168016	0	0	0	0.165637	0.0665707	0	0.0943498	0	0	WT	KO	NOTEST	0.0667306	0.0321841	-1.052	0	1	1	no
Npas3	Npas3	Npas3	chr12:53248676-54072175	1	0	0	0	1	1	0	1	0	0	0.0113655	0	0	0	0.0112046	0.00450321	0	0.00638234	0	0	WT	KO	NOTEST	0.00451403	0.00217711	-1.052	0	1	1	no
Snord89	Snord89	Snord89	chr1:39548746-39548840	1	0	0	0	1	1	0	1	0	0	48.3623	0	0	0	47.6774	19.1619	0	27.1579	0	0	WT	KO	NOTEST	19.2079	9.26397	-1.052	0	1	1	no
Krt4	Krt4	Krt4	chr15:101918534-101924735	0	3	0	4	0	1	0	3	0	0	0	0.0724815	0	0.0717687	0	0.0132487	0	0.0563317	0	0	WT	KO	NOTEST	0.02885	0.0139161	-1.05182	0	1	1	no
Il2	Il2	Il2	chr3:37120715-37125954	0	2	0	1	0	1	0	1	0	0	0	0.125634	0	0.0466494	0	0.0344465	0	0.0488206	0	0	WT	KO	NOTEST	0.0344567	0.0166534	-1.04897	0	1	1	no
Npm3-ps1	Npm3-ps1	Npm3-ps1	chr6:85076140-85077126	0	2	0	1	0	1	0	1	0	0	0	0.119207	0	0.0442629	0	0.0326842	0	0.046323	0	0	WT	KO	NOTEST	0.0326939	0.0158014	-1.04897	0	1	1	no
Prph	Prph	Prph	chr15:99055173-99058978	9	7	5	13	12	6	12	4	2	8	0.364412	0.208458	0.193154	0.287502	0.487583	0.0979823	0.29282	0.0925752	0.0524967	0.209101	WT	KO	NOTEST	0.308222	0.148995	-1.04871	0	1	1	no
Col25a1	Col25a1	Col25a1	chr3:130180844-130599883	6	7	6	8	1	3	2	6	4	4	0.0590916	0.0498122	0.0553866	0.0407144	0.00970857	0.011706	0.0116612	0.03037	0.0250901	0.0249821	WT	KO	NOTEST	0.0429427	0.0207619	-1.04848	0	1	1	no
Dppa3	Dppa3	Dppa3	chr6:122626423-122630271	0	7	2	7	1	5	0	2	2	2	0	0.531405	0.196957	0.394634	0.103578	0.208144	0	0.118	0.133834	0.133258	WT	KO	NOTEST	0.245315	0.118647	-1.04795	0	1	1	no
Ppy	Ppy	Ppy	chr11:102099930-102101300	4	9	1	8	2	14	2	1	2	0	0.935161	1.52031	0.219132	1.00357	0.460959	1.29684	0.276832	0.131285	0.297804	0	WT	KO	OK	0.827828	0.400552	-1.04734	-1.2937	0.10905	0.999638	no
Psca	Psca	Psca	chr15:74714838-74717065	3	0	1	0	0	0	0	0	1	2	0.296825	0	0.0927381	0	0	0	0	0	0.0630163	0.12549	WT	KO	NOTEST	0.0779126	0.0377013	-1.04724	0	1	1	no
Pxt1	Pxt1	Pxt1	chr17:28933985-28942262	0	2	1	0	0	0	1	1	0	0	0	0.114943	0.0745537	0	0	0	0.0470924	0.0446663	0	0	WT	KO	NOTEST	0.0378994	0.0183517	-1.04626	0	1	1	no
Gm15850	Gm15850	Gm15850	chr1:136127718-136131183	3	1	1	3	0	1	0	1	1	0	0.642941	0.337626	0.200761	0.344914	0	0.185072	0	0.257193	0.297591	0	WT	KO	NOTEST	0.305248	0.147971	-1.04467	0	1	1	no
Gm9897	Gm9897	Gm9897	chr5:4192366-4197651	5	4	4	8	1	6	2	6	1	1	0.277082	0.160163	0.207768	0.237882	0.0546317	0.131741	0.0656189	0.186715	0.0352949	0.035143	WT	KO	NOTEST	0.187505	0.0909026	-1.04454	0	1	1	no
Kcnj12	Kcnj12	Kcnj12	chr11:61022563-61073267	1	6	2	2	2	0	1	1	5	1	0.015271	0.0662121	0.0286292	0.0163883	0.0301119	0	0.00904021	0.00857438	0.0486361	0.00968339	WT	KO	NOTEST	0.0313225	0.0151868	-1.04438	0	1	1	no
Tshz3	Tshz3	Tshz3	chr7:36698117-36773457	3	4	0	4	3	3	2	3	2	0	0.0403291	0.0388527	0	0.028853	0.039758	0.015979	0.015918	0.0226469	0.0171238	0	WT	KO	NOTEST	0.0295586	0.0143335	-1.04418	0	1	1	no
Zfp334	Zfp334	Zfp334	chr2:165377435-165388259	2	2	3	3	4	5	0	1	5	0	0.0267135	0.0193017	0.0375579	0.0215008	0.0526704	0.0264607	0	0.0075005	0.0425348	0	WT	KO	NOTEST	0.0315488	0.0152992	-1.04413	0	1	1	no
Hoxb5	Hoxb5	Hoxb5	chr11:96303511-96306121	6	113	5	36	25	62	11	25	21	12	0.228733	3.11258	0.17866	0.736399	0.939557	0.936484	0.248274	0.535189	0.509883	0.290108	WT	KO	OK	1.03918	0.503987	-1.04399	-1.55104	0.0021	0.134252	no
Gdap10	Gdap10	Gdap10	chr12:32820334-32853369	4	33	12	15	10	14	14	11	8	4	0.099654	0.594036	0.280218	0.200521	0.245607	0.138196	0.206502	0.153892	0.12694	0.0631969	WT	KO	NOTEST	0.284007	0.137745	-1.04392	0	1	1	no
Fzd10	Fzd10	Fzd10	chr5:128601105-128604093	0	8	2	2	4	5	1	3	0	3	0	0.133922	0.0434316	0.0248633	0.0913613	0.0458984	0.0137169	0.0390308	0	0.0440776	WT	KO	NOTEST	0.0587156	0.0285448	-1.04052	0	1	1	no
Klra6	Klra6	Klra6	chr6:129972081-130386874	0.0459531	0.0787349	0.0604105	10.9999	0.0605824	3	0.00197412	2.99996	0.0909787	0.0710453	0.0032503	0.00402384	0.00400498	0.417475	0.00422437	0.084074	8.26689e-05	0.119156	0.00409847	0.00318673	WT	KO	NOTEST	0.0865958	0.0421195	-1.03981	0	1	1	no
Ube2d2b	Ube2d2b	Ube2d2b	chr5:107744794-107875107	0	1.99923	0	0	0.999435	0	0	0	2	0	0	0.071237	0	0	0.0485892	0	0	0	0.0583001	0	WT	KO	NOTEST	0.0239652	0.01166	-1.03937	0	1	1	no
Hist1h2bm	Hist1h2bm	Hist1h2bm	chr13:21722097-21722478	1	10	1	3	3	3	0	3	3	3	0.364202	2.63152	0.341367	0.586268	1.07713	0.432907	0	0.613554	0.695884	0.692889	WT	KO	OK	1.0001	0.487047	-1.03801	-1.41663	0.1299	0.999638	no
Lce3f	Lce3f	Lce3f	chr3:92992225-92993426	1	0	0	1	1	0	1	0	1	0	0.158519	0	0	0.0850577	0.156274	0	0.0938515	0	0.100961	0	WT	KO	NOTEST	0.07997	0.0389625	-1.03737	0	1	1	no
Lzts1	Lzts1	Lzts1	chr8:69135502-69140953	2	3	2	0	0	3	0	2	0	1	0.0808307	0.0876056	0.0757627	0	0	0.0480396	0	0.0453907	0	0.0256299	WT	KO	NOTEST	0.0488398	0.023812	-1.03637	0	1	1	no
D17Ertd648e	D17Ertd648e	D17Ertd648e	chr17:10840383-12063360	2	4	6	4	1	6	2	1	1	3	0.357449	0.516545	1.00511	0.383599	0.176194	0.42488	0.211629	0.100363	0.11383	0.340021	WT	KO	OK	0.487779	0.238145	-1.03439	-0.621522	0.189	0.999638	no
BB123696	BB123696	BB123696	chr13:52729369-52757205	1	2	1	1	0	2	0	2	0	0	0.0306567	0.0443017	0.0287346	0.0164497	0	0.0242934	0	0.0344307	0	0	WT	KO	NOTEST	0.0240285	0.0117448	-1.03273	0	1	1	no
2310007L24Rik	2310007L24Rik	2310007L24Rik	chr11:106374825-106377114	2	1	0	2	2	1	1	1	1	1	0.220551	0.0796791	0	0.118343	0.217428	0.043693	0.0652891	0.0619255	0.070235	0.0699327	WT	KO	NOTEST	0.1272	0.0622151	-1.03177	0	1	1	no
5730435O14Rik	5730435O14Rik	5730435O14Rik	chr10:41538848-41587753	1	3	0	0	0	1	1	1	0	0	0.156215	0.338617	0	0	0	0.0618948	0.0924876	0.0877229	0	0	WT	KO	NOTEST	0.0989663	0.0484211	-1.0313	0	1	1	no
Pid1	Pid1	Pid1	chr1:84036292-84284645	1	16	5	14	10	5	6	9	6	4	0.0261881	0.302752	0.122731	0.196727	0.258172	0.0518806	0.0930284	0.132354	0.100076	0.06643	WT	KO	NOTEST	0.181314	0.0887537	-1.03061	0	1	1	no
Gm21947	Gm21947	Gm21947	chr17:39036694-39040227	0	0	2	1	0	0	2	0	0	0	0	0	0.528257	0.151206	0	0	0.333678	0	0	0	WT	KO	NOTEST	0.135893	0.0667355	-1.02594	0	1	1	no
Srrm3	Srrm3	Srrm3	chr5:135818105-135874772	1	1	1	3	1	2	1	1	1	0	0.0173015	0.0125011	0.0162168	0.0278509	0.0170565	0.0137103	0.0102434	0.00971572	0.0110194	0	WT	KO	NOTEST	0.0181854	0.00893777	-1.02479	0	1	1	no
Gm6602	Gm6602	Gm6602	chr3:111881902-112082001	2	8	2	3	0	2	1	4	2	1	0.0748724	0.216394	0.070178	0.0602624	0	0.0296656	0.0221642	0.0840895	0.0476865	0.0237406	WT	KO	NOTEST	0.0843414	0.0414693	-1.0242	0	1	1	no
Spon2	Spon2	Spon2	chr5:33213517-33218238	5	18	2	18	7	13	3	6	5	7	0.158637	0.41264	0.0594763	0.306437	0.218947	0.163422	0.056353	0.1069	0.101037	0.140842	WT	KO	NOTEST	0.231228	0.113711	-1.02395	0	1	1	no
Tmem116	Tmem116	Tmem116	chr5:121452708-121495421	16	8	8	7	9	10	6	8	6	7	0.89035	0.321454	0.458468	0.229654	0.493387	0.233827	0.197537	0.274666	0.225528	0.24686	WT	KO	OK	0.478663	0.235684	-1.02216	-0.996691	0.0153	0.446798	no
Rims2	Rims2	Rims2	chr15:39198285-39684372	7	35	2	23	24	21	4	20	5	8	0.072925	0.276646	0.0171419	0.14676	0.269624	0.101147	0.0215928	0.153612	0.0290286	0.0809662	WT	KO	NOTEST	0.156619	0.0772693	-1.01929	0	1	1	no
Hpx	Hpx	Hpx	chr7:105591610-105600116	3	3	1	5	0	2	1	3	1	1	0.151655	0.109578	0.0473823	0.135625	0	0.0400589	0.0299294	0.0851624	0.0321966	0.0320581	WT	KO	NOTEST	0.0888481	0.0438811	-1.01774	0	1	1	no
Kazald1	Kazald1	Kazald1	chr19:45076138-45079289	7	7	6	7	3	11	8	3	1	1	0.383956	0.277425	0.308471	0.206023	0.162222	0.239061	0.259797	0.0924049	0.0349347	0.0347844	WT	KO	NOTEST	0.26762	0.132196	-1.0175	0	1	1	no
Gjb4	Gjb4	Gjb4	chr4:127351085-127354081	39	18	14	59	20	18	20	11	30	21	2.02713	0.676011	0.682063	1.64552	1.02483	0.370699	0.615471	0.32107	0.993143	0.692208	WT	KO	OK	1.21111	0.598518	-1.01686	-1.59127	0.0027	0.157305	no
Sh3bgr	Sh3bgr	Sh3bgr	chr16:96200469-96228933	18	24	29	47	29	24	34	27	8	12	1.03947	1.00142	1.5697	1.45637	1.65099	0.54914	1.16246	0.875576	0.294241	0.439463	WT	KO	OK	1.34359	0.664177	-1.01645	-1.62095	0.0031	0.169341	no
Ugt1a6b	Ugt1a6b	Ugt1a6b	chr1:88055410-88220002	108.315	149.656	0	0	0	3.74421	176.772	1.55833	0	0	3.34443	3.33882	0	0	0	0.0458063	3.23152	0.0270199	0	0	WT	KO	OK	1.33665	0.660869	-1.01619	-0.184932	0.7276	0.999638	no
Ripply1	Ripply1	Ripply1	chrX:139779680-139782353	0	4	0	0	0	2	0	0	1	0	0	0.392543	0	0	0	0.107628	0	0	0.0865041	0	WT	KO	NOTEST	0.0785086	0.0388264	-1.01581	0	1	1	no
Dync1i1	Dync1i1	Dync1i1	chr6:5725638-6028039	2	7	0	4	4	7	0	1	1	4	0.0525556	0.132927	0	0.0564014	0.103635	0.0728864	0	0.014748	0.0167284	0.066661	WT	KO	NOTEST	0.0691038	0.0342048	-1.01457	0	1	1	no
Cntn2	Cntn2	Cntn2	chr1:132509424-132542940	0	2	3	0	0	1	1	2	0	0	0	0.00998892	0.0194368	0	0	0.00273877	0.00409246	0.00776326	0	0	WT	KO	NOTEST	0.00588514	0.0029189	-1.01165	0	1	1	no
Hist1h3c	Hist1h3c	Hist1h3c	chr13:23745041-23745521	1	7	1	2	0	1	3	1	0	2	0.23379	1.18247	0.219132	0.250894	0	0.0926314	0.415249	0.131285	0	0.296522	WT	KO	NOTEST	0.377256	0.187137	-1.01145	0	1	1	no
Lrrc8e	Lrrc8e	Lrrc8e	chr8:4226826-4237470	2	12	3	9	5	6	2	4	5	4	0.0351117	0.152218	0.0493654	0.0847808	0.0865362	0.0417354	0.020788	0.0394341	0.0559069	0.044533	WT	KO	NOTEST	0.0816025	0.0404795	-1.01142	0	1	1	no
Pcdha7	Pcdha7	Pcdha7	chr18:36930284-37841872	0.478662	0.253293	0	1.12756	0	0	0.513109	0	0.509991	0	0.00616115	0.0023557	0	0.00778764	0	0	0.00391024	0	0.00418089	0	WT	KO	NOTEST	0.0032609	0.00161823	-1.01086	0	1	1	no
4921515E04Rik	4921515E04Rik	4921515E04Rik	chr15:18078136-18369627	2	3	2	3	0	5	2	0	1	0	0.0612843	0.0664209	0.0574419	0.0493258	0	0.0607045	0.0362836	0	0.0195161	0	WT	KO	NOTEST	0.0468946	0.0233008	-1.00904	0	1	1	no
Mir3060	Mir3060	Mir3060	chr11:4135159-4160293	1	0	0	0	1	1	1	0	0	0	90.3648	0	0	0	89.0852	35.804	53.5008	0	0	0	WT	KO	NOTEST	35.89	17.861	-1.00677	0	1	1	no
Rtn4rl2	Rtn4rl2	Rtn4rl2	chr2:84871945-84886692	2	1	0	1	0	1	1	0	0	1	0.121823	0.0440113	0	0.0326839	0	0.0241341	0.0360629	0	0	0.0386279	WT	KO	NOTEST	0.0397037	0.019765	-1.00633	0	1	1	no
Gm1631	Gm1631	Gm1631	chr2:71719416-71730966	1	1	1	1	0	1	0	1	0	1	0.147633	0.106672	0.138377	0.0792169	0	0.0584946	0	0.0829038	0	0.0936236	WT	KO	NOTEST	0.0943798	0.0470044	-1.00568	0	1	1	no
Pin1-ps1	Pin1-ps1	Pin1-ps1	chr2:104713925-104716290	1	1	1	0	1	0	2	0	0	1	0.0733867	0.0530251	0.0687854	0	0.0723475	0	0.0868976	0	0	0.0465391	WT	KO	NOTEST	0.0535089	0.0266873	-1.00362	0	1	1	no
Pcdhb12	Pcdhb12	Pcdhb12	chr18:36930284-37841872	2	2.00004	0	1	0	2.00001	0	1	0	1.00001	0.0455837	0.0329368	0	0.0122296	0	0.0180611	0	0.0127988	0	0.0144538	WT	KO	NOTEST	0.01815	0.00906274	-1.00195	0	1	1	no
1700024F13Rik	1700024F13Rik	1700024F13Rik	chr13:3498049-3501393	0	0	1	1	1	0	1	0	1	0	0	0	0.130042	0.0744456	0.136777	0	0.0821422	0	0.0883648	0	WT	KO	NOTEST	0.0682529	0.0341014	-1.00106	0	1	1	no
Rspo4	Rspo4	Rspo4	chr2:151842926-151874668	0	0	1	1	1	0	1	0	1	0	0	0	0.0278992	0.0159715	0.0293439	0	0.0176227	0	0.0189577	0	WT	KO	NOTEST	0.0146429	0.00731608	-1.00106	0	1	1	no
Esr1	Esr1	Esr1	chr10:4612045-5003761	2	3	3	16	5	2	1	9	0	6	0.0313487	0.0339762	0.0440748	0.134568	0.077262	0.0124208	0.00928005	0.0792177	0	0.0596405	WT	KO	NOTEST	0.064246	0.0321118	-1.0005	0	1	1	no
Zfp457	Zfp457	Zfp457	chr13:67292450-67306412	6	3	4	2	2	2	7	0	2	2	0.202413	0.073126	0.126481	0.0362034	0.0665154	0.026733	0.139812	0	0.0429724	0.0427875	WT	KO	NOTEST	0.100948	0.050461	-1.00037	0	1	1	no
Cyct	Cyct	Cyct	chr2:76353942-76360448	0	1	1	1	1	1	0	1	1	0	0	0.104052	0.134978	0.0772713	0.141968	0.057058	0	0.0808677	0.0917189	0	WT	KO	NOTEST	0.0916539	0.0459289	-0.996794	0	1	1	no
Fa2h	Fa2h	Fa2h	chr8:111345137-111393821	2	77	6	27	15	38	10	9	19	13	0.0563824	1.56844	0.158542	0.408423	0.41688	0.424452	0.166907	0.142477	0.341146	0.232411	WT	KO	OK	0.521734	0.261479	-0.99662	-1.30799	0.0088	0.330405	no
Htr3b	Htr3b	Htr3b	chr9:48935007-48964990	0	0	0	0	2	1	1	0	0	0	0	0	0	0	0.0576241	0.0115798	0.0173033	0	0	0	WT	KO	NOTEST	0.0115248	0.00577661	-0.996449	0	1	1	no
Ranbp17	Ranbp17	Ranbp17	chr11:33211793-33513746	0	6	2	1	2	2	2	2	1	1	0	0.0582791	0.0252004	0.00721325	0.0265053	0.0106527	0.015918	0.0150979	0.00856192	0.00852507	WT	KO	NOTEST	0.0234396	0.0117511	-0.996151	0	1	1	no
D630045M09Rik	D630045M09Rik	D630045M09Rik	chr13:73344664-73347384	0	2	2	0	0	1	0	0	0	2	0	0.0845876	0.109729	0	0	0.0231923	0	0	0	0.0742409	WT	KO	NOTEST	0.0388633	0.0194866	-0.995924	0	1	1	no
4930483J18Rik	4930483J18Rik	4930483J18Rik	chr15:81190852-81192757	1	2	0	0	0	0	1	0	0	1	0.0724795	0.104739	0	0	0	0	0.0429117	0	0	0.0459638	WT	KO	NOTEST	0.0354438	0.0177751	-0.995673	0	1	1	no
Mir1949	Mir1949	Mir1949	chr18:35553409-35558316	0	2	1	0	0	0	0	1	0	1	0	360.162	233.605	0	0	0	0	139.957	0	158.054	WT	KO	OK	118.753	59.602	-0.994536	-35.282	0.66815	0.999638	no
Tm4sf19	Tm4sf19	Tm4sf19	chr16:32400505-32408227	3	0	0	2	1	0	0	0	1	3	0.183776	0	0	0.0657402	0.0603912	0	0	0	0.0390159	0.116544	WT	KO	NOTEST	0.0619815	0.031112	-0.994368	0	1	1	no
Psg28	Psg28	Psg28	chr7:18422535-18432055	3	13	3	7	2	2	7	2	5	2	0.11001	0.344444	0.103112	0.137734	0.0723014	0.0290584	0.151974	0.0411842	0.116776	0.0465094	WT	KO	NOTEST	0.15352	0.0771004	-0.993618	0	1	1	no
Gm7444	Gm7444	Gm7444	chr9:56027635-56031573	1	2	0	2	1	1	1	0	2	0	0.0172737	0.0249621	0	0.0185374	0.0170291	0.00684413	0.010227	0	0.0220034	0	WT	KO	NOTEST	0.0155605	0.0078149	-0.993586	0	1	1	no
Serpina3f	Serpina3f	Serpina3f	chr12:104214543-104241934	5	15	12.1086	18	11.1721	10	3	15	10	5.99937	0.160522	0.354979	0.398293	0.303898	0.353701	0.125288	0.055886	0.270424	0.204499	0.133517	WT	KO	NOTEST	0.314278	0.157923	-0.992824	0	1	1	no
Mir3091	Mir3091	Mir3091	chr2:180257378-180258444	0	1	0	0	2	2	0	1	0	0	0	107.032	0	0	292.069	117.385	0	83.1839	0	0	WT	KO	OK	79.8202	40.1137	-0.992659	-7.11612	0.73515	0.999638	no
A330049N07Rik	A330049N07Rik	A330049N07Rik	chr10:72973302-73086705	2	11	4	2	7	5	4	6	4	1	0.0722716	0.287207	0.135481	0.0387794	0.249369	0.0715879	0.0855773	0.121753	0.0920601	0.022916	WT	KO	NOTEST	0.156621	0.0787788	-0.991402	0	1	1	no
Snord15b	Snord15b	Snord15b	chr7:99477896-99483709	16	33	8	0	5	17	1	10	13	8	122.271	182.214	57.3024	0	37.6686	51.4736	4.52444	42.9135	63.2734	38.7699	WT	KO	OK	79.8913	40.1909	-0.991167	-1.75847	0.7941	0.999638	no
Col5a1	Col5a1	Col5a1	chr2:27886424-28039510	14	24	6	8	18	14	5	14	6	15	0.110147	0.136433	0.0442462	0.0337729	0.139612	0.043642	0.0232903	0.0618533	0.0300656	0.0748406	WT	KO	NOTEST	0.0928424	0.0467384	-0.990176	0	1	1	no
Nrl	Nrl	Nrl	chr14:55518977-55524981	0	1	0	1	0	0	0	0	0	1	0	0.0214435	0	0.0159235	0	0	0	0	0	0.01882	WT	KO	NOTEST	0.0074734	0.003764	-0.989497	0	1	1	no
Ccdc60	Ccdc60	Ccdc60	chr5:116125580-116288985	0	1	0	1	0	0	0	0	0	1	0	0.0195984	0	0.0145543	0	0	0	0	0	0.0172011	WT	KO	NOTEST	0.00683054	0.00344023	-0.989494	0	1	1	no
Cd1d2	Cd1d2	Cd1d2	chr3:86986585-86989532	0	1	0	1	0	0	0	0	0	1	0	0.0448154	0	0.033281	0	0	0	0	0	0.0393336	WT	KO	NOTEST	0.0156193	0.00786673	-0.989494	0	1	1	no
S100a3	S100a3	S100a3	chr3:90600214-90602702	0	1	0	1	0	0	0	0	0	1	0	0.0917592	0	0.0681426	0	0	0	0	0	0.0805353	WT	KO	NOTEST	0.0319804	0.0161071	-0.989494	0	1	1	no
Nptx1	Nptx1	Nptx1	chr11:119538718-119547820	1	8	1	3	4	3	0	3	3	3	0.0126968	0.0733918	0.0119007	0.0204384	0.0500679	0.015092	0	0.0213897	0.0242599	0.0241555	WT	KO	NOTEST	0.0336991	0.0169794	-0.988926	0	1	1	no
Srsf12	Srsf12	Srsf12	chr4:33208990-33233340	1	4	0	2	4	2	1	1	2	2	0.0235835	0.0681605	0	0.0253088	0.0929982	0.0186883	0.0139627	0.0132434	0.0300408	0.0299116	WT	KO	NOTEST	0.0420102	0.0211694	-0.988762	0	1	1	no
Anxa8	Anxa8	Anxa8	chr14:34051129-34102754	5	2	2	8	17	6	1	3	3	13	0.193818	0.0560169	0.0726664	0.166398	0.64965	0.0921526	0.0229501	0.0653034	0.0740661	0.319572	WT	KO	NOTEST	0.22771	0.114809	-0.987964	0	1	1	no
Ogn	Ogn	Ogn	chr13:49464058-49652731	3	22	7	9	18	5	1	16	4	16	0.0828357	0.438918	0.181165	0.133344	0.489976	0.0547013	0.0163477	0.248088	0.0703445	0.280167	WT	KO	NOTEST	0.265248	0.13393	-0.985863	0	1	1	no
Col17a1	Col17a1	Col17a1	chr19:47646340-47692042	0	2	0	1	3	0	1	0	1	2	0	0.0178422	0	0.00662502	0.0365158	0	0.00730995	0	0.00786371	0.0156597	WT	KO	NOTEST	0.0121966	0.00616668	-0.983914	0	1	1	no
1700011L22Rik	1700011L22Rik	1700011L22Rik	chr8:79210429-79248583	0	1	0	1	0	0	0	0	1	0	0	0.0602195	0	0.0447205	0	0	0	0	0.0530819	0	WT	KO	NOTEST	0.020988	0.0106164	-0.983272	0	1	1	no
6330409D20Rik	6330409D20Rik	6330409D20Rik	chr2:32721054-32755007	0	1	0	1	0	0	0	0	1	0	0	0.0509943	0	0.0378696	0	0	0	0	0.0449502	0	WT	KO	NOTEST	0.0177728	0.00899003	-0.983272	0	1	1	no
Krt75	Krt75	Krt75	chr15:101563342-101573904	0	1	0	1	0	0	0	0	1	0	0	0.0152104	0	0.0112956	0	0	0	0	0.0134075	0	WT	KO	NOTEST	0.00530119	0.00268151	-0.983272	0	1	1	no
Glyatl3	Glyatl3	Glyatl3	chr17:40904740-40914350	2	2	1	0	0	1	2	0	1	0	0.192854	0.139345	0.0903811	0	0	0.0382059	0.11418	0	0.0614147	0	WT	KO	NOTEST	0.0845161	0.0427601	-0.982962	0	1	1	no
Ccdc108	Ccdc108	Ccdc108	chr1:74902079-74935599	1	4	0	5	4	6	2	2	1	0	0.0116974	0.0338075	0	0.0313829	0.046127	0.0278082	0.013851	0.0131374	0.00745012	0	WT	KO	NOTEST	0.024603	0.0124493	-0.982765	0	1	1	no
2410114N07Rik	2410114N07Rik	2410114N07Rik	chr4:34909788-34911481	2	2	1	1	2	1	2	0	3	0	0.172713	0.124793	0.0809422	0.0463371	0.170268	0.0342159	0.102255	0	0.165003	0	WT	KO	NOTEST	0.119011	0.0602948	-0.980985	0	1	1	no
Mia	Mia	Mia	chr7:27179740-27181149	0	4	0	3	1	4	0	1	1	0	0	0.513698	0	0.286113	0.175222	0.281692	0	0.0998099	0.113203	0	WT	KO	NOTEST	0.195007	0.098941	-0.978883	0	1	1	no
S100b	S100b	S100b	chr10:76253835-76261319	0	3	1	0	2	2	1	1	0	1	0	0.095964	0.0414956	0	0.0872889	0.035082	0.026211	0.0248607	0	0.0280752	WT	KO	NOTEST	0.0449497	0.0228458	-0.976384	0	1	1	no
Sox7	Sox7	Sox7	chr14:63943705-63950732	3	7	2	5	1	2	2	2	3	3	0.0631946	0.106542	0.0394882	0.0565148	0.0207666	0.0166925	0.024943	0.023658	0.0402489	0.0400756	WT	KO	NOTEST	0.0573012	0.0291236	-0.976377	0	1	1	no
Fbxo2	Fbxo2	Fbxo2	chr4:148160667-148166417	1	2	3	4	1	2	1	4	1	0	0.0626268	0.0905012	0.1761	0.134417	0.0617399	0.0496274	0.0370784	0.140673	0.0398872	0	WT	KO	NOTEST	0.105077	0.0534532	-0.9751	0	1	1	no
Catsperg1	Catsperg1	Catsperg1	chr7:29181531-29214033	1	5	0	1	2	0	1	2	2	1	0.0191851	0.0693105	0	0.0102943	0.0378269	0	0.0113586	0.0215469	0.0244381	0.0121665	WT	KO	NOTEST	0.0273234	0.013902	-0.97484	0	1	1	no
Casp14	Casp14	Casp14	chr10:78711994-78718293	1	7	3	14	11	9	5	4	3	5	0.0303252	0.153379	0.0852716	0.227806	0.328854	0.108138	0.0897707	0.0681167	0.0579427	0.0961556	WT	KO	NOTEST	0.165127	0.0840247	-0.974691	0	1	1	no
Trank1	Trank1	Trank1	chr9:111311738-111395775	0	1	2	1	0	1	0	1	1	0	0	0.00451757	0.0117206	0.00335486	0	0.00247726	0	0.003511	0.00398212	0	WT	KO	NOTEST	0.0039186	0.00199408	-0.97462	0	1	1	no
Cma2	Cma2	Cma2	chr14:55971427-55973995	2	1	1	0	2	1	0	1	2	1	0.173643	0.0627325	0.081378	0	0.171184	0.0344001	0	0.0487549	0.110594	0.055059	WT	KO	NOTEST	0.0977876	0.0497616	-0.974619	0	1	1	no
Clca5	Clca5	Clca5	chr3:145070264-145099041	16	8	6	8	2	13	5	7	7	1	0.277644	0.100305	0.0975885	0.0744889	0.034214	0.0893806	0.0513687	0.0682113	0.0773642	0.0110045	WT	KO	NOTEST	0.116848	0.0594659	-0.974501	0	1	1	no
Trem1	Trem1	Trem1	chr17:48232738-48246924	1	5	0	7	3	4	1	3	1	2	0.0228645	0.0826031	0	0.0858803	0.0676222	0.0362371	0.013537	0.0385189	0.0145625	0.0289997	WT	KO	NOTEST	0.051794	0.026371	-0.973832	0	1	1	no
Grik4	Grik4	Grik4	chr9:42520411-42944371	1	2	1	0	1	1	0	1	0	2	0.0196408	0.0283827	0.0184094	0	0.0193627	0.007782	0	0.0110293	0	0.0249109	WT	KO	NOTEST	0.0171591	0.00874445	-0.972535	0	1	1	no
1600029O15Rik	1600029O15Rik	1600029O15Rik	chr9:58196296-58208808	1.00001	2.00002	3	3	0	0	2.00002	3	1.00002	0	0.0401892	0.0580768	0.113007	0.0646933	0	0	0.0475881	0.0677042	0.0255968	0	WT	KO	NOTEST	0.0551932	0.0281778	-0.969931	0	1	1	no
Nudt11	Nudt11	Nudt11	chrX:6047506-6054751	1	2	0	4	2	1	0	3	1	1	0.0266644	0.0385325	0	0.0572303	0.0525737	0.0105649	0	0.0449204	0.0169827	0.0169096	WT	KO	NOTEST	0.0350002	0.0178755	-0.969378	0	1	1	no
Kif26b	Kif26b	Kif26b	chr1:178529124-178932857	1	4	1	6	7	1	2	4	2	4	0.00895573	0.0258836	0.00839421	0.0288327	0.0618024	0.0035484	0.0106045	0.0201164	0.0114079	0.0227176	WT	KO	NOTEST	0.0267737	0.013679	-0.96886	0	1	1	no
Tgfb2	Tgfb2	Tgfb2	chr1:186623185-186705992	2	6	1	2	9	1	1	6	2	5	0.0285334	0.0618499	0.0133722	0.0153104	0.126582	0.00565269	0.00844665	0.048069	0.018173	0.0452371	WT	KO	NOTEST	0.0491296	0.0251157	-0.968004	0	1	1	no
Col23a1	Col23a1	Col23a1	chr11:51289919-51583925	5	8	2	10	6	8	2	5	2	6	0.0590547	0.0682713	0.0221408	0.0633749	0.0698621	0.0374374	0.0139854	0.0331623	0.0150448	0.0449403	WT	KO	NOTEST	0.0565408	0.028914	-0.967521	0	1	1	no
A930013F10Rik	A930013F10Rik	A930013F10Rik	chr8:22628118-22653437	10	24	10	17	7	15	17	6	9	3	0.290286	0.503387	0.272085	0.264794	0.200323	0.172524	0.29217	0.0978064	0.166396	0.0552266	WT	KO	NOTEST	0.306175	0.156825	-0.965205	0	1	1	no
Pgm5	Pgm5	Pgm5	chr19:24674007-24861842	29	100	34	38	88	58	24	74	25	45	0.240513	0.599247	0.264301	0.169106	0.719499	0.19059	0.117846	0.344638	0.132055	0.236676	WT	KO	NOTEST	0.398533	0.204361	-0.96358	0	1	1	no
Thbs3	Thbs3	Thbs3	chr3:89215186-89226837	1	24	9	9	5	14	4	8	4	6	0.0216518	0.375465	0.182648	0.104561	0.106726	0.120103	0.051276	0.0972688	0.0551604	0.0823845	WT	KO	NOTEST	0.15821	0.0812385	-0.961608	0	1	1	no
Rgag4	Rgag4	Rgag4	chrX:101849384-102092055	5	12	4	10	5	5	6	4	5	6	0.0781618	0.135542	0.0530083	0.08388	0.077055	0.0309684	0.0502259	0.0317583	0.0497812	0.0569132	WT	KO	NOTEST	0.0855294	0.0439294	-0.961233	0	1	1	no
Pf4	Pf4	Pf4	chr5:90772434-90773383	0	7	1	9	4	7	1	3	0	4	0	0.849794	0.157482	0.811385	0.662548	0.465995	0.0994745	0.283049	0	0.426198	WT	KO	NOTEST	0.496242	0.254943	-0.960866	0	1	1	no
Fgf14	Fgf14	Fgf14	chr14:123978290-124677127	1	4	5	7	5	6	3	5	2	1	0.0246177	0.0711513	0.115375	0.0924689	0.12135	0.0585249	0.0437257	0.0691224	0.0313585	0.0156113	WT	KO	NOTEST	0.0849926	0.0436686	-0.960743	0	1	1	no
Gm14379	Gm14379	Gm14379	chrX:7375924-7378042	0	1	0	1	1	0	1	1	0	0	0	0.0278411	0	0.0206755	0.0379864	0	0.022813	0.0216378	0	0	WT	KO	NOTEST	0.0173006	0.00889016	-0.960541	0	1	1	no
Scrt2	Scrt2	Scrt2	chr2:152081528-152095802	0	0	1	0	1	1	1	0	0	0	0	0	0.0189459	0	0.019927	0.00800881	0.0119673	0	0	0	WT	KO	NOTEST	0.00777459	0.00399523	-0.960489	0	1	1	no
4632427E13Rik	4632427E13Rik	4632427E13Rik	chr7:92740705-92741459	4	10	3	9	7	8	8	5	2	2	0.554965	1.00247	0.390127	0.670011	0.957436	0.439772	0.657138	0.389552	0.17673	0.175969	WT	KO	OK	0.715001	0.367832	-0.958898	-1.20256	0.063	0.951598	no
1700001O22Rik	1700001O22Rik	1700001O22Rik	chr2:30795562-30803664	1	7	1	3	0	6	1	1	1	0	0.0856567	0.264003	0.0802965	0.137892	0	0.178935	0.0507081	0.0293063	0.0332387	0	WT	KO	NOTEST	0.113569	0.0584375	-0.958608	0	1	1	no
Hgd	Hgd	Hgd	chr16:37580152-37632026	0	1	4	1	0	2	3	0	0	0	0	0.0329328	0.160795	0.0244555	0	0.0361185	0.0761757	0	0	0	WT	KO	NOTEST	0.0436367	0.0224588	-0.95826	0	1	1	no
Fzd2	Fzd2	Fzd2	chr11:102604430-102608058	2	18	7	19	10	9	3	14	2	11	0.0376754	0.244999	0.123596	0.19205	0.18571	0.0671742	0.0334588	0.148097	0.0239956	0.131408	WT	KO	NOTEST	0.156806	0.0808267	-0.956079	0	1	1	no
Cd163l1	Cd163l1	Cd163l1	chr7:140218266-140231145	2	6	3	4	1	4	1	4	2	1	0.0396926	0.0860389	0.0558059	0.0425964	0.0195653	0.0314537	0.0117501	0.0445789	0.0252804	0.0125858	WT	KO	NOTEST	0.0487398	0.0251297	-0.955704	0	1	1	no
BC125332	BC125332	BC125332	chr2:112247947-112259291	6	7	0	6	2	1	3	2	5	3	0.109725	0.092495	0	0.0588763	0.0360572	0.00724582	0.0324816	0.0205388	0.0582371	0.0347919	WT	KO	NOTEST	0.0594308	0.0306591	-0.954897	0	1	1	no
Gm14827	Gm14827	Gm14827	chrX:94442731-94447727	0	4	0	4	2	3	1	1	2	0	0	0.0646165	0	0.0479858	0.0440814	0.0265749	0.0132367	0.0125548	0.0284789	0	WT	KO	NOTEST	0.0313367	0.0161691	-0.954619	0	1	1	no
Gbp11	Gbp11	Gbp11	chr5:105323025-105346472	2	5	2	4	1	6	0	1	2	2	0.0515185	0.093061	0.0482884	0.0552874	0.0253945	0.0612373	0	0.0144652	0.0328123	0.0326711	WT	KO	NOTEST	0.0547099	0.0282372	-0.954207	0	1	1	no
Sertm1	Sertm1	Sertm1	chr3:54897068-54915887	3	4	3	13	7	8	1	5	5	3	0.067165	0.0647062	0.0629538	0.15617	0.154499	0.0709648	0.0132551	0.062861	0.071296	0.0425935	WT	KO	NOTEST	0.101099	0.0521941	-0.953808	0	1	1	no
Zfp366	Zfp366	Zfp366	chr13:99184822-99247032	4	2	2	3	1	2	1	1	1	4	0.10102	0.0364956	0.047343	0.0406538	0.0248973	0.0200128	0.0149523	0.014182	0.016085	0.0640629	WT	KO	NOTEST	0.0500819	0.025859	-0.953623	0	1	1	no
Cd109	Cd109	Cd109	chr9:78615545-78716260	1	0	1	7	1	1	1	1	0	3	0.0113896	0	0.0106755	0.04278	0.0112283	0.00451275	0.00674326	0.00639587	0	0.0216686	WT	KO	NOTEST	0.0152147	0.0078641	-0.952112	0	1	1	no
Sparcl1	Sparcl1	Sparcl1	chr5:104079108-104114088	15	59	25	29	60	22	13	60	7	41	0.33225	0.944256	0.51903	0.344671	1.31018	0.193076	0.170482	0.746302	0.0987518	0.575914	WT	KO	OK	0.690077	0.356905	-0.951217	-1.42404	0.00335	0.175312	no
Ttll13	Ttll13	Ttll13	chr7:80246375-80260821	4	6	3	5	0	3	2	4	0	4	0.091947	0.0996536	0.0646365	0.061671	0	0.0273231	0.0272188	0.051633	0	0.0583094	WT	KO	NOTEST	0.0635816	0.0328969	-0.95066	0	1	1	no
Wdr63	Wdr63	Wdr63	chr3:146040525-146108036	0	0	2	5	2	1	1	2	0	2	0	0	0.042013	0.0601281	0.0441886	0.00887985	0.0132689	0.0251706	0	0.0284253	WT	KO	NOTEST	0.0292659	0.0151489	-0.950006	0	1	1	no
1700055N04Rik	1700055N04Rik	1700055N04Rik	chr19:3958807-3970438	0	2	2	1	2	0	2	1	1	1	0	0.0519285	0.0673629	0.0192817	0.0708512	0	0.0425502	0.0201791	0.0228868	0.0227883	WT	KO	NOTEST	0.0418848	0.0216809	-0.950005	0	1	1	no
Adam8	Adam8	Adam8	chr7:139978940-139992488	9	52	5	14	10	18	6	25	9	8	0.205126	0.85634	0.106814	0.171214	0.224691	0.162548	0.0809638	0.31997	0.130646	0.11563	WT	KO	NOTEST	0.312837	0.161951	-0.94985	0	1	1	no
Prrt2	Prrt2	Prrt2	chr7:127017541-127021211	4	18	3	5	6	8	2	6	5	6	0.112863	0.36697	0.0793403	0.0757001	0.166898	0.0894365	0.0334106	0.095068	0.0898539	0.107361	WT	KO	NOTEST	0.160354	0.0830259	-0.949628	0	1	1	no
Col14a1	Col14a1	Col14a1	chr15:55307749-55520803	5	17	22	17	34	11	4	25	4	29	0.051649	0.126884	0.213007	0.0942268	0.34624	0.0450211	0.0244632	0.145018	0.0263164	0.189973	WT	KO	NOTEST	0.166401	0.0861583	-0.949606	0	1	1	no
Scn3b	Scn3b	Scn3b	chr9:40269215-40291618	4	7	3	6	1	4	4	1	4	2	0.0653613	0.0826475	0.045946	0.0526063	0.0161052	0.0258943	0.0386954	0.00917165	0.0416271	0.0207215	WT	KO	NOTEST	0.0525333	0.027222	-0.948459	0	1	1	no
Gm10416	Gm10416	Gm10416	chr5:109833500-109834142	8	5	5	8	4	9	2	4	4	5	1.17837	0.53214	0.690305	0.632288	0.580842	0.52525	0.174414	0.330858	0.375254	0.467049	WT	KO	OK	0.722789	0.374565	-0.948358	-1.17526	0.06595	0.970873	no
Wif1	Wif1	Wif1	chr10:121034003-121100642	3	6	4	6	8	6	6	2	3	4	0.0949488	0.137209	0.118661	0.101895	0.249611	0.0752404	0.112429	0.0355458	0.0604732	0.080284	WT	KO	NOTEST	0.140465	0.0727946	-0.948309	0	1	1	no
Sult1a1	Sult1a1	Sult1a1	chr7:126672869-126676357	11	37	12	48	24	19	12	23	13	24	0.608535	1.47897	0.622233	1.42484	1.30891	0.416465	0.393038	0.714514	0.458047	0.841986	WT	KO	OK	1.0887	0.56481	-0.946767	-1.45488	0.0063	0.263287	no
Hcrtr1	Hcrtr1	Hcrtr1	chr4:130130216-130139162	5	3	6	8	1	5	2	2	6	2	0.164781	0.0714273	0.185342	0.141467	0.0324753	0.0652786	0.0390103	0.0369997	0.125936	0.0417862	WT	KO	NOTEST	0.119098	0.0618021	-0.946427	0	1	1	no
3200001D21Rik	3200001D21Rik	3200001D21Rik	chr12:88360800-88461718	1	2	1	0	0	0	0	2	0	1	0.0310254	0.0448344	0.0290801	0	0	0	0	0.0348447	0	0.0196751	WT	KO	NOTEST	0.020988	0.010904	-0.94471	0	1	1	no
Retnlg	Retnlg	Retnlg	chr16:48872607-48874498	3	1	1	1	0	2	0	0	2	1	0.479088	0.115387	0.149683	0.0856895	0	0.126548	0	0	0.203422	0.101273	WT	KO	NOTEST	0.16597	0.0862487	-0.944345	0	1	1	no
Asmt	Asmt	Asmt	chrX:170672643-170678054	0	2	0	1	0	1	0	0	0	1	0	0.0944445	0	0.0350684	0	0.0258949	0	0	0	0.041446	WT	KO	NOTEST	0.0259026	0.0134682	-0.94354	0	1	1	no
Hmx2	Hmx2	Hmx2	chr7:131554061-131556582	23	8	8	15	4	13	8	9	5	11	1.01268	0.254507	0.330152	0.35438	0.173624	0.226788	0.208543	0.222524	0.140213	0.307141	WT	KO	NOTEST	0.425069	0.221042	-0.943377	0	1	1	no
D930048N14Rik	D930048N14Rik	D930048N14Rik	chr11:51643088-51657681	8	24	10	21	10	11	6	15	9	11	0.160001	0.346824	0.187462	0.225365	0.197169	0.0871681	0.0710469	0.168467	0.114643	0.139517	WT	KO	NOTEST	0.223364	0.116168	-0.943179	0	1	1	no
Ccdc42	Ccdc42	Ccdc42	chr11:68587036-68597951	5	0	4	7	1	4	3	2	3	1	0.2807	0	0.21048	0.210864	0.055345	0.0889741	0.0997135	0.063051	0.107267	0.0356019	WT	KO	NOTEST	0.151478	0.0789215	-0.940616	0	1	1	no
Klri2	Klri2	Klri2	chr6:129729040-129740484	8	8	6	7	2	5	4	2	6	6	0.139121	0.100521	0.097799	0.0653184	0.0342878	0.0344513	0.0411836	0.019531	0.0664552	0.0661692	WT	KO	NOTEST	0.0874096	0.0455581	-0.940085	0	1	1	no
4921536K21Rik	4921536K21Rik	4921536K21Rik	chr11:3886087-3895126	6	5	4	8	8	1	9	9	3	1	0.160318	0.0965307	0.100178	0.114698	0.21073	0.0105868	0.142375	0.13504	0.0510536	0.0169446	WT	KO	NOTEST	0.136491	0.0712001	-0.938853	0	1	1	no
Tex13	Tex13	Tex13	chrX:140808306-140813433	0	5	1	1	0	2	1	0	1	1	0	0.121877	0.0316203	0.0181017	0	0.026733	0.0199732	0	0.0214862	0.0213937	WT	KO	NOTEST	0.0343197	0.0179172	-0.93769	0	1	1	no
Gjc2	Gjc2	Gjc2	chr11:59175563-59183213	0	2	1	0	1	0	0	2	1	0	0	0.0473135	0.0306779	0	0.0322681	0	0	0.036765	0.0208356	0	WT	KO	NOTEST	0.0220519	0.0115201	-0.936748	0	1	1	no
Gm9962	Gm9962	Gm9962	chr7:57387271-57510009	1	3	1	1	1	0	2	2	1	0	0.0531776	0.115269	0.0498435	0.028534	0.0524246	0	0.062968	0.059724	0.033869	0	WT	KO	NOTEST	0.0598498	0.0313122	-0.934623	0	1	1	no
1700022E09Rik	1700022E09Rik	1700022E09Rik	chr16:59466871-59469238	0	0	0	2	0	0	0	1	0	0	0	0	0	0.382294	0	0	0	0.200044	0	0	WT	KO	NOTEST	0.0764589	0.0400087	-0.93437	0	1	1	no
Rgs6	Rgs6	Rgs6	chr12:82617037-83158812	0	0	0	2	0	0	0	1	0	0	0	0	0	0.0285797	0	0	0	0.0149549	0	0	WT	KO	NOTEST	0.00571594	0.00299098	-0.93437	0	1	1	no
Ugt1a6a	Ugt1a6a	Ugt1a6a	chr1:88055410-88220002	6.04834	15.2052	5.60714	0	8.21853	9.21757	0	9.21091	5.57779	5.59317	0.125927	0.228738	0.109421	0	0.168687	0.0760379	0	0.10769	0.0739636	0.0738484	WT	KO	NOTEST	0.126555	0.0663079	-0.932508	0	1	1	no
1810012K16Rik	1810012K16Rik	1810012K16Rik	chr8:22398720-22399591	2	7	3	2	3	3	6	0	2	2	0.381781	0.965487	0.536766	0.204855	0.564562	0.226901	0.678104	0	0.243158	0.242111	WT	KO	NOTEST	0.53069	0.278055	-0.932501	0	1	1	no
Chst13	Chst13	Chst13	chr6:90308350-90325185	2	1	0	0	0	2	0	0	0	1	0.0891547	0.0322091	0	0	0	0.0353245	0	0	0	0.0282693	WT	KO	NOTEST	0.0242728	0.0127188	-0.932381	0	1	1	no
Actg2	Actg2	Actg2	chr6:83512908-83536251	9	121	44	32	157	43	3	165	18	62	0.522543	5.07609	2.39448	0.996926	8.98639	0.98919	0.103124	5.37964	0.665619	2.28282	WT	KO	OK	3.59529	1.88408	-0.932247	-1.77142	0.0012	0.086539	no
Vmn2r1	Vmn2r1	Vmn2r1	chr3:64081641-64105458	1	1	0	1	0	0	2	0	0	0	0.0254442	0.0183846	0	0.0136528	0	0	0.0301287	0	0	0	WT	KO	NOTEST	0.0114963	0.00602573	-0.931964	0	1	1	no
1700001J03Rik	1700001J03Rik	1700001J03Rik	chr5:146182449-146185304	2	1	3	1	1	0	1	1	4	0	0.224779	0.0812063	0.316028	0.0603058	0.110798	0	0.0665405	0.0631125	0.286325	0	WT	KO	NOTEST	0.158623	0.0831956	-0.931027	0	1	1	no
Kcng3	Kcng3	Kcng3	chr17:83585956-83631895	1	2	0	6	2	1	3	1	2	0	0.0204634	0.0295714	0	0.0658812	0.0403472	0.00810791	0.0363462	0.0114912	0.0260664	0	WT	KO	NOTEST	0.0312526	0.0164023	-0.930075	0	1	1	no
Olfr78	Olfr78	Olfr78	chr7:102740720-102759471	0	1	0	1	0	0	0	1	0	0	0	0.0141569	0	0.0142836	0	0	0	0.0149483	0	0	WT	KO	NOTEST	0.00568808	0.00298967	-0.927957	0	1	1	no
Fam46b	Fam46b	Fam46b	chr4:133480132-133487940	2	4	1	6	3	2	1	2	1	5	0.0619019	0.0894537	0.0290104	0.0996457	0.091538	0.0245265	0.0183246	0.0347611	0.0197128	0.0981397	WT	KO	NOTEST	0.0743099	0.0390929	-0.926647	0	1	1	no
Ndufa4l2	Ndufa4l2	Ndufa4l2	chr10:127514938-127522444	3	0	0	0	0	1	2	0	0	0	0.254638	0	0	0	0	0.0336305	0.100506	0	0	0	WT	KO	NOTEST	0.0509276	0.0268273	-0.924744	0	1	1	no
Gnat3	Gnat3	Gnat3	chr5:17962569-18019668	46	49	17	41	19	23	30	24	18	33	3.05905	2.35445	1.05964	1.46301	1.24563	0.606022	1.18117	0.896251	0.762386	1.39169	WT	KO	OK	1.83635	0.967503	-0.924505	-1.60042	0.0043	0.205065	no
Gm13247	Gm13247	Gm13247	chr4:146501999-146546873	0	1	0	1	0	0	0	0	1	0	0	0.0162726	0	0.0120844	0	0	0	0	0.0149439	0	WT	KO	NOTEST	0.0056714	0.00298878	-0.924145	0	1	1	no
Mir1839	Mir1839	Mir1839	chr7:81523549-81531498	0	1	0	1	1	0	2	0	0	0	0	136.905	0	101.669	186.793	0	224.36	0	0	0	WT	KO	OK	85.0735	44.8721	-0.922892	-0.294879	0.67045	0.999638	no
Hmgcll1	Hmgcll1	Hmgcll1	chr9:76014976-76136350	0	2	1	1	2	2	1	1	0	1	0	0.0273259	0.0177239	0.0101464	0.0372835	0.0149845	0.0111954	0.0106187	0	0.0119917	WT	KO	NOTEST	0.0184959	0.00975806	-0.922543	0	1	1	no
Prss35	Prss35	Prss35	chr9:86743632-86757506	12	8	4	6	6	3	7	8	6	4	0.333772	0.160777	0.104282	0.0895474	0.164523	0.0330614	0.115273	0.124953	0.10629	0.0705552	WT	KO	NOTEST	0.17058	0.0900267	-0.922025	0	1	1	no
Smpx	Smpx	Smpx	chrX:157698972-157752591	35	17	10	13	8	22	14	14	12	7	2.5209	0.895361	0.711313	0.51606	0.567768	0.641664	0.629027	0.586221	0.557079	0.336889	WT	KO	OK	1.04228	0.550176	-0.921779	-1.08098	0.0138	0.425033	no
2010308F09Rik	2010308F09Rik	2010308F09Rik	chrX:13234640-13247733	19	15	16	32	13	18	19	12	14	8	2.96091	1.68899	2.33739	2.67581	1.9972	1.14243	1.75302	1.07955	1.38957	0.790933	WT	KO	OK	2.33206	1.2311	-0.921657	-1.12224	0.0134	0.415963	no
Gpr75	Gpr75	Gpr75	chr11:30885357-30893725	0	3	0	1	0	2	0	0	1	0	0	0.0514401	0	0.0127336	0	0.0188052	0	0	0.0151144	0	WT	KO	NOTEST	0.0128347	0.00678392	-0.919863	0	1	1	no
Slc24a3	Slc24a3	Slc24a3	chr2:145242610-145641939	1	19	4	7	14	5	1	9	4	14	0.0200437	0.275166	0.0751478	0.075285	0.276637	0.039708	0.0118669	0.1013	0.0510635	0.177953	WT	KO	NOTEST	0.144456	0.0763783	-0.919395	0	1	1	no
Tnc	Tnc	Tnc	chr4:63959784-64047015	18	17	5	21	10	15	4	12	10	13	0.168356	0.114887	0.0438335	0.105392	0.0922068	0.0555879	0.0221502	0.0630272	0.0595704	0.0771083	WT	KO	NOTEST	0.104935	0.0554888	-0.91923	0	1	1	no
4930483O08Rik	4930483O08Rik	4930483O08Rik	chr7:133128250-133142457	1	1	0	1	0	0	0	1	0	1	0.0780962	0.0564279	0	0.0419047	0	0	0	0.0438551	0	0.0495257	WT	KO	NOTEST	0.0352858	0.0186761	-0.917889	0	1	1	no
Zfp934	Zfp934	Zfp934	chr13:62516796-62558599	8	11	4	10	5	7	5	6	4	6	0.263757	0.262449	0.11907	0.170411	0.156545	0.0913868	0.100549	0.107006	0.0865331	0.129238	WT	KO	NOTEST	0.194447	0.102943	-0.917533	0	1	1	no
Gm21319	Gm21319	Gm21319	chr12:87772424-87775755	2	1	3	3	2	2	1	5	1	0	0.077761	0.0280929	0.109328	0.0625873	0.0766598	0.0308101	0.0230193	0.109167	0.0247631	0	WT	KO	NOTEST	0.0708858	0.0375519	-0.91661	0	1	1	no
Stx1a	Stx1a	Stx1a	chr5:135023571-135051099	31	81	27	67	19	38	34	35	32	23	1.07101	2.02199	0.874326	1.24205	0.647128	0.52017	0.695456	0.679029	0.704132	0.503917	WT	KO	OK	1.1713	0.620541	-0.916513	-1.54834	0.0021	0.134252	no
Tmem229a	Tmem229a	Tmem229a	chr6:24951140-24956125	45	28	9	28	16	20	25	23	16	15	0.607088	0.272936	0.113805	0.202689	0.212797	0.106906	0.199682	0.174244	0.137478	0.128331	WT	KO	NOTEST	0.281863	0.149328	-0.916509	0	1	1	no
Edn1	Edn1	Edn1	chr13:42301269-42307989	221	35	65	14	14	102	92	46	49	35	6.66116	0.762236	1.83633	0.226422	0.415998	1.21812	1.64175	0.778583	0.940648	0.669	WT	KO	OK	1.98043	1.04962	-0.915947	-1.682	0.0006	0.0521779	no
Kcnc3	Kcnc3	Kcnc3	chr7:44590885-44604751	7	21	8	12	5	8	7	11	10	3	0.0930539	0.201707	0.0996795	0.0855956	0.0655259	0.0421365	0.0550929	0.0821144	0.0846663	0.0252906	WT	KO	NOTEST	0.109112	0.0578601	-0.915173	0	1	1	no
Ryr3	Ryr3	Ryr3	chr2:112631381-113030331	4	6	5	8	6	7	4	6	2	4	0.0169688	0.0183911	0.0198812	0.0182102	0.0250928	0.0117658	0.0100465	0.0142933	0.00540376	0.010761	WT	KO	NOTEST	0.0197088	0.0104541	-0.914777	0	1	1	no
Tmem200a	Tmem200a	Tmem200a	chr10:25991185-26079447	0	1	2	0	1	0	0	0	0	3	0	0.0119162	0.0309159	0	0.0162584	0	0	0	0	0.0313758	WT	KO	NOTEST	0.0118181	0.00627515	-0.913275	0	1	1	no
Lmcd1	Lmcd1	Lmcd1	chr6:112273757-112330423	3	4	6	10	8	11	5	7	1	2	0.126975	0.122326	0.238027	0.227106	0.333804	0.184468	0.125293	0.166373	0.0269569	0.0536817	WT	KO	NOTEST	0.209648	0.111355	-0.912807	0	1	1	no
A530016L24Rik	A530016L24Rik	A530016L24Rik	chr12:112489447-112499927	0	11	3	0	3	0	6	1	1	4	0	0.210796	0.074577	0	0.078439	0	0.0942142	0.0148934	0.0168919	0.0672768	WT	KO	NOTEST	0.0727623	0.0386553	-0.912527	0	1	1	no
1700027J07Rik	1700027J07Rik	1700027J07Rik	chr10:43746157-43765836	0	3	0	0	0	0	1	1	0	0	0	0.16335	0	0	0	0	0.0446164	0.0423179	0	0	WT	KO	NOTEST	0.03267	0.0173869	-0.90997	0	1	1	no
Snora78	Snora78	Snora78	chr17:24719530-24719965	1	2	3	3	0	3	0	1	1	2	5.62017	8.12163	15.8034	9.04698	0	6.68039	0	3.15602	3.5795	7.1282	WT	KO	OK	7.71843	4.10882	-0.909582	-0.403352	0.4312	0.999638	no
Klk10	Klk10	Klk10	chr7:43781053-43785410	0	2	1	0	0	0	0	0	0	2	0	0.0810566	0.0525743	0	0	0	0	0	0	0.0711418	WT	KO	NOTEST	0.0267262	0.0142284	-0.909484	0	1	1	no
Grin2c	Grin2c	Grin2c	chr11:115249168-115267243	0	1	0	1	1	0	0	1	0	1	0	0.00993474	0	0.00737778	0.013555	0	0	0.00772116	0	0.00871953	WT	KO	NOTEST	0.0061735	0.00328814	-0.908818	0	1	1	no
Cdk15	Cdk15	Cdk15	chr1:59256906-59352369	0	4	2	0	0	2	2	1	0	0	0	0.146448	0.0949879	0	0	0.0401533	0.0599998	0.0284544	0	0	WT	KO	NOTEST	0.0482872	0.0257215	-0.908666	0	1	1	no
Cpvl	Cpvl	Cpvl	chr6:53873380-53978662	46	19	23	17	25	33	35	15	18	12	2.13312	0.636612	0.999687	0.422999	1.14289	0.606321	0.960917	0.390605	0.531622	0.35289	WT	KO	OK	1.06706	0.568471	-0.908483	-1.40647	0.0063	0.263287	no
Tuba8	Tuba8	Tuba8	chr6:121210769-121226097	2	4	1	0	4	2	1	0	6	0	0.105056	0.151815	0.0492346	0	0.207137	0.0416248	0.0310994	0	0.200732	0	WT	KO	NOTEST	0.102648	0.0546912	-0.908332	0	1	1	no
Kcnip4	Kcnip4	Kcnip4	chr5:48389502-49285659	3	7	5	0.999986	2	7	3	2.99999	0	3	0.107919	0.181948	0.168591	0.0192987	0.0709261	0.0997716	0.0638924	0.0606005	0	0.068437	WT	KO	NOTEST	0.109737	0.0585403	-0.906543	0	1	1	no
4930428O21Rik	4930428O21Rik	4930428O21Rik	chr5:107698211-107703480	0	2	1	0	0	0	0	0	1	1	0	0.0606853	0.0393612	0	0	0	0	0	0.0267463	0.0266312	WT	KO	NOTEST	0.0200093	0.0106755	-0.90637	0	1	1	no
Iglon5	Iglon5	Iglon5	chr7:43472906-43490023	3	5	5	6	3	7	5	3	2	1	0.0818891	0.0986142	0.127925	0.0878799	0.0807295	0.0757068	0.0808045	0.045985	0.0347703	0.0173103	WT	KO	NOTEST	0.0954075	0.0509154	-0.906	0	1	1	no
Rnf112	Rnf112	Rnf112	chr11:61448441-61453886	0	3	0	2	1	1	1	0	1	1	0	0.0506023	0	0.0250523	0.0230139	0.00924946	0.0138212	0	0.0148682	0.0148042	WT	KO	NOTEST	0.0197337	0.0105486	-0.903609	0	1	1	no
BC090627	BC090627,Chkb	BC090627,Chkb	chr15:89416404-89429927	69.3847	76.2149	78.8962	74.3024	74.7857	0.19219	131.177	71.651	76.5994	0.0758954	1.03523	0.821632	1.10334	0.594853	1.10001	0.00113615	1.15876	0.600324	0.727902	0.000718108	WT	KO	OK	0.931014	0.497768	-0.90333	-0.468527	0.30585	0.999638	no
Nap1l3	Nap1l3	Nap1l3	chrX:122394560-122397385	2	6	2	8	5	1	2	7	2	4	0.0492186	0.106688	0.0461327	0.105639	0.121304	0.0097506	0.0291401	0.0967359	0.0313475	0.0624252	WT	KO	NOTEST	0.0857964	0.0458799	-0.903056	0	1	1	no
Scd3	Scd3	Scd3	chr19:44203287-44244016	6	9	5	8	0	9	1	4	5	3	0.118494	0.128426	0.0925541	0.0847754	0	0.070424	0.0116925	0.0443605	0.0628912	0.0375724	WT	KO	NOTEST	0.08485	0.0453881	-0.9026	0	1	1	no
6720468P15Rik	6720468P15Rik	6720468P15Rik	chr19:57508563-57512788	2	2	1	13	2	4	2	4	1	2	0.113464	0.0819825	0.0531744	0.333442	0.111857	0.0685092	0.0671763	0.127432	0.0361322	0.0719542	WT	KO	NOTEST	0.138784	0.0742407	-0.902559	0	1	1	no
Zfp786	Zfp786	Zfp786	chr6:47819265-47830505	1	10	1	14	3	5	5	2	4	3	0.0245718	0.177542	0.0230312	0.184586	0.0726716	0.0486787	0.0727391	0.0275967	0.0625995	0.0467476	WT	KO	NOTEST	0.0964805	0.0516723	-0.900846	0	1	1	no
3100003L05Rik	3100003L05Rik	3100003L05Rik	chr7:124625669-124708935	2	1	0	1	0	0	2	1	0	0	0.2805	0.101337	0	0.075255	0	0	0.166071	0.0787575	0	0	WT	KO	NOTEST	0.0914182	0.0489656	-0.900712	0	1	1	no
Zfp641	Zfp641	Zfp641	chr15:98286121-98296083	1	2	1	2	0	3	0	1	1	0	0.0185933	0.026869	0.0174276	0.0199536	0	0.0221009	0	0.0104411	0.0118422	0	WT	KO	NOTEST	0.0165687	0.00887684	-0.900342	0	1	1	no
Asb14	Asb14	Asb14	chr14:26894603-26915257	1	2	1	1	2	1	1	1	0	3	0.040039	0.0514697	0.0375286	0.0214819	0.0789441	0.014112	0.0210871	0.0200008	0	0.0677609	WT	KO	NOTEST	0.0458927	0.0245922	-0.900066	0	1	1	no
Bhlhe22	Bhlhe22	Bhlhe22	chr3:18054324-18057514	2	1	0	3	0	0	0	3	1	0	0.0432021	0.0156077	0	0.0347719	0	0	0	0.0363903	0.0137578	0	WT	KO	NOTEST	0.0187163	0.0100296	-0.900032	0	1	1	no
Sh3tc2	Sh3tc2	Sh3tc2	chr18:61953074-62015719	2	3	5	6	4	5	2	4	1	4	0.0297509	0.0322445	0.0697138	0.047891	0.0586591	0.0294694	0.0176141	0.0334133	0.00947421	0.0377338	WT	KO	NOTEST	0.0476518	0.025541	-0.89972	0	1	1	no
Srpx	Srpx	Srpx	chrX:10037976-10117661	2	2	0	2	1	0	0	3	0	2	0.0572838	0.04139	0	0.0307372	0.0282363	0	0	0.0482517	0	0.0363272	WT	KO	NOTEST	0.0315295	0.0169158	-0.89833	0	1	1	no
1700065D16Rik	1700065D16Rik	1700065D16Rik	chr9:95855417-95951644	0	0	0	3	0	0	0	0	0	1	0	0	0	0.402937	0	0	0	0	0	0.216421	WT	KO	NOTEST	0.0805875	0.0432842	-0.896715	0	1	1	no
Sec31b	Sec31b	Sec31b	chr19:44516956-44545848	9	15	9	5	3	6	8	13	5	1	0.156091	0.187971	0.146304	0.0465305	0.0512935	0.0412304	0.0821458	0.12661	0.0552304	0.0109985	WT	KO	NOTEST	0.117638	0.063243	-0.895375	0	1	1	no
Lrriq3	Lrriq3	Lrriq3	chr3:155093433-155194278	2	0	1	0	0	1	2	0	0	0	0.0527402	0	0.0247167	0	0	0.0104482	0.031225	0	0	0	WT	KO	NOTEST	0.0154914	0.00833465	-0.894273	0	1	1	no
Hoxb3	Hoxb3	Hoxb3	chr11:96323125-96347930	19	101	13	49	23	66	13	31	24	25	0.384658	1.47743	0.246684	0.532288	0.459042	0.529413	0.15582	0.352429	0.309459	0.32397	WT	KO	OK	0.62002	0.334218	-0.891525	-1.2901	0.004	0.200458	no
Rasgef1c	Rasgef1c	Rasgef1c	chr11:49901834-49980223	0	1	1	0	1	2	0	0	0	1	0	0.0228458	0.0296361	0	0.0311708	0.0250555	0	0	0	0.0200513	WT	KO	NOTEST	0.0167305	0.00902137	-0.891066	0	1	1	no
Zfp667	Zfp667	Zfp667	chr7:6286579-6307883	8	20	7	12	14	14	5	5	9	15	0.148833	0.268845	0.122063	0.119791	0.256769	0.103197	0.055073	0.0522358	0.106641	0.17697	WT	KO	NOTEST	0.18326	0.0988234	-0.890968	0	1	1	no
Aldoart1	Aldoart1	Aldoart1	chr4:72850582-72852634	3	3	3	4	3	7	2	1	2	2	0.104711	0.0756586	0.0981462	0.0749146	0.103229	0.0968061	0.0413298	0.0196003	0.0444607	0.0442694	WT	KO	NOTEST	0.0913319	0.0492933	-0.889728	0	1	1	no
Npnt	Npnt	Npnt	chr3:132882695-132950291	3	6	3	14	6	3	2	6	4	7	0.055852	0.0807148	0.0523494	0.139868	0.11013	0.0221241	0.0220396	0.0627284	0.0474284	0.082649	WT	KO	NOTEST	0.0877829	0.0473939	-0.889239	0	1	1	no
Zic1	Zic1	Zic1	chr9:91360344-91365799	1	1	1	1	1	1	1	0	1	1	0.0205024	0.0148139	0.0192169	0.0110011	0.0202121	0.00812337	0.0121385	0	0.013058	0.0130019	WT	KO	NOTEST	0.0171493	0.00926436	-0.888386	0	1	1	no
Arhgef17	Arhgef17	Arhgef17	chr7:100869745-100932161	1	13	6	6	16	14	2	7	3	10	0.00642035	0.0603068	0.0361068	0.0206701	0.101271	0.0356138	0.00760238	0.0252375	0.0122674	0.0407155	WT	KO	NOTEST	0.044955	0.0242873	-0.888279	0	1	1	no
Rasl11a	Rasl11a	Rasl11a	chr5:146845070-146847726	5	10	7	13	6	7	4	10	6	4	0.349818	0.505518	0.459039	0.488033	0.413837	0.194045	0.165689	0.392882	0.267361	0.177473	WT	KO	NOTEST	0.443249	0.23949	-0.888153	0	1	1	no
Bnc1	Bnc1	Bnc1	chr7:81966661-81992299	1	2	10	3	6	5	1	5	1	7	0.0144651	0.0209033	0.135581	0.023285	0.0855615	0.0286565	0.0085641	0.0406145	0.00921286	0.0642125	WT	KO	NOTEST	0.0559593	0.0302521	-0.887342	0	1	1	no
Lix1	Lix1	Lix1	chr17:17402685-17459388	10	24	4	12	2	8	8	7	8	7	0.222493	0.385826	0.0834172	0.143262	0.0438685	0.0705242	0.105382	0.087459	0.113365	0.0987678	WT	KO	NOTEST	0.175773	0.0950997	-0.886205	0	1	1	no
Vstm4	Vstm4	Vstm4	chr14:32856755-32939489	4	5	1	2	4	6	1	1	2	4	0.101617	0.091778	0.0238113	0.0272626	0.100178	0.0603931	0.0150406	0.0142657	0.03236	0.0644414	WT	KO	NOTEST	0.0689292	0.0373002	-0.885934	0	1	1	no
Adamtsl3	Adamtsl3	Adamtsl3	chr7:82335693-82614448	0	1	1	1	3	1	0	2	1	1	0	0.00658148	0.00853766	0.00488757	0.0269393	0.00360904	0	0.0102301	0.00580141	0.00577644	WT	KO	NOTEST	0.00938921	0.00508339	-0.885212	0	1	1	no
Hoxb4	Hoxb4	Hoxb4	chr11:96318266-96321638	5	53	5	17	9	34	12	10	9	6	0.13654	1.04575	0.127979	0.249099	0.242291	0.367874	0.194013	0.153348	0.156533	0.103906	WT	KO	NOTEST	0.360332	0.195135	-0.884856	0	1	1	no
Naalad2	Naalad2	Naalad2	chr9:18323020-18385928	1	5	0	1	2	2	1	1	3	0	0.0259458	0.0937348	0	0.0139219	0.0511567	0.0205602	0.0153613	0.0145699	0.0495749	0	WT	KO	NOTEST	0.0369518	0.0200133	-0.884691	0	1	1	no
D030040B21Rik	D030040B21Rik	D030040B21Rik	chr1:16657551-16662278	2	13	5	9	8	9	9	4	6	1	0.0499234	0.234467	0.116983	0.120545	0.196866	0.089012	0.133008	0.0560692	0.0953892	0.0158298	WT	KO	NOTEST	0.143757	0.0778616	-0.884648	0	1	1	no
Ryr2	Ryr2	Ryr2	chr13:11553102-12106945	3	5	4	5	5	6	1	3	4	4	0.01165	0.0140295	0.0145595	0.0104186	0.0191418	0.00923186	0.00229915	0.00654211	0.00989328	0.0098507	WT	KO	NOTEST	0.0139599	0.00756342	-0.884176	0	1	1	no
9330175E14Rik	9330175E14Rik	9330175E14Rik	chr8:94433126-94435103	4	10	3	3	0	2	3	6	2	2	0.193415	0.349377	0.135966	0.0778367	0	0.038317	0.0858839	0.162919	0.0615933	0.0613283	WT	KO	NOTEST	0.151319	0.0820083	-0.883751	0	1	1	no
Ppp1r2-ps3	Ppp1r2-ps3	Ppp1r2-ps3	chr19:30538875-30539679	3	3	0	1	1	0	1	2	3	0	0.322555	0.23306	0	0.057692	0.105996	0	0.0636565	0.120754	0.205436	0	WT	KO	NOTEST	0.143861	0.0779694	-0.883691	0	1	1	no
Ly6g6f	Ly6g6f	Ly6g6f	chr17:35080537-35085595	52	25	13	22	14	26	29	19	14	18	3.88237	1.34864	0.909737	0.881352	1.03045	0.769127	1.28189	0.796594	0.665725	0.852249	WT	KO	OK	1.61051	0.873118	-0.88327	-1.45249	0.01025	0.360794	no
Masp2	Masp2	Masp2	chr4:148602543-148626996	1.00027	1.00001	0	1	1.00026	0	0	2	1.00068	0	0.0225982	0.016324	0	0.0121225	0.0222782	0	0	0.0253734	0.0143988	0	WT	KO	NOTEST	0.0146646	0.00795445	-0.882502	0	1	1	no
Kcnj8	Kcnj8	Kcnj8	chr6:142564938-142571356	53	38	33	76	39	56	28	37	37	32	1.72309	0.892646	1.0056	1.3258	1.24998	0.721358	0.538952	0.675496	0.766138	0.659754	WT	KO	OK	1.23942	0.67234	-0.882405	-1.5395	0.00215	0.135256	no
Sgcd	Sgcd	Sgcd	chr11:46978782-47379302	1	2	0	0	1	0	1	0	1	1	0.0539787	0.078004	0	0	0.0532143	0	0.0319583	0	0.0343792	0.0342313	WT	KO	NOTEST	0.0370394	0.0201138	-0.880878	0	1	1	no
Serpina1a	Serpina1a	Serpina1a	chr12:103853294-103863619	0	6	5	7	3	5	3	3	4	1	0	0.183971	0.198876	0.159391	0.125504	0.0840676	0.0753716	0.0714886	0.108109	0.0235764	WT	KO	NOTEST	0.133548	0.0725227	-0.880857	0	1	1	no
Elavl4	Elavl4	Elavl4	chr4:110203736-110351911	0	0	1	0	2	1	2	0	0	0	0	0	0.0169852	0	0.0357313	0.00717907	0.0214581	0	0	0	WT	KO	NOTEST	0.0105433	0.00572743	-0.880369	0	1	1	no
Bmp5	Bmp5	Bmp5	chr9:75775364-75899017	4	1	1	8	2	4	1	2	3	2	0.111018	0.0200538	0.0260143	0.11914	0.0547229	0.043987	0.0164321	0.0311712	0.0530308	0.0352017	WT	KO	NOTEST	0.0661897	0.0359646	-0.880031	0	1	1	no
Agxt2l1	Agxt2l1	Agxt2l1	chr3:130617447-130635750	41	21	7	41	36	23	18	39	28	10	1.07984	0.399623	0.172794	0.579413	0.934722	0.236351	0.280669	0.568021	0.469678	0.167013	WT	KO	OK	0.633278	0.344346	-0.878978	-1.19483	0.009	0.333677	no
Hoxa2	Hoxa2	Hoxa2	chr6:52162510-52164831	2	2	1	4	1	1	1	1	2	2	0.0873437	0.0631096	0.0409337	0.0937335	0.0430534	0.0173035	0.0258561	0.024524	0.0556295	0.0553901	WT	KO	NOTEST	0.0656348	0.0357406	-0.876896	0	1	1	no
Podxl2	Podxl2	Podxl2	chr6:88842557-88874044	0	4	2	6	2	0	5	1	1	2	0	0.103799	0.0673254	0.115626	0.0708118	0	0.106316	0.0201678	0.0228741	0.0455512	WT	KO	NOTEST	0.0715124	0.0389819	-0.875389	0	1	1	no
4930486L24Rik	4930486L24Rik	4930486L24Rik	chr13:60842611-60864416	0	1	1	1	0	0	0	1	1	0	0	0.0398695	0.0517197	0.0296081	0	0	0	0.0309861	0.0351439	0	WT	KO	NOTEST	0.0242395	0.013226	-0.87398	0	1	1	no
Otud7a	Otud7a	Otud7a	chr7:63444771-63759027	2	1	2	2	0	3	0	0	2	1	0.0396073	0.014309	0.037124	0.0212524	0	0.0235395	0	0	0.025226	0.0125587	WT	KO	NOTEST	0.0224585	0.0122649	-0.872733	0	1	1	no
Reep2	Reep2	Reep2	chr18:34840588-34847463	0	9	6	5	4	7	0	2	3	7	0	0.244355	0.211311	0.100743	0.148138	0.104152	0	0.0421431	0.0716971	0.166777	WT	KO	NOTEST	0.140909	0.0769537	-0.872705	0	1	1	no
S100a7a	S100a7a	S100a7a	chr3:90654301-90658130	0	1	0	1	1	0	1	0	0	1	0	0.0868028	0	0.0644619	0.118434	0	0.0711263	0	0	0.0761851	WT	KO	NOTEST	0.0539397	0.0294623	-0.872478	0	1	1	no
Mfrp	Mfrp	Mfrp	chr9:44101769-44109187	0	0	1.51279	0	0.860263	0	0	0	0	1.95216	0	0	0.0225653	0	0.0134965	0	0	0	0	0.0197014	WT	KO	NOTEST	0.00721236	0.00394029	-0.87217	0	1	1	no
Hunk	Hunk	Hunk	chr16:90386396-90499553	48	93	29	90	75	76	49	64	47	31	0.644326	0.90201	0.364873	0.648246	0.992502	0.404212	0.389422	0.48243	0.401824	0.263892	WT	KO	OK	0.710391	0.388356	-0.871234	-1.5634	0.0014	0.0985583	no
Fam212a	Fam212a	Fam212a	chr9:107984223-107985916	1	4	7	4	3	3	2	3	3	4	0.0752708	0.217546	0.49386	0.161555	0.222615	0.0894704	0.0891287	0.126805	0.143821	0.190936	WT	KO	NOTEST	0.234169	0.128032	-0.871045	0	1	1	no
Mzf1	Mzf1	Mzf1	chr7:13042302-13054764	2	4	0	3	4	2	2	1	3	2	0.0391743	0.0566103	0	0.0315301	0.0772391	0.0155215	0.0231932	0.0109992	0.0374253	0.0248429	WT	KO	NOTEST	0.0409107	0.0223964	-0.869211	0	1	1	no
Casq2	Casq2	Casq2	chr3:102086454-102146512	1	2	2	2	2	0	1	5	0	1	0.0279227	0.0403507	0.052344	0.0299654	0.0550546	0	0.0165317	0.0784002	0	0.0177075	WT	KO	NOTEST	0.0411275	0.0225279	-0.86839	0	1	1	no
C730036E19Rik	C730036E19Rik	C730036E19Rik	chr1:151138033-151144095	0	3	5	2	3	3	2	3	1	2	0	0.0573953	0.124091	0.0284154	0.0783102	0.0314734	0.0313532	0.0446069	0.0168642	0.0335832	WT	KO	NOTEST	0.0576424	0.0315762	-0.868294	0	1	1	no
Tmem35	Tmem35	Tmem35	chrX:134295224-134305969	0	2	2	3	0	2	0	0	2	1	0	0.0543827	0.0705465	0.0605788	0	0.0298214	0	0	0.0479369	0.0238653	WT	KO	NOTEST	0.0371016	0.0203247	-0.868246	0	1	1	no
Nova2	Nova2	Nova2	chr7:18925887-18965319	2	3	4	2	3	1	3	1	3	3	0.0157931	0.0171168	0.0296058	0.00847424	0.0233542	0.00312874	0.0140255	0.00443432	0.015088	0.0150231	WT	KO	NOTEST	0.0188688	0.0103399	-0.867777	0	1	1	no
Acr	Acr	Acr	chr15:89568325-89574585	0	1	0	0	0	1	0	0	0	0	0	0.0359731	0	0	0	0.0197211	0	0	0	0	WT	KO	NOTEST	0.00719462	0.00394421	-0.867181	0	1	1	no
E130304I02Rik	E130304I02Rik	E130304I02Rik	chr7:35772345-35838074	1	4	0	2	1	2	0	1	2	1	0.131126	0.378976	0	0.140718	0.129269	0.103908	0	0.0736338	0.167029	0.083155	WT	KO	NOTEST	0.156018	0.0855451	-0.866953	0	1	1	no
1700001P01Rik	1700001P01Rik	1700001P01Rik	chr11:97771480-97775918	0	1	0	0	0	1	0	0	0	0	0	0.11099	0	0	0	0.060863	0	0	0	0	WT	KO	NOTEST	0.0221981	0.0121726	-0.866799	0	1	1	no
1700018A04Rik	1700018A04Rik	1700018A04Rik	chr13:31565491-31582513	0	1	0	0	0	1	0	0	0	0	0	0.0913993	0	0	0	0.0501199	0	0	0	0	WT	KO	NOTEST	0.0182799	0.010024	-0.866799	0	1	1	no
3110035E14Rik	3110035E14Rik	3110035E14Rik	chr1:9548045-9631092	0	1	0	0	0	1	0	0	0	0	0	0.0156234	0	0	0	0.00856727	0	0	0	0	WT	KO	NOTEST	0.00312468	0.00171345	-0.866799	0	1	1	no
5530401A14Rik	5530401A14Rik	5530401A14Rik	chr11:80880164-81968396	0	1	0	0	0	1	0	0	0	0	0	0.0285227	0	0	0	0.0156408	0	0	0	0	WT	KO	NOTEST	0.00570454	0.00312815	-0.866799	0	1	1	no
Atp12a	Atp12a	Atp12a	chr14:56365067-56388551	0	1	0	0	0	1	0	0	0	0	0	0.0124377	0	0	0	0.00682038	0	0	0	0	WT	KO	NOTEST	0.00248755	0.00136408	-0.866799	0	1	1	no
D6Ertd474e	D6Ertd474e	D6Ertd474e	chr6:143245887-143297879	0	1	0	0	0	1	0	0	0	0	0	0.0182264	0	0	0	0.00999466	0	0	0	0	WT	KO	NOTEST	0.00364528	0.00199893	-0.866799	0	1	1	no
Gipc3	Gipc3	Gipc3	chr10:81337761-81343266	0	1	0	0	0	1	0	0	0	0	0	0.0568409	0	0	0	0.0311694	0	0	0	0	WT	KO	NOTEST	0.0113682	0.00623387	-0.866799	0	1	1	no
Gm3696	Gm3696	Gm3696	chr14:7083024-7105457	0	1	0	0	0	1	0	0	0	0	0	0.0240856	0	0	0	0.0132076	0	0	0	0	WT	KO	NOTEST	0.00481711	0.00264152	-0.866799	0	1	1	no
March10	March10	March10	chr11:105360797-105456735	0	1	0	0	0	1	0	0	0	0	0	0.0162386	0	0	0	0.00890461	0	0	0	0	WT	KO	NOTEST	0.00324771	0.00178092	-0.866799	0	1	1	no
Rrh	Rrh	Rrh	chr3:129808574-129822505	0	1	0	0	0	1	0	0	0	0	0	0.0391659	0	0	0	0.0214771	0	0	0	0	WT	KO	NOTEST	0.00783317	0.00429542	-0.866799	0	1	1	no
Snora62	Snora62	Snora62	chr9:120127765-120132369	0	1	0	0	0	1	0	0	0	0	0	9.07974	0	0	0	4.97898	0	0	0	0	WT	KO	NOTEST	1.81595	0.995796	-0.866799	0	1	1	no
Trim42	Trim42	Trim42	chr9:97349561-97369958	0	1	0	0	0	1	0	0	0	0	0	0.0206309	0	0	0	0.0113132	0	0	0	0	WT	KO	NOTEST	0.00412618	0.00226264	-0.866799	0	1	1	no
Upk2	Upk2	Upk2	chr9:44452714-44454767	0	1	0	0	0	1	0	0	0	0	0	0.0695687	0	0	0	0.0381488	0	0	0	0	WT	KO	NOTEST	0.0139137	0.00762977	-0.866799	0	1	1	no
Hist1h3a	Hist1h3a	Hist1h3a	chr13:23761852-23762386	2	9	1	1	4	4	0	4	2	4	0.39104	1.27144	0.183261	0.104912	0.771004	0.309872	0	0.439178	0.249054	0.495965	WT	KO	NOTEST	0.544332	0.298814	-0.86524	0	1	1	no
Snora43	Snora43	Snora43	chr2:26637175-26640244	4	4	2	4	2	7	0	2	3	2	36.0998	26.0837	16.9182	19.3704	17.7943	25.0308	0	10.136	17.2441	11.4466	WT	KO	OK	23.2533	12.7715	-0.864508	-0.545223	0.46335	0.999638	no
Renbp	Renbp	Renbp	chrX:73922120-73930850	87	46	55	96	36	58	40	64	52	42	4.62265	1.78227	2.78653	2.74878	1.91482	1.22362	1.27173	1.9096	1.77321	1.43173	WT	KO	OK	2.77101	1.52198	-0.864464	-1.48245	0.00085	0.0693307	no
Usp29	Usp29	Usp29	chr7:6730740-6976662	9	2	5	7	2	6	7	2	3	3	0.0815871	0.0131001	0.0424843	0.0340495	0.0178737	0.0215507	0.0375697	0.0101812	0.017321	0.0172465	WT	KO	NOTEST	0.0378189	0.0207738	-0.864341	0	1	1	no
AW046200	AW046200	AW046200	chr8:57523824-57663430	3	5	0	6	0	3	2	2	1	2	0.149546	0.180089	0	0.160486	0	0.0592524	0.059026	0.0559851	0.0317487	0.0632242	WT	KO	NOTEST	0.0980241	0.0538473	-0.864263	0	1	1	no
St6galnac6	St6galnac6	St6galnac6	chr2:32599708-32620804	149	62	32	43	29	75	43	59	54	45	4.5944	1.37351	0.92833	0.695987	0.884866	0.907382	0.787957	1.02545	1.05374	0.883255	WT	KO	OK	1.69542	0.931558	-0.863925	-1.45322	0.00115	0.0839571	no
Fkbp1b	Fkbp1b	Fkbp1b	chr12:4833173-4841595	5	5	1	1	6	1	3	5	3	3	0.415645	0.300321	0.0779168	0.0446052	0.491711	0.032937	0.14765	0.233406	0.158835	0.158152	WT	KO	NOTEST	0.26604	0.146196	-0.863737	0	1	1	no
Rhag	Rhag	Rhag	chr17:40811148-40840754	0	1	2	1	2	1	3	0	0	1	0	0.0220669	0.0572515	0.0163874	0.0602162	0.0121007	0.054245	0	0	0.0193677	WT	KO	NOTEST	0.0311844	0.0171427	-0.863234	0	1	1	no
Rem2	Rem2	Rem2	chr14:54476099-54480434	3	2	3	3	1	2	2	5	1	0	0.114978	0.0553844	0.107769	0.0616947	0.0377833	0.0303707	0.0453821	0.10761	0.02441	0	WT	KO	NOTEST	0.0755219	0.0415546	-0.861887	0	1	1	no
1700028E10Rik	1700028E10Rik	1700028E10Rik	chr5:151368674-151414083	0	5	5	2	0	9	1	5	1	0	0	0.125015	0.316573	0.0371357	0	0.123403	0.0204875	0.0975082	0.0220395	0	WT	KO	NOTEST	0.0957447	0.0526877	-0.861728	0	1	1	no
Hist1h2ae	Hist1h2ae	Hist1h2ae	chr13:23570516-23571220	3	12	3	7	3	8	4	3	3	4	0.387081	1.11873	0.362812	0.484632	0.3816	0.40898	0.305564	0.217366	0.246533	0.327297	WT	KO	NOTEST	0.546972	0.301148	-0.860993	0	1	1	no
Cryba4	Cryba4	Cryba4	chr5:112246532-112252502	2	4	3	3	0	1	3	3	1	1	0.235446	0.34024	0.331026	0.189503	0	0.0466437	0.209095	0.198323	0.0749782	0.0746555	WT	KO	NOTEST	0.219243	0.120739	-0.860639	0	1	1	no
Psg29	Psg29	Psg29	chr7:17203476-17215756	0	4	2	5	0	3	1	3	1	0	0	0.0355958	0.0230878	0.0330428	0	0.0146395	0.0072918	0.0207484	0.00784418	0	WT	KO	NOTEST	0.0183453	0.0101048	-0.860371	0	1	1	no
Tll1	Tll1	Tll1	chr8:64014769-64205993	0	7	3	5	2	1	6	3	1	1	0	0.0690574	0.0383927	0.0366312	0.0269206	0.00540978	0.048502	0.0230017	0.00869604	0.00865862	WT	KO	NOTEST	0.0342004	0.0188536	-0.85917	0	1	1	no
4921525O09Rik	4921525O09Rik	4921525O09Rik	chr13:52096740-52124160	0	4	1	0	0	1	1	2	0	0	0	0.0607621	0.0197055	0	0	0.0083299	0.0124471	0.0236118	0	0	WT	KO	NOTEST	0.0160935	0.00887776	-0.858212	0	1	1	no
Nmur1	Nmur1	Nmur1	chr1:86386324-86388141	0	3	0	2	0	0	1	1	0	1	0	0.137894	0	0.068269	0	0	0.0376635	0.0357232	0	0.0403423	WT	KO	NOTEST	0.0412326	0.0227458	-0.858186	0	1	1	no
Cd209e	Cd209e	Cd209e	chr8:3847972-3854286	0	0	0	2	0	0	1	0	0	0	0	0	0	0.0441748	0	0	0.0243709	0	0	0	WT	KO	NOTEST	0.00883495	0.00487418	-0.858063	0	1	1	no
Mirlet7c-2	Mirlet7c-2	Mirlet7c-2	chr15:85706602-85706697	0	0	0	2	0	0	1	0	0	0	0	0	0	49.3579	0	0	27.2304	0	0	0	WT	KO	NOTEST	9.87158	5.44608	-0.858063	0	1	1	no
Gucy1a3	Gucy1a3	Gucy1a3	chr3:82092426-82145877	4	5	0	10	12	3	4	9	3	5	0.0579774	0.052364	0	0.0777735	0.171469	0.0172287	0.0343257	0.0732539	0.0276945	0.0459588	WT	KO	NOTEST	0.0719168	0.0396923	-0.857469	0	1	1	no
Cabp1	Cabp1	Cabp1	chr5:115168690-115186121	5	7	3	8	0	2	5	0	7	2	0.330123	0.333939	0.185655	0.283419	0	0.0523199	0.19545	0	0.294359	0.0837406	WT	KO	NOTEST	0.226627	0.125174	-0.856387	0	1	1	no
D630023F18Rik	D630023F18Rik	D630023F18Rik	chr1:65107312-65123193	4	1	1	2	3	4	1	0	3	2	0.130571	0.0235858	0.0305961	0.0350308	0.0965414	0.0517342	0.0193262	0	0.0623708	0.0414016	WT	KO	NOTEST	0.063265	0.0349666	-0.855431	0	1	1	no
Mmp12	Mmp12	Mmp12	chr9:7347373-7360461	2	9	2	6	1	4	5	4	1	1	0.0379079	0.123256	0.0355312	0.0610218	0.0186856	0.0300394	0.0561088	0.0425745	0.0120718	0.0120199	WT	KO	NOTEST	0.0552804	0.0305629	-0.854987	0	1	1	no
Lamc3	Lamc3	Lamc3	chr2:31887280-31946535	1	0	1	2	0	1	0	0	0	2	0.0112643	0	0.0105581	0.0120884	0	0.0044631	0	0	0	0.0142868	WT	KO	NOTEST	0.00678215	0.00374998	-0.854859	0	1	1	no
Gm6607	Gm6607	Gm6607	chr9:22055459-22389206	1	2.00083	0	0	0	2.00013	0	1	0	0	0.185403	0.268035	0	0	0	0.146929	0	0.104114	0	0	WT	KO	NOTEST	0.0906877	0.0502085	-0.852975	0	1	1	no
Sfrp5	Sfrp5	Sfrp5	chr19:42197970-42202252	2	6	4	17	5	5	4	7	4	4	0.0760644	0.16488	0.142591	0.346924	0.187468	0.0753448	0.0900684	0.149499	0.0968914	0.0964744	WT	KO	NOTEST	0.183585	0.101656	-0.85276	0	1	1	no
Itga11	Itga11	Itga11	chr9:62677854-62783979	7	11	4	6	3	6	2	8	6	3	0.0953936	0.108312	0.0510929	0.0438739	0.040304	0.032397	0.0161366	0.0612211	0.052077	0.0259265	WT	KO	NOTEST	0.0677954	0.0375516	-0.852311	0	1	1	no
Obsl1	Obsl1	Obsl1	chr1:75485824-75506452	2	3	4	2	5	1	2	3	3	4	0.0231762	0.0251188	0.0434462	0.0124359	0.0571201	0.00459139	0.0137216	0.019522	0.0221415	0.029395	WT	KO	NOTEST	0.0322594	0.0178743	-0.851835	0	1	1	no
Col6a3	Col6a3	Col6a3	chr1:90766859-90843971	14	26	7	20	12	16	8	12	10	17	0.102426	0.137442	0.0480017	0.0785133	0.08655	0.04638	0.034652	0.0493004	0.0465966	0.0741949	WT	KO	NOTEST	0.0905865	0.0502248	-0.850896	0	1	1	no
Mageb16-ps1	Mageb16-ps1	Mageb16-ps1	chrX:144381670-144688180	7	17	10	8	1	7	12	8	4	3	0.137737	0.241695	0.184431	0.084465	0.0193981	0.0545737	0.139796	0.0883962	0.0501288	0.0374348	WT	KO	NOTEST	0.133545	0.074066	-0.850445	0	1	1	no
Foxf2	Foxf2	Foxf2	chr13:31625815-31631406	4	16	3	18	9	11	3	12	3	9	0.119337	0.344905	0.083891	0.288152	0.264706	0.130029	0.0529904	0.201042	0.0570046	0.170278	WT	KO	NOTEST	0.220198	0.122269	-0.848747	0	1	1	no
Fam110b	Fam110b	Fam110b	chr4:5644178-5799944	9	13	8	38	14	12	13	18	9	8	0.324133	0.338289	0.270053	0.73434	0.497066	0.171235	0.277194	0.364035	0.206441	0.182714	WT	KO	NOTEST	0.432776	0.240324	-0.848642	0	1	1	no
Pex5l	Pex5l	Pex5l	chr3:32949630-33143082	0	12	9	18	9	9	9	8	8	4	0	0.235063	0.243972	0.244357	0.224476	0.1031	0.124933	0.105329	0.110659	0.082552	WT	KO	NOTEST	0.189573	0.105315	-0.848051	0	1	1	no
Gsdmc	Gsdmc	Gsdmc	chr15:63775970-63808739	25	10	1	16	7	11	12	13	11	2	0.740377	0.213982	0.0277582	0.254253	0.20437	0.129074	0.210404	0.216195	0.207481	0.0375615	WT	KO	NOTEST	0.288148	0.160143	-0.847447	0	1	1	no
Nkain4	Nkain4	Nkain4	chr2:180934771-180954699	2	10	9	9	15	9	2	8	4	15	0.195183	0.624803	0.729461	0.417594	1.3473	0.308359	0.102393	0.388473	0.220298	0.822693	WT	KO	OK	0.662868	0.368443	-0.84728	-0.793143	0.0568	0.907471	no
Mmp21	Mmp21	Mmp21	chr7:133674269-133680061	1	1	0	0	0	1	0	1	0	0	0.038998	0.0281778	0	0	0	0.0154516	0	0.0218994	0	0	WT	KO	NOTEST	0.0134352	0.00747021	-0.846793	0	1	1	no
Ldhal6b	Ldhal6b	Ldhal6b	chr17:5410863-5440260	1	1	3	1	0	1	1	1	2	0	0.0519777	0.0375562	0.146156	0.0278901	0	0.0205944	0.0307736	0.0291882	0.0662095	0	WT	KO	NOTEST	0.052716	0.0293531	-0.844728	0	1	1	no
Ccl17	Ccl17	Ccl17	chr8:94810452-94812036	3	4	4	7	13	7	5	9	3	3	0.624416	0.601558	0.780355	0.78178	2.66749	0.577275	0.616146	1.05193	0.397693	0.395982	WT	KO	OK	1.09112	0.607805	-0.84413	-1.21044	0.10045	0.999638	no
Gm10364	Gm10364	Gm10364	chr14:55038461-55042976	2	0	0	4	2	7	0	0	1	0	0.115085	0	0	0.123504	0.113455	0.159594	0	0	0.0366489	0	WT	KO	NOTEST	0.0704087	0.0392486	-0.843112	0	1	1	no
Nr2e3	Nr2e3	Nr2e3	chr9:59942770-59950079	0	10	1	16	10	11	5	10	1	2	0	0.259642	0.0336814	0.308507	0.354256	0.156616	0.106376	0.201791	0.0228868	0.0455766	WT	KO	NOTEST	0.191217	0.106649	-0.842341	0	1	1	no
Ren1	Ren1	Ren1	chr1:133350565-133360323	0.998966	0.998571	0	2.99996	0	0	0.998321	0	0	1.99838	0.0529045	0.0382108	0	0.0852494	0	0	0.0313021	0	0	0.0671151	WT	KO	NOTEST	0.0352729	0.0196834	-0.84158	0	1	1	no
Tbx1	Tbx1	Tbx1	chr16:18581712-18586969	1	5	3	1	0	5	0	1	0	3	0.0410064	0.148144	0.115306	0.0220031	0	0.0812368	0	0.0230272	0	0.0780141	WT	KO	NOTEST	0.065292	0.0364556	-0.840765	0	1	1	no
Gm410	Gm410	Gm410	chr3:57667421-57692537	0	0	1	2	0	0	0	2	0	0	0	0	0.0388803	0.0445157	0	0	0	0.0465875	0	0	WT	KO	NOTEST	0.0166792	0.00931751	-0.840033	0	1	1	no
Mycn	Mycn	Mycn	chr12:12936092-12941836	17	18	6	21	21	18	15	15	11	10	0.458412	0.350707	0.151648	0.303851	0.558255	0.192314	0.239475	0.227137	0.188918	0.171005	WT	KO	NOTEST	0.364575	0.20377	-0.839274	0	1	1	no
Mapk8ip2	Mapk8ip2	Mapk8ip2	chr15:89453910-89462447	4	6	9	13	3	7	4	5	4	7	0.0773618	0.0838459	0.16315	0.13491	0.0571997	0.0536409	0.0458023	0.0543033	0.049272	0.0858549	WT	KO	NOTEST	0.103294	0.0577747	-0.83824	0	1	1	no
Efcab4b	Efcab4b	Efcab4b	chr6:127577974-127629938	13	30	20	29	18	17	13	11	17	27	0.942234	1.57109	1.3587	1.12784	1.28616	0.488198	0.557852	0.447711	0.784762	1.24102	WT	KO	OK	1.2572	0.703909	-0.836758	-1.32333	0.018	0.493246	no
Fmn2	Fmn2	Fmn2	chr1:174501824-174822729	3	3	4	3	2	4	2	3	3	1	0.0310192	0.0224128	0.0387658	0.0166443	0.0203866	0.0163871	0.0122434	0.0174189	0.0197563	0.00655708	WT	KO	NOTEST	0.0258457	0.0144725	-0.836609	0	1	1	no
Parvb	Parvb	Parvb	chr15:84232042-84315609	2	16	9	15	12	13	5	7	10	8	0.0368468	0.212987	0.155414	0.148284	0.21795	0.0948953	0.0545381	0.0724198	0.117339	0.0934674	WT	KO	NOTEST	0.154296	0.086532	-0.8344	0	1	1	no
Ccdc109b	Ccdc109b	Ccdc109b	chr3:129914959-129970206	17	23	9	24	12	17	17	13	10	11	0.984367	0.962278	0.488461	0.745681	0.685008	0.390022	0.582798	0.422709	0.368792	0.403926	WT	KO	OK	0.773159	0.433649	-0.834236	-1.19713	0.0237	0.585241	no
Syce1	Syce1	Syce1	chr7:140777228-140787854	0	1	0	5	0	0	0	0	3	0	0	0.0370486	0	0.137566	0	0	0	0	0.0979721	0	WT	KO	NOTEST	0.0349229	0.0195944	-0.83373	0	1	1	no
Ly6g6d	Ly6g6d	Ly6g6d	chr17:35071347-35074464	46	10	10	8	6	16	23	18	11	6	7.40099	1.16251	1.50804	0.690646	0.951677	1.01996	2.19089	1.62628	1.12719	0.612187	WT	KO	OK	2.34277	1.3153	-0.832822	-1.44309	0.03345	0.710044	no
1700019B03Rik	1700019B03Rik	1700019B03Rik	chr8:3470861-3487178	1	0	0	0	0	0	0	1	0	0	0.0457797	0	0	0	0	0	0	0.0257077	0	0	WT	KO	NOTEST	0.00915594	0.00514153	-0.832509	0	1	1	no
4921511I17Rik	4921511I17Rik	4921511I17Rik	chr12:12262138-12392475	1	0	0	0	0	0	0	1	0	0	0.0567325	0	0	0	0	0	0	0.0318583	0	0	WT	KO	NOTEST	0.0113465	0.00637165	-0.832509	0	1	1	no
4930471M09Rik	4930471M09Rik	4930471M09Rik	chr6:91430459-91440854	1	0	0	0	0	0	0	1	0	0	0.0710425	0	0	0	0	0	0	0.0398941	0	0	WT	KO	NOTEST	0.0142085	0.00797881	-0.832509	0	1	1	no
4933425L06Rik	4933425L06Rik	4933425L06Rik	chr13:105082121-105121782	1	0	0	0	0	0	0	1	0	0	0.0330272	0	0	0	0	0	0	0.0185465	0	0	WT	KO	NOTEST	0.00660543	0.00370929	-0.832509	0	1	1	no
Fbxo16	Fbxo16	Fbxo16	chr14:65266700-65321502	1	0	0	0	0	0	0	1	0	0	0.0629323	0	0	0	0	0	0	0.0353398	0	0	WT	KO	NOTEST	0.0125865	0.00706795	-0.832509	0	1	1	no
Mpp2	Mpp2	Mpp2	chr11:102057016-102088515	6	13	7	6	3	5	3	9	5	6	0.0996653	0.156027	0.108986	0.0534783	0.049127	0.0329075	0.0295036	0.0839509	0.0528977	0.063204	WT	KO	NOTEST	0.0934567	0.0524927	-0.832181	0	1	1	no
Sstr3	Sstr3	Sstr3	chr15:78537014-78544345	3	19	2	10	3	6	2	7	8	4	0.0519604	0.237776	0.0324684	0.0929361	0.0512246	0.041175	0.0205089	0.0680831	0.08825	0.0439351	WT	KO	NOTEST	0.0932732	0.0523904	-0.832159	0	1	1	no
Samd3	Samd3	Samd3	chr10:26229706-26272172	1	1	0	3	1	0	1	1	2	0	0.0386244	0.0279078	0	0.0621746	0.0380774	0	0.0228672	0.0216896	0.0492	0	WT	KO	NOTEST	0.0333568	0.0187514	-0.830988	0	1	1	no
Mir1892	Mir1892	Mir1892	chr12:54645373-54656572	23.3391	4.84023	10.1717	2.47292	2.94972	7.9187	0	7.94675	23.4573	0.455448	2576.22	386.037	1052.37	146.468	320.986	346.326	0	492.582	1649.11	31.8815	WT	KO	LOWDATA	896.417	503.98	-0.830802	0	1	1	no
Gpr152	Gpr152	Gpr152	chr19:4139798-4145740	1	1	0	1	0	0	0	0	1	1	0.0173388	0.012528	0	0.0093036	0	0	0	0	0.0110431	0.0109956	WT	KO	NOTEST	0.00783407	0.00440774	-0.829723	0	1	1	no
Syt4	Syt4	Syt4	chr18:31437807-31447415	0	0	0	0	3	1	0	0	0	2	0	0	0	0	0.0515987	0.00691263	0	0	0	0.022128	WT	KO	NOTEST	0.0103197	0.00580812	-0.829263	0	1	1	no
Krt84	Krt84	Krt84	chr15:101525025-101532820	17	114	13	67	55	79	21	45	53	17	0.46345	2.24555	0.332182	0.980081	1.47816	0.853322	0.338949	0.6889	0.920245	0.293903	WT	KO	OK	1.09989	0.619064	-0.829194	-1.39882	0.00485	0.221471	no
Ccdc33	Ccdc33	Ccdc33	chr9:58028681-58118823	1	1	0	0	2	2	0	1	0	1	0.027435	0.0198227	0	0	0.0437177	0.0217402	0	0.0154066	0	0.0140612	WT	KO	NOTEST	0.0181951	0.0102416	-0.829108	0	1	1	no
Fcrls	Fcrls	Fcrls	chr3:87250964-87263524	1	3	2	1	1	0	1	1	2	2	0.0360954	0.0782414	0.0676644	0.019368	0.0355842	0	0.0213704	0.0202694	0.0459785	0.0457807	WT	KO	NOTEST	0.0473907	0.0266798	-0.828856	0	1	1	no
4930444M15Rik	4930444M15Rik	4930444M15Rik	chr14:76514557-76520855	4	1	0	3	0	0	4	1	1	0	0.177451	0.032054	0	0.0714123	0	0	0.10506	0.024912	0.0282548	0	WT	KO	NOTEST	0.0561834	0.0316454	-0.828148	0	1	1	no
Krt85	Krt85	Krt85	chr15:101431013-101491512	1	2.47301	2	1.45189	2	4.9809	0	1.66252	1	1	0.0353825	0.0632236	0.0663281	0.0275649	0.0697629	0.0698277	0	0.0330329	0.0225352	0.0224383	WT	KO	NOTEST	0.0524524	0.0295668	-0.827031	0	1	1	no
Scarna17	Scarna17	Scarna17	chr18:74778393-74778455	1	3	4	0	0	1	2	3	0	1	639.779	1386.81	2398.66	0	0	253.491	757.567	1077.81	0	405.724	WT	KO	OK	885.05	498.918	-0.826956	-236.324	0.34885	0.999638	no
E130112N10Rik	E130112N10Rik	E130112N10Rik	chr6:125224211-125239934	6	16	4.00056	10.0001	4.00022	8	7	11	2.00029	4.00223	0.337427	0.650149	0.210877	0.301762	0.221778	0.178259	0.233071	0.347385	0.0716465	0.142735	WT	KO	NOTEST	0.344399	0.194619	-0.823426	0	1	1	no
Il10	Il10	Il10	chr1:131019844-131024970	1	3	3	2	1	1	0	4	0	3	0.0585346	0.126881	0.164594	0.0628168	0.0577057	0.0231923	0	0.131481	0	0.111361	WT	KO	NOTEST	0.0941064	0.0532069	-0.82268	0	1	1	no
4930565N06Rik	4930565N06Rik	4930565N06Rik	chr16:36880518-36933085	7	20	7	9	6	6	10	5	11	6	0.204119	0.421385	0.191321	0.140819	0.172482	0.0693215	0.172642	0.0818738	0.204292	0.110952	WT	KO	NOTEST	0.226025	0.127816	-0.822411	0	1	1	no
Crybb1	Crybb1	Crybb1	chr5:112255820-112269582	3	3	2	4	0	4	3	1	2	0	0.289281	0.209018	0.180762	0.206963	0	0.152823	0.17127	0.0541487	0.122829	0	WT	KO	NOTEST	0.177205	0.100214	-0.82233	0	1	1	no
Zfa-ps	Zfa-ps	Zfa-ps	chr10:52542319-52545739	2	0	2	1	2	3	1	1	0	2	0.0401122	0	0.0375973	0.0107617	0.0395442	0.0238396	0.0118743	0.0112626	0	0.0254377	WT	KO	NOTEST	0.0256031	0.0144828	-0.821973	0	1	1	no
Zfp819	Zfp819	Zfp819	chr7:43607168-43618279	4	0	1	4	1	1	3	2	1	1	0.116851	0	0.0273811	0.0626996	0.028799	0.0115745	0.0518864	0.0328089	0.0186057	0.0185256	WT	KO	NOTEST	0.0471461	0.0266802	-0.821368	0	1	1	no
Cyp2d13	Cyp2d13	Cyp2d13	chr15:82636749-82642045	1	2	0	0	0	2	1	0	0	0	0.0447319	0.0646416	0	0	0	0.035447	0.0264837	0	0	0	WT	KO	NOTEST	0.0218747	0.0123861	-0.820537	0	1	1	no
Il17d	Il17d	Il17d	chr14:57524828-57543166	8	3	3	13	9	14	5	6	5	2	0.506921	0.137352	0.178177	0.442005	0.56221	0.351487	0.187578	0.213497	0.201787	0.0803676	WT	KO	NOTEST	0.365333	0.206943	-0.819976	0	1	1	no
Nkd2	Nkd2	Nkd2	chr13:73819327-73847631	1	5	2	9	10	3	2	7	0	9	0.021372	0.077211	0.040064	0.10321	0.210693	0.0254037	0.0253067	0.0840103	0	0.12198	WT	KO	NOTEST	0.09051	0.0513401	-0.817991	0	1	1	no
Samd5	Samd5	Samd5	chr10:9627258-9675208	0	7	0	5	8	2	1	2	7	3	0	0.142399	0	0.0755349	0.222045	0.0223103	0.0166688	0.0316202	0.125521	0.0535632	WT	KO	NOTEST	0.0879957	0.0499367	-0.817333	0	1	1	no
Mmp19	Mmp19	Mmp19	chr10:128790909-128804370	3	7	1	3	2	6	1	3	2	1.99999	0.0630063	0.106227	0.019683	0.0338063	0.0414083	0.0499274	0.0124318	0.0353798	0.0267508	0.0255169	WT	KO	NOTEST	0.0528261	0.0300014	-0.816223	0	1	1	no
Adrb1	Adrb1	Adrb1	chr19:56722371-56724862	5	14	12	15	2	5	6	10	9	6	0.141018	0.285296	0.317222	0.227001	0.0556083	0.0558734	0.100188	0.158377	0.161666	0.107314	WT	KO	NOTEST	0.205229	0.116684	-0.814631	0	1	1	no
Adra2b	Adra2b	Adra2b	chr2:127363285-127367221	2	0	1	0	0	1	0	0	2	0	0.034566	0	0.0161994	0	0	0.00684779	0	0	0.0220152	0	WT	KO	NOTEST	0.0101531	0.0057726	-0.814623	0	1	1	no
Pnma2	Pnma2	Pnma2	chr14:66911207-66920061	0	0	3	3	3	6	2	0	0	1	0	0	0.0420416	0.0240676	0.0442187	0.0355436	0.0177039	0	0	0.00948155	WT	KO	NOTEST	0.0220656	0.0125458	-0.814592	0	1	1	no
Schip1	Schip1	Schip1	chr3:67892219-68626482	1	5	0	6	7	7	0	4	1	5	0.0484579	0.139977	0	0.104663	0.33443	0.114152	0	0.108853	0.0308612	0.102968	WT	KO	NOTEST	0.125506	0.0713668	-0.81443	0	1	1	no
Kcnip1	Kcnip1	Kcnip1	chr11:33629340-33993193	0	0	0	0	1	0	0	1	0	0	0	0	0	0	0.031116	0	0	0.0177145	0	0	WT	KO	NOTEST	0.00622321	0.0035429	-0.812728	0	1	1	no
BC051019	BC051019	BC051019	chr7:109703736-109723771	0	0	0	0	1	0	0	1	0	0	0	0	0	0	0.0365875	0	0	0.0208409	0	0	WT	KO	NOTEST	0.00731751	0.00416818	-0.811933	0	1	1	no
Dmbx1	Dmbx1	Dmbx1	chr4:115915118-115939926	0	0	0	0	1	0	0	1	0	0	0	0	0	0	0.0166438	0	0	0.00948062	0	0	WT	KO	NOTEST	0.00332876	0.00189612	-0.811933	0	1	1	no
Fam71e2	Fam71e2	Fam71e2	chr7:4753225-4771270	0	0	0	0	1	0	0	1	0	0	0	0	0	0	0.0256093	0	0	0.0145875	0	0	WT	KO	NOTEST	0.00512185	0.0029175	-0.811933	0	1	1	no
Tdh	Tdh	Tdh	chr14:63492346-63509092	0	0	0	0	1	0	0	1	0	0	0	0	0	0	0.0379185	0	0	0.0215991	0	0	WT	KO	NOTEST	0.00758369	0.00431981	-0.811933	0	1	1	no
Vasn	Vasn	Vasn	chr16:4626883-4679720	14	31	26	30	16	22	15	14	21	22	0.302516	0.484001	0.52659	0.347836	0.340836	0.188354	0.191899	0.169878	0.28901	0.301469	WT	KO	NOTEST	0.400356	0.228122	-0.811477	0	1	1	no
Hspa1a	Hspa1a	Hspa1a	chr17:34969358-34972156	12	25	9	57	21	25	17	16	15	20	0.298386	0.44916	0.209758	0.76051	0.514781	0.246302	0.250269	0.223412	0.237554	0.315375	WT	KO	NOTEST	0.446519	0.254582	-0.810589	0	1	1	no
Snord1a	Snord1a	Snord1a	chr11:116671659-116675798	0.993974	0	0	0	0	0	0.958627	0	0	0	147.239	0	0	0	0	0	84.0736	0	0	0	WT	KO	LOWDATA	29.4479	16.8147	-0.80844	0	1	1	no
Scube1	Scube1	Scube1	chr15:83602582-83725039	9	11	4	19	7	15	4	6	5	11	0.0784962	0.0693205	0.0326988	0.0889189	0.0601876	0.0496071	0.0206539	0.0293854	0.0277736	0.0608411	WT	KO	NOTEST	0.0659244	0.0376522	-0.808078	0	1	1	no
Hspb1	Hspb1	Hspb1	chr5:135887918-135889563	47	44	25	57	55	49	35	34	35	40	4.33752	2.93401	2.16254	2.82262	5.00395	1.79173	1.91237	1.76203	2.05724	2.34102	WT	KO	OK	3.45213	1.97288	-0.807184	-1.65216	0.0043	0.205065	no
Klb	Klb	Klb	chr5:65348410-65384003	3	13	3	8	4	6	1	5	4	8	0.059815	0.187282	0.0560646	0.0855878	0.0786239	0.0473993	0.0118045	0.055982	0.0507952	0.101153	WT	KO	NOTEST	0.0934747	0.0534268	-0.807012	0	1	1	no
Sox21	Sox21	Sox21	chr14:118233233-118237030	2	3	1	4	8	8	2	2	2	3	0.0359033	0.0389125	0.0168261	0.0385299	0.141579	0.0569018	0.0212566	0.0201616	0.0228669	0.0341528	WT	KO	NOTEST	0.0543502	0.0310679	-0.80686	0	1	1	no
Kcnj16	Kcnj16	Kcnj16	chr11:110968032-111027967	37	18	14	21	8	19	26	16	12	12	0.698179	0.245415	0.247626	0.212625	0.148814	0.142047	0.290471	0.167336	0.144212	0.143592	WT	KO	NOTEST	0.310532	0.177531	-0.806667	0	1	1	no
Diras2	Diras2	Diras2	chr13:52504374-52530836	0	1	1	1	5	1	3	0	0	3	0	0.0112461	0.0145888	0.00835166	0.0767213	0.00616696	0.0276453	0	0	0.0296116	WT	KO	NOTEST	0.0221816	0.0126848	-0.806264	0	1	1	no
Ankrd29	Ankrd29	Ankrd29	chr18:12252356-12305720	49	65	33	65	49	53	59	51	23	33	1.03556	0.99256	0.653691	0.737099	1.0209	0.4438	0.738231	0.605256	0.309586	0.442277	WT	KO	OK	0.887961	0.50783	-0.806152	-1.39907	0.0049	0.222893	no
Zdhhc19	Zdhhc19	Zdhhc19	chr16:32496280-32507214	25	56	26	88	36	33	44	36	31	31	1.45807	2.35989	1.42132	2.75394	2.06989	0.762578	1.51933	1.17905	1.15153	1.14657	WT	KO	OK	2.01262	1.15181	-0.805172	-1.47779	0.00555	0.242213	no
AI607873	AI607873	AI607873	chr1:173723427-173741809	10	21	5	12	8	12	9	9	10	6	0.196708	0.298473	0.0921872	0.126659	0.155138	0.0935264	0.104815	0.0994154	0.125284	0.0748468	WT	KO	NOTEST	0.173833	0.0995775	-0.803809	0	1	1	no
Gm16793	Gm16793	Gm16793	chr8:35582502-35679449	41	46	5	47	27	36	21	26	30	23	1.73532	1.40675	0.198356	1.0674	1.12659	0.603712	0.52623	0.617958	0.808706	0.61734	WT	KO	OK	1.10688	0.63479	-0.802154	-0.467421	0.375	0.999638	no
Crb1	Crb1	Crb1	chr1:139198253-139377076	1	1	0	0	0	1	1	0	0	0	0.0143397	0.010361	0	0	0	0.0056816	0.00848984	0	0	0	WT	KO	NOTEST	0.00494014	0.00283429	-0.801565	0	1	1	no
Gm7008	Gm7008	Gm7008	chr12:40223363-40229183	0	1	0	2	0	1	0	0	0	1	0	0.236622	0	0.351443	0	0.129755	0	0	0	0.207679	WT	KO	NOTEST	0.117613	0.0674867	-0.801373	0	1	1	no
Boc	Boc	Boc	chr16:44485044-44558870	6	20	6	25	12	21	3	13	7	12	0.0916192	0.220663	0.0858748	0.204837	0.180644	0.127053	0.0271217	0.111473	0.068078	0.116203	WT	KO	NOTEST	0.156728	0.0899857	-0.80049	0	1	1	no
Pdzd4	Pdzd4	Pdzd4	chrX:73793356-73824969	6	13	5	15	4	4	8	8	6	6	0.102707	0.160789	0.080223	0.137776	0.0675019	0.0271295	0.0810775	0.0769006	0.0654146	0.0651331	WT	KO	NOTEST	0.1098	0.063131	-0.79845	0	1	1	no
Ccdc176	Ccdc176	Ccdc176	chr12:84409067-84450950	1	5	6	4	1	4	4	1	3	2	0.0324783	0.117335	0.182652	0.0697087	0.0320184	0.0514737	0.0769156	0.0182383	0.0620567	0.0411931	WT	KO	NOTEST	0.0868385	0.0499755	-0.797115	0	1	1	no
Ces1g	Ces1g	Ces1g	chr8:93302368-93337209	82	102	25	45	66	63	74	62	45	35	2.53676	2.27998	0.724911	0.746984	2.01287	0.772214	1.35537	1.07708	0.886649	0.686648	WT	KO	OK	1.6603	0.955592	-0.796977	-1.50601	0.003	0.168156	no
Myo3b	Myo3b	Myo3b	chr2:70039125-70429195	2	2	5	1	1	5	2	2	1	1	0.0213151	0.0154011	0.0499466	0.0057186	0.0105066	0.0211134	0.0126196	0.0119695	0.00678782	0.00675861	WT	KO	NOTEST	0.0205776	0.0118498	-0.796211	0	1	1	no
Col13a1	Col13a1	Col13a1	chr10:61838497-61979108	3	3	0	2	1	1	1	0	2	3	0.071774	0.0518599	0	0.0256749	0.0235859	0.00947933	0.0141647	0	0.0304754	0.0455164	WT	KO	NOTEST	0.034579	0.0199272	-0.795157	0	1	1	no
Slc25a2	Slc25a2	Slc25a2	chr18:36930284-37841872	1	3.00004	0	1	1	2.00001	0	0	3.00001	0	0.0564842	0.122438	0	0.0303082	0.0556844	0.0447601	0	0	0.107925	0	WT	KO	NOTEST	0.052983	0.030537	-0.79497	0	1	1	no
Olfml3	Olfml3	Olfml3	chr3:103735393-103738001	13	18	5	43	15	24	6	12	21	10	0.54735	0.547594	0.19732	0.971457	0.622615	0.400373	0.149566	0.283722	0.563138	0.267007	WT	KO	OK	0.577267	0.332761	-0.794752	-1.07937	0.03465	0.72126	no
Gm16287	Gm16287	Gm16287	chr4:139175406-139180655	5	7	4	12	10	7	10	3	3	8	0.15227	0.154031	0.114179	0.196092	0.300228	0.0844647	0.180304	0.0513046	0.0581889	0.154503	WT	KO	NOTEST	0.18336	0.105753	-0.79398	0	1	1	no
Gm614	Gm614	Gm614	chrX:101261376-101263992	1	1	1	2	0	1	0	2	0	1	0.118807	0.0858434	0.111358	0.127499	0	0.0470733	0	0.133433	0	0.0753431	WT	KO	NOTEST	0.0887015	0.0511698	-0.793665	0	1	1	no
Foxl1	Foxl1	Foxl1	chr8:121127684-121130644	3	4	3	2	4	3	1	3	4	3	0.0702114	0.0676411	0.0658092	0.025116	0.0922896	0.0278189	0.0138563	0.0394274	0.0596239	0.0445255	WT	KO	NOTEST	0.0642135	0.0370504	-0.793388	0	1	1	no
Nol3	Nol3	Nol3	chr8:105276446-105289528	7	14	1	12	7	4	6	5	9	7	0.169421	0.244828	0.0226855	0.155842	0.167022	0.0383584	0.0859768	0.0679562	0.138735	0.10744	WT	KO	NOTEST	0.15196	0.0876933	-0.793149	0	1	1	no
Gm10389	Gm10389	Gm10389	chr15:10568977-10714631	6.00287	18	3.0028	8	5.00243	8	8	2	3.00463	11.0044	0.118624	0.25701	0.0556183	0.0848273	0.097454	0.0626375	0.0935973	0.0221938	0.0378161	0.137905	WT	KO	NOTEST	0.122707	0.07083	-0.792781	0	1	1	no
Gm5150	Gm5150	Gm5150	chr3:15948069-16006332	3	5	1	5	0	3	0	5	3	0	0.272958	0.328706	0.0852812	0.244105	0	0.10815	0	0.255466	0.173848	0	WT	KO	NOTEST	0.18621	0.107493	-0.792691	0	1	1	no
Wscd2	Wscd2	Wscd2	chr5:113550419-113589725	2	3	4	2	3	1	1	6	1	3	0.0357639	0.0387615	0.0670431	0.0191902	0.0528862	0.00708511	0.0105871	0.0602499	0.0113891	0.0340202	WT	KO	NOTEST	0.042729	0.0246663	-0.792675	0	1	1	no
Gm2061	Gm2061	Gm2061	chr1:185447115-185468761	366	391	238	615	355	409	312	266	283	346	9.23246	7.12652	5.6272	8.32424	8.82817	4.08782	4.65963	3.76797	4.5467	5.53494	WT	KO	OK	7.82772	4.51941	-0.792457	-1.40472	0.00365	0.186071	no
Rab3b	Rab3b	Rab3b	chr4:108879069-108972077	3	13	4	6	9	8	6	8	5	3	0.0620994	0.194435	0.0776078	0.0666424	0.18366	0.0656127	0.0735323	0.0929921	0.0659189	0.0393811	WT	KO	NOTEST	0.116889	0.0674874	-0.792447	0	1	1	no
Hist1h4m	Hist1h4m,Hist1h4n	Hist1h4m,Hist1h4n	chr13:21811745-21812150	3	21	5	1	4	7	4	2	3	12	0.962979	4.87056	1.50434	0.172238	1.26579	0.890277	0.76018	0.360509	0.613325	2.44274	WT	KO	OK	1.75518	1.01341	-0.792407	-1.36384	0.13435	0.999638	no
Syndig1	Syndig1	Syndig1	chr2:149830782-150004392	0	1	1	2	2	1	0	3	1	0	0	0.0251787	0.0326624	0.0373966	0.0687076	0.013807	0	0.0587056	0.0221943	0	WT	KO	NOTEST	0.032789	0.0189414	-0.791671	0	1	1	no
Dkk1	Dkk1	Dkk1	chr19:30545884-30549496	4	4	5	11	3	4	5	5	5	2	0.126972	0.091743	0.148764	0.187359	0.0938806	0.0503084	0.0939679	0.0891269	0.101086	0.0402605	WT	KO	NOTEST	0.129744	0.07495	-0.791665	0	1	1	no
B3galt2	B3galt2	B3galt2	chr1:143607498-143702684	4	16	2	0	2	0	3	1	0	14	0.0589848	0.170476	0.0276432	0	0.0290748	0	0.0261916	0.00828075	0	0.130921	WT	KO	NOTEST	0.0572358	0.0330786	-0.791019	0	1	1	no
Celf4	Celf4	Celf4	chr18:25477619-25753983	1	6	3	8	7	5	6	1	4	4	0.0176229	0.0764162	0.0495628	0.0756647	0.121642	0.0349172	0.0626147	0.00989406	0.044904	0.0447107	WT	KO	NOTEST	0.0681818	0.0394081	-0.790894	0	1	1	no
Ano3	Ano3	Ano3	chr2:110655200-110950244	2	0	2	3	7	1	2	2	6	1	0.0221571	0	0.0207679	0.0178336	0.0764518	0.0043895	0.0131182	0.0124424	0.0423359	0.00702561	WT	KO	NOTEST	0.0274421	0.0158623	-0.790787	0	1	1	no
1700084E18Rik	1700084E18Rik	1700084E18Rik	chr2:30237197-30237631	0	3	2	4	0	3	0	2	0	2	0	0.608176	0.52596	0.602195	0	0.333501	0	0.315111	0	0.355856	WT	KO	NOTEST	0.347266	0.200894	-0.789611	0	1	1	no
Neto1	Neto1	Neto1	chr18:86394951-86501897	0	6	6	9	3	9	5	1	3	2	0	0.0840476	0.109029	0.0936236	0.0573373	0.0691327	0.0573905	0.0108868	0.0370429	0.024589	WT	KO	NOTEST	0.0688074	0.0398084	-0.789491	0	1	1	no
Hbb-b2	Hbb-b2	Hbb-b2	chr7:103812523-103813923	3.93387e-05	0.000140262	0.00017949	21.9932	5.99543	5.98859	7.3055e-05	4.99383	2.99283	4.99371	6.25128e-06	1.61047e-05	2.67343e-05	1.8753	0.939238	0.377056	6.87321e-06	0.445628	0.302904	0.503238	WT	KO	OK	0.562918	0.325766	-0.789087	-0.465577	0.4276	0.999638	no
Leprel2	Leprel2	Leprel2	chr6:124841094-124857687	6	14	6	14	6	5	5	15	6	5	0.150294	0.253386	0.140871	0.18817	0.148166	0.049624	0.0741516	0.210994	0.0957226	0.0794256	WT	KO	NOTEST	0.176177	0.101984	-0.788689	0	1	1	no
Zfp423	Zfp423	Zfp423	chr8:87661809-87959595	1	5	1	3	2	1	1	2	2	3	0.0137146	0.049547	0.0128547	0.0220769	0.0270408	0.00543394	0.00811977	0.0154029	0.0174697	0.0260918	WT	KO	NOTEST	0.0250468	0.0145036	-0.78821	0	1	1	no
1700120C14Rik	1700120C14Rik	1700120C14Rik	chr15:99224975-99262041	12	15	25	29	13	21	14	18	17	9.03473	4.20571	3.79851	8.21253	5.45367	4.49166	2.91614	2.905	3.54258	3.79473	2.00804	WT	KO	OK	5.23242	3.0333	-0.786589	-0.279658	0.53825	0.999638	no
Cnga1	Cnga1	Cnga1	chr5:72603696-72642752	0	1	0	3	0	2	0	1	0	0	0	0.0183918	0	0.0409747	0	0.0201708	0	0.0142939	0	0	WT	KO	NOTEST	0.0118733	0.00689293	-0.784531	0	1	1	no
Cacnb2	Cacnb2	Cacnb2	chr2:14604305-14987908	1	6	3	9	4	2	3	5	5	2	0.0178615	0.0774529	0.0502349	0.0862782	0.0704507	0.0141529	0.0317292	0.0501609	0.0568924	0.0226557	WT	KO	NOTEST	0.0604556	0.0351182	-0.783658	0	1	1	no
Hoxb8	Hoxb8	Hoxb8	chr11:96281904-96285325	20	143	10	107	41	121	18	46	55	23	0.528482	2.73024	0.247673	1.51711	1.06805	1.26683	0.281601	0.682571	0.925628	0.385415	WT	KO	OK	1.21831	0.708409	-0.782228	-1.35911	0.006	0.255259	no
Fcrl6	Fcrl6	Fcrl6	chr1:172596639-172602551	3	5	0	3	0	3	0	3	2	1	0.113162	0.136275	0	0.0607205	0	0.0448367	0	0.0635466	0.048049	0.0239211	WT	KO	NOTEST	0.0620315	0.0360707	-0.782175	0	1	1	no
Zp1	Zp1	Zp1	chr19:10914295-10920601	1	8	1	3	4	3	2	5	2	2	0.0374797	0.216646	0.0351298	0.0603324	0.147796	0.0445501	0.04438	0.105234	0.0477419	0.0475365	WT	KO	NOTEST	0.0994767	0.0578885	-0.781082	0	1	1	no
4930525G20Rik	4930525G20Rik	4930525G20Rik	chr13:67796593-67830985	0	5	0	1	1	0	1	2	2	0	0	0.083731	0	0.0124361	0.0228485	0	0.0137219	0.0260299	0.0295227	0	WT	KO	NOTEST	0.0238031	0.0138549	-0.780757	0	1	1	no
2700081L22Rik	2700081L22Rik	2700081L22Rik	chr4:52430283-52438964	2	2	2	2	0	2	4	1	0	0	0.305765	0.220929	0.286594	0.164067	0	0.121149	0.362058	0.0858515	0	0	WT	KO	NOTEST	0.195471	0.113812	-0.780305	0	1	1	no
Ddx43	Ddx43	Ddx43	chr9:78395776-78423589	4	7	2	4	0	5	0	1	2	6	0.128682	0.162712	0.060307	0.0690481	0	0.0637324	0	0.0180654	0.0409791	0.122408	WT	KO	NOTEST	0.0841499	0.049037	-0.779091	0	1	1	no
Etnk2	Etnk2	Etnk2	chr1:133363571-133380319	15	12	6	17	15	17	13	8	12	7	0.466053	0.269395	0.174733	0.283418	0.459454	0.209279	0.239138	0.13958	0.237465	0.137925	WT	KO	NOTEST	0.330611	0.192677	-0.778946	0	1	1	no
A230077H06Rik	A230077H06Rik	A230077H06Rik	chr7:40849152-40898324	2	4	1	3	0	2	1	3	1	1	0.047532	0.0686879	0.0222759	0.038257	0	0.0188329	0.0140707	0.0400375	0.0151367	0.0150715	WT	KO	NOTEST	0.0353506	0.0206299	-0.776998	0	1	1	no
Kctd19	Kctd19	Kctd19	chr8:105375380-105413487	0	0	1	0	1	0	0	2	0	0	0	0	0.0214082	0	0.0225168	0	0	0.025652	0	0	WT	KO	NOTEST	0.008785	0.00513039	-0.775973	0	1	1	no
Msi1	Msi1	Msi1	chr5:115429684-115454202	6	13	6	17	14	19	4	10	5	11	0.287322	0.449806	0.269307	0.436818	0.660925	0.360498	0.113407	0.268911	0.152497	0.33405	WT	KO	NOTEST	0.420836	0.245872	-0.775347	0	1	1	no
Ppm1n	Ppm1n	Ppm1n	chr7:19276806-19280049	13	8	36	19	8	13	33	7	6	14	0.587628	0.261284	1.52525	0.460836	0.356497	0.232828	0.883149	0.177684	0.172737	0.401317	WT	KO	OK	0.638299	0.373543	-0.772959	-1.01475	0.05065	0.85822	no
Cxcl14	Cxcl14	Cxcl14	chr13:56288642-56296551	20	36	9	51	19	32	16	28	14	19	0.794859	1.03378	0.33526	1.08759	0.744423	0.503897	0.376479	0.624897	0.354374	0.478867	WT	KO	OK	0.799181	0.467703	-0.772931	-1.17638	0.02235	0.564815	no
Slc9b1	Slc9b1	Slc9b1	chr3:135348036-135397827	2	3	1	2	0	3	1	1	2	0	0.0632061	0.0685038	0.0296216	0.0339151	0	0.0375649	0.0187107	0.0177468	0.0402562	0	WT	KO	NOTEST	0.0390493	0.0228557	-0.772743	0	1	1	no
Crp	Crp	Crp	chr1:172698055-172699966	11	27	6	30	16	14	9	13	24	10	0.474924	0.842285	0.242807	0.695001	0.681016	0.239492	0.230056	0.315184	0.659957	0.273799	WT	KO	OK	0.587207	0.343698	-0.772728	-1.04966	0.0399	0.758409	no
Dnahc5	Dnahc5	Dnahc5	chr15:28203765-28472045	1	3	1	3	1	4	3	1	0	0	0.00418496	0.00907145	0.00392257	0.00673668	0.0041257	0.00663258	0.00743315	0.00235007	0	0	WT	KO	NOTEST	0.00560827	0.00328316	-0.77247	0	1	1	no
Tbkbp1	Tbkbp1	Tbkbp1	chr11:97136170-97149712	2	14	6	14	9	8	4	11	8	5	0.0412012	0.208388	0.115854	0.154754	0.18278	0.0652983	0.0487867	0.127252	0.104965	0.0653207	WT	KO	NOTEST	0.140595	0.0823244	-0.772158	0	1	1	no
Slc25a27	Slc25a27	Slc25a27	chr17:43641899-43667015	1	12	4	8	5	9	4	4	5	3	0.0259771	0.225235	0.0973936	0.11151	0.128046	0.0926329	0.0615193	0.05835	0.0827246	0.0494212	WT	KO	NOTEST	0.117632	0.0689296	-0.771091	0	1	1	no
Cplx1	Cplx1	Cplx1	chr5:108518553-108550027	4	3	3	6	7	5	2	3	1	9	0.129783	0.0703302	0.0912341	0.104458	0.223903	0.0642774	0.0384191	0.0546598	0.0206648	0.185182	WT	KO	NOTEST	0.123942	0.0726407	-0.770811	0	1	1	no
BC061194	BC061194	BC061194	chr2:18699021-18749605	0	2	2	3	4	1	3	2	1	2	0	0.0644182	0.0835648	0.0717577	0.175784	0.0176622	0.0791765	0.050065	0.0283915	0.0565386	WT	KO	NOTEST	0.079105	0.0463668	-0.770679	0	1	1	no
Arhgef38	Arhgef38	Arhgef38	chr3:133159530-133234889	4	11	6	10	11	10	7	5	4	10	0.151237	0.300507	0.212632	0.202876	0.410012	0.149806	0.156696	0.106159	0.0963234	0.239772	WT	KO	NOTEST	0.255453	0.149751	-0.770489	0	1	1	no
Lonrf3	Lonrf3	Lonrf3	chrX:36328408-36366856	68	124	40	86	56	137	64	46	37	51	0.612049	0.806423	0.337455	0.415345	0.496903	0.488573	0.34105	0.232501	0.212106	0.291104	WT	KO	OK	0.533635	0.313067	-0.769383	-1.41277	0.00205	0.134252	no
Fgf11	Fgf11	Fgf11	chr11:69798201-69801625	19	11	5	19	11	12	7	12	19	5	2.58602	1.08177	0.637863	1.3876	1.47597	0.647129	0.564075	0.917169	1.64705	0.431568	WT	KO	OK	1.43385	0.841397	-0.76903	-1.21667	0.0577	0.907471	no
Zmat4	Zmat4	Zmat4	chr8:23669660-24063105	36	34	37	45	30	51	50	24	13	25	0.584151	0.398626	0.562735	0.391804	0.479899	0.327887	0.480345	0.218687	0.134351	0.257255	WT	KO	OK	0.483443	0.283705	-0.768954	-1.19937	0.01195	0.389346	no
Eva1a	Eva1a	Eva1a	chr6:82041627-82093099	2	10	1	20	7	11	2	9	4	5	0.0824847	0.297994	0.0386565	0.442595	0.284608	0.179749	0.0488353	0.208437	0.10507	0.130772	WT	KO	NOTEST	0.229268	0.134573	-0.768647	0	1	1	no
Slc17a8	Slc17a8	Slc17a8	chr10:89574019-89621249	23	132	18	62	48	98	33	47	39	27	0.349223	1.44815	0.256169	0.505126	0.718492	0.589566	0.296653	0.40074	0.377149	0.259979	WT	KO	OK	0.655431	0.384817	-0.76827	-1.2972	0.0065	0.266929	no
Jph2	Jph2	Jph2	chr2:163336241-163397993	1	32	3	5	20	6	2	29	3	11	0.0163195	0.369981	0.0458988	0.0437927	0.321871	0.0388039	0.019325	0.265847	0.0311869	0.113874	WT	KO	NOTEST	0.159573	0.0938074	-0.766439	0	1	1	no
Sag	Sag	Sag	chr1:87803679-87845157	6	0	0	2	0	3	3	1	1	0	0.255627	0	0	0.0457213	0	0.0506417	0.0756724	0.0239246	0.0271349	0	WT	KO	NOTEST	0.0602696	0.0354747	-0.76464	0	1	1	no
Ankrd63	Ankrd63	Ankrd63	chr2:118699102-118703963	4	1	0	3	3	6	2	0	2	1	0.0554002	0.0100073	0	0.0222949	0.0409618	0.0329257	0.0163999	0	0.0176423	0.00878319	WT	KO	NOTEST	0.0257329	0.0151502	-0.764272	0	1	1	no
Mptx1	Mptx1	Mptx1	chr1:174330517-174332877	86	122	32	98	62	129	34	74	52	65	9.26201	9.4936	3.23025	5.66326	6.58271	5.50463	2.16794	4.47537	3.56684	4.43937	WT	KO	OK	6.84637	4.03083	-0.764262	-1.8619	0.00225	0.139323	no
Greb1l	Greb1l	Greb1l	chr18:10325178-10562941	6	5	1	5	4	9	0	6	3	2	0.0470968	0.0283579	0.00735731	0.0210593	0.0309532	0.0279907	0	0.0264473	0.014998	0.00995567	WT	KO	NOTEST	0.0269649	0.0158783	-0.764022	0	1	1	no
Asap3	Asap3	Asap3	chr4:136206364-136246573	52	113	24	58	23	74	16	56	42	42	0.623647	0.979216	0.26979	0.373248	0.271938	0.351641	0.11361	0.37715	0.320818	0.319437	WT	KO	OK	0.503568	0.296531	-0.764002	-1.27436	0.00685	0.277448	no
Ric3	Ric3	Ric3	chr7:109010879-109083324	8.99999	16	14	13	12	5.99999	8	20	10	12	0.114654	0.180056	0.167169	0.109936	0.150708	0.0302852	0.0603392	0.157031	0.0811377	0.0969462	WT	KO	NOTEST	0.144505	0.0851479	-0.763074	0	1	1	no
Grin3a	Grin3a	Grin3a	chr4:49661610-49845769	0	0	0	1	3	2	0	0	0	2	0	0	0	0.00463744	0.0256078	0.00685467	0	0	0	0.0109771	WT	KO	NOTEST	0.00604904	0.00356635	-0.762258	0	1	1	no
Col5a2	Col5a2	Col5a2	chr1:45374330-45503282	12	12	10	7	11	11	7	8	3	18	0.120729	0.0872318	0.0942993	0.0377886	0.109101	0.0438484	0.0416954	0.0451969	0.0192231	0.114842	WT	KO	NOTEST	0.0898298	0.0529612	-0.762257	0	1	1	no
H2afy2	H2afy2	H2afy2	chr10:61715262-61783864	8	8	9	39	18	21	14	14	6	12	0.302474	0.218551	0.318948	0.791218	0.670929	0.314593	0.313391	0.297246	0.144485	0.287727	WT	KO	OK	0.460424	0.271488	-0.762072	-0.447224	0.3297	0.999638	no
D930028M14Rik	D930028M14Rik	D930028M14Rik	chr7:25152456-25156630	3	2	1	4	2	3	2	4	1	1	0.276406	0.133169	0.0863735	0.197792	0.181698	0.109537	0.109118	0.180674	0.0586906	0.058438	WT	KO	NOTEST	0.175088	0.103291	-0.761358	0	1	1	no
Hist1h4a	Hist1h4a	Hist1h4a	chr13:23760845-23761157	0	4	0	0	2	1	0	1	3	0	0	1.68517	0	0	1.14962	0.231021	0	0.327423	1.11407	0	WT	KO	NOTEST	0.566958	0.334503	-0.761221	0	1	1	no
Hand1	Hand1	Hand1	chr11:57828712-57832147	0	4	2	0	6	1	0	6	0	4	0	0.11005	0.0713795	0	0.225228	0.0150868	0	0.128294	0	0.0965883	WT	KO	NOTEST	0.0813313	0.0479938	-0.760964	0	1	1	no
Atp6v1c2	Atp6v1c2	Atp6v1c2	chr12:17266594-17324730	0	0	0	1.98655	0	0	0	0	0.988543	0	0	0	0	0.0504454	0	0	0	0	0.029796	0	WT	KO	NOTEST	0.0100891	0.00595921	-0.759603	0	1	1	no
Hist4h4	Hist4h4	Hist4h4	chr6:136801552-136804431	10	26	7	18	13	16	17	9	12	8	0.241125	0.452981	0.158205	0.232889	0.309024	0.15286	0.24269	0.121864	0.184288	0.12233	WT	KO	NOTEST	0.278845	0.164806	-0.758689	0	1	1	no
Ttpa	Ttpa	Ttpa	chr4:20008427-20030785	0	4	0	2	3	1	1	1	2	2	0	0.065433	0	0.0242961	0.0669576	0.00897024	0.013404	0.0127134	0.0288387	0.0287146	WT	KO	NOTEST	0.0313373	0.0185282	-0.75816	0	1	1	no
Fez1	Fez1	Fez1	chr9:36843658-36878640	1	0	0	0	2	0	0	2	0	1	0.0596718	0	0	0	0.117654	0	0	0.0670176	0	0.0378416	WT	KO	NOTEST	0.0354651	0.0209719	-0.757945	0	1	1	no
E130102H24Rik	E130102H24Rik	E130102H24Rik	chr4:101346523-101399185	12	19	9	9	6	14	13	9	7	6	1.42307	1.62803	1.00038	0.57269	0.701457	0.657814	0.912741	0.599344	0.528707	0.451227	WT	KO	OK	1.06512	0.629967	-0.757673	-0.803279	0.0802	0.999638	no
Sox11	Sox11	Sox11	chr12:27334267-27342718	0	1	0	0	2	1	0	1	1	0	0	0.00565095	0	0	0.0154203	0.00309877	0	0.00439185	0.00498116	0	WT	KO	NOTEST	0.00421425	0.00249435	-0.75661	0	1	1	no
4930509K18Rik	4930509K18Rik	4930509K18Rik	chr4:40313231-40317719	1	0	0	0	0	0	1	0	0	0	0.0401637	0	0	0	0	0	0.023779	0	0	0	WT	KO	NOTEST	0.00803274	0.00475581	-0.756201	0	1	1	no
Gm10664	Gm10664	Gm10664	chr8:65028416-65037336	1	0	0	0	0	0	1	0	0	0	0.0836681	0	0	0	0	0	0.049536	0	0	0	WT	KO	NOTEST	0.0167336	0.00990719	-0.756201	0	1	1	no
Nppa	Nppa	Nppa	chr4:148000745-148002067	1	0	0	0	0	0	1	0	0	0	0.103217	0	0	0	0	0	0.0611098	0	0	0	WT	KO	NOTEST	0.0206433	0.012222	-0.756201	0	1	1	no
Plac8l1	Plac8l1	Plac8l1	chr18:42178674-42196709	1	0	0	0	0	0	1	0	0	0	0.115406	0	0	0	0	0	0.0683264	0	0	0	WT	KO	NOTEST	0.0230812	0.0136653	-0.756201	0	1	1	no
Sgca	Sgca	Sgca	chr11:94962776-94976327	1	0	0	0	0	0	1	0	0	0	0.042049	0	0	0	0	0	0.0248952	0	0	0	WT	KO	NOTEST	0.00840979	0.00497904	-0.756201	0	1	1	no
Pou2f3	Pou2f3	Pou2f3	chr9:43123938-43205755	88	50	31	40	31	61	52	44	36	30	2.44872	1.00529	0.808531	0.59724	0.850401	0.672539	0.856682	0.687541	0.638017	0.529392	WT	KO	OK	1.14204	0.676834	-0.754733	-1.32257	0.00605	0.256464	no
Gm6525	Gm6525	Gm6525	chr3:84160438-84304775	0	9.00001	2	3.00003	1.00003	4	2	1.00241	2.00001	3.00006	0	1.19195	0.343607	0.29506	0.180705	0.290499	0.217042	0.103178	0.233485	0.348724	WT	KO	NOTEST	0.402265	0.238586	-0.753639	0	1	1	no
Stbd1	Stbd1	Stbd1	chr5:92603050-92606579	4	12	3	9	9	10	1	8	7	6	0.144868	0.31402	0.101839	0.174899	0.321337	0.143497	0.0214424	0.162702	0.161467	0.137805	WT	KO	NOTEST	0.211393	0.125383	-0.753588	0	1	1	no
Unc5d	Unc5d	Unc5d	chr8:28646716-29219636	0	0	0	2	0	0	0	0	1	0	0	0	0	0.00767718	0	0	0	0	0.0045563	0	WT	KO	NOTEST	0.00153544	0.00091126	-0.752714	0	1	1	no
Pcdhb5	Pcdhb5	Pcdhb5	chr18:36930284-37841872	0	0	1	2	3	3.00001	0	2	1.00001	0	0	0	0.0181605	0.0207928	0.0573029	0.0230305	0	0.0217605	0.0123403	0	WT	KO	NOTEST	0.0192512	0.0114263	-0.752596	0	1	1	no
1110028F11Rik	1110028F11Rik	1110028F11Rik	chr11:87663086-87735539	1	5	7	6	5	6	5	3	3	4	0.0257902	0.0931726	0.169212	0.0830307	0.127125	0.0613108	0.0763457	0.0434475	0.0492775	0.0654206	WT	KO	NOTEST	0.099666	0.0591604	-0.752469	0	1	1	no
Dgkh	Dgkh	Dgkh	chr14:78569608-78725089	20	36	19	44	22	25	25	27	20	19	0.353221	0.460858	0.305253	0.404693	0.37609	0.169785	0.260904	0.267974	0.222782	0.206529	WT	KO	NOTEST	0.380023	0.225595	-0.752351	0	1	1	no
Msx2	Msx2	Msx2	chr13:53466880-53472780	1	0	0	3	0	1	1	1	0	0	0.0329428	0	0	0.0530292	0	0.0130525	0.0195039	0.0184991	0	0	WT	KO	NOTEST	0.0171944	0.0102111	-0.751802	0	1	1	no
Gm6297	Gm6297	Gm6297	chr4:40720153-40757885	4.00466	11	4.00018	11.0065	7.00388	12.0083	8	6	3.00747	3.0057	0.205176	0.360783	0.192097	0.274985	0.353759	0.243768	0.242668	0.152943	0.098138	0.0865238	WT	KO	NOTEST	0.27736	0.164808	-0.750972	0	1	1	no
Tmem178	Tmem178	Tmem178	chr17:80944631-81001816	3	3	0	6	2	3	1	1	3	3	0.129698	0.0937127	0	0.139187	0.0852411	0.0513885	0.0255961	0.0242774	0.0826053	0.0822498	WT	KO	NOTEST	0.0895677	0.0532234	-0.750918	0	1	1	no
Rgs5	Rgs5	Rgs5	chr1:169655500-169693526	2	15	2	5	21	4	3	14	4	14	0.0803774	0.435572	0.0753379	0.107822	0.832012	0.0636936	0.0713816	0.315953	0.102385	0.356807	WT	KO	NOTEST	0.306224	0.182044	-0.750301	0	1	1	no
Cldnd2	Cldnd2	Cldnd2	chr7:43440815-43443320	0	1	2	1	0	0	1	0	1	1	0	0.113146	0.293552	0.0840251	0	0	0.0927121	0	0.0997355	0.0993062	WT	KO	NOTEST	0.0981447	0.0583508	-0.750159	0	1	1	no
Smc1b	Smc1b	Smc1b	chr15:85064688-85131957	1	1	1	5	3	2	2	3	2	0	0.0168144	0.0121492	0.0157602	0.0451113	0.0497289	0.0133243	0.0199101	0.0283265	0.0214183	0	WT	KO	NOTEST	0.0279128	0.0165958	-0.750106	0	1	1	no
Cyp2d10	Cyp2d10	Cyp2d10	chr15:82402845-82407194	11	6	3	9	1	7	5	5	6	3	0.49171	0.19379	0.125695	0.21587	0.0440679	0.123978	0.132327	0.125509	0.170821	0.085043	WT	KO	NOTEST	0.214227	0.127536	-0.748237	0	1	1	no
Lrrc46	Lrrc46	Lrrc46	chr11:97034601-97041369	4	2	7	5	2	5	4	2	3	4	0.235851	0.0852062	0.38686	0.15819	0.116255	0.11681	0.139636	0.0662212	0.112661	0.149568	WT	KO	NOTEST	0.196473	0.116979	-0.748078	0	1	1	no
Pate2	Pate2	Pate2	chr9:35669638-35672889	1	0	1	0	0	0	1	1	0	0	0.0320746	0	0.0300635	0	0	0	0.0189898	0.0180115	0	0	WT	KO	NOTEST	0.0124276	0.00740027	-0.747899	0	1	1	no
Col3a1	Col3a1	Col3a1	chr1:45311537-45349706	80	151	61	123	108	89	64	75	47	165	0.962679	1.3129	0.688019	0.7942	1.28121	0.424339	0.455966	0.506807	0.360216	1.25915	WT	KO	OK	1.0078	0.601295	-0.745069	-1.51251	0.0016	0.108754	no
Sucnr1	Sucnr1	Sucnr1	chr3:60081868-60087566	105	53	24	53	34	47	56	56	40	43	4.95457	1.80699	1.06147	1.34192	1.58162	0.878711	1.56446	1.48386	1.20213	1.28672	WT	KO	OK	2.14931	1.28318	-0.744154	-1.40985	0.0074	0.294679	no
Esm1	Esm1	Esm1	chr13:113209658-113218104	5	5	1	2	1	2	5	0	3	2	0.169832	0.122711	0.0318367	0.0364513	0.0334854	0.026916	0.100549	0	0.0648999	0.0430804	WT	KO	NOTEST	0.0788633	0.0470892	-0.743958	0	1	1	no
E130003G02Rik	E130003G02Rik	E130003G02Rik	chr2:25289910-25319163	19	54	29	66	29	32	41	25	30	30	0.455583	0.93556	0.651765	0.849163	0.685517	0.304015	0.582047	0.336623	0.458151	0.456179	WT	KO	OK	0.715518	0.427403	-0.743389	-0.550137	0.2542	0.999638	no
Fam78b	Fam78b	Fam78b	chr1:167001416-167091302	3	2	4	1	2	2	1	1	3	4	0.0433553	0.0208834	0.054183	0.00775336	0.0284938	0.011451	0.00855514	0.00811431	0.0276126	0.0366588	WT	KO	NOTEST	0.0309338	0.0184784	-0.743343	0	1	1	no
Tm4sf1	Tm4sf1	Tm4sf1	chr3:57287063-57301919	27	9	14	15	27	18	9	27	8	25	1.02566	0.247028	0.498479	0.305748	1.01114	0.270922	0.202415	0.575961	0.193555	0.602255	WT	KO	OK	0.61761	0.369022	-0.742992	-1.03331	0.04455	0.80413	no
Inhba	Inhba	Inhba	chr13:16014474-16027211	1	1	0	0	0	1	0	0	0	1	0.0486822	0.035175	0	0	0	0.0192887	0	0	0	0.0308724	WT	KO	NOTEST	0.0167714	0.0100322	-0.741367	0	1	1	no
Tagln3	Tagln3	Tagln3	chr16:45711229-45724531	0	2	1	2	1	2	1	0	2	0	0	0.0972023	0.0630466	0.0721848	0.0663115	0.0533021	0.0398238	0	0.0856813	0	WT	KO	NOTEST	0.059749	0.0357614	-0.74051	0	1	1	no
Gm4984	Gm4984	Gm4984	chrX:12651882-12652820	1	0	0	0	1	3	0	0	0	0	0.0878864	0	0	0	0.0866419	0.104466	0	0	0	0	WT	KO	NOTEST	0.0349057	0.0208932	-0.740429	0	1	1	no
4933430M04Rik	4933430M04Rik	4933430M04Rik	chr11:24481908-24569951	0	1	1	1	1	0	0	0	1	2	0	0.0864806	0.112185	0.0642226	0.117994	0	0	0	0.0762304	0.151805	WT	KO	NOTEST	0.0761764	0.045607	-0.740089	0	1	1	no
4933413L06Rik	4933413L06Rik	4933413L06Rik	chr13:117602319-117981028	0	0	1	0	0	0	0	1	0	0	0	0	0.084212	0	0	0	0	0.0504527	0	0	WT	KO	NOTEST	0.0168424	0.0100905	-0.739093	0	1	1	no
A230056J06Rik	A230056J06Rik	A230056J06Rik	chr13:59580175-59585223	0	0	1	0	0	0	0	1	0	0	0	0	0.0204938	0	0	0	0	0.0122781	0	0	WT	KO	NOTEST	0.00409875	0.00245563	-0.739093	0	1	1	no
Ascl1	Ascl1	Ascl1	chr10:87491040-87493660	0	0	1	0	0	0	0	1	0	0	0	0	0.0294198	0	0	0	0	0.0176259	0	0	WT	KO	NOTEST	0.00588396	0.00352517	-0.739093	0	1	1	no
Fam166b	Fam166b	Fam166b	chr4:43381981-43429134	0	0	1	0	0	0	0	1	0	0	0	0	0.0566644	0	0	0	0	0.0339485	0	0	WT	KO	NOTEST	0.0113329	0.00678971	-0.739093	0	1	1	no
Orm2	Orm2	Orm2	chr4:63362448-63365877	0	0	1	0	0	0	0	1	0	0	0	0	0.106082	0	0	0	0	0.0635555	0	0	WT	KO	NOTEST	0.0212164	0.0127111	-0.739093	0	1	1	no
Slitrk5	Slitrk5	Slitrk5	chr14:111675114-111683135	0	0	1	0	0	0	0	1	0	0	0	0	0.013134	0	0	0	0	0.00786877	0	0	WT	KO	NOTEST	0.0026268	0.00157375	-0.739093	0	1	1	no
Snord69	Snord69	Snord69	chr14:30999825-31019089	0	0	1	0	0	0	0	1	0	0	0	0	976.96	0	0	0	0	585.312	0	0	WT	KO	NOTEST	195.392	117.062	-0.739093	0	1	1	no
Speer8-ps1	Speer8-ps1	Speer8-ps1	chr5:14945293-14978541	0	0	1	0	0	0	0	1	0	0	0	0	0.0659346	0	0	0	0	0.0395025	0	0	WT	KO	NOTEST	0.0131869	0.00790049	-0.739093	0	1	1	no
Tff1	Tff1	Tff1	chr17:31161395-31165053	0	0	1	0	0	0	0	1	0	0	0	0	0.220732	0	0	0	0	0.132244	0	0	WT	KO	NOTEST	0.0441464	0.0264488	-0.739093	0	1	1	no
Rtkn2	Rtkn2	Rtkn2	chr10:67979597-68043864	0	3	0	5	5	3	1	5	1	1	0	0.0375034	0	0.0464182	0.0852827	0.0205654	0.0102434	0.0485786	0.0110194	0.010972	WT	KO	NOTEST	0.0338409	0.0202758	-0.739009	0	1	1	no
Rgs22	Rgs22	Rgs22	chr15:36009476-36140400	50	18	15	11	10	20	22	21	20	16	0.847793	0.220524	0.238391	0.10008	0.167158	0.134364	0.220853	0.199954	0.215985	0.172044	WT	KO	NOTEST	0.314789	0.18864	-0.738751	0	1	1	no
Kcnk13	Kcnk13	Kcnk13	chr12:99964498-100062682	2	3	3	3	3	4	3	3	0	3	0.0451196	0.0489039	0.063449	0.0363097	0.0667365	0.035153	0.0400665	0.0380009	0	0.0429179	WT	KO	NOTEST	0.0521037	0.0312276	-0.738563	0	1	1	no
Slc35d3	Slc35d3	Slc35d3	chr10:19847916-19851459	2	3	1	2	1	2	2	3	0	1	0.0531969	0.0576557	0.0249308	0.0285443	0.0262218	0.0210775	0.0314954	0.0448093	0	0.0168677	WT	KO	NOTEST	0.0381099	0.02285	-0.737973	0	1	1	no
Gpr110	Gpr110	Gpr110	chr17:43270346-43324406	0	2	1	0	0	2	0	0	1	0	0	0.0282451	0.0183201	0	0	0.0154885	0	0	0.0124487	0	WT	KO	NOTEST	0.00931304	0.00558744	-0.737065	0	1	1	no
Plagl1	Plagl1	Plagl1	chr10:13090787-13131695	3	12	1	6	7	5	1	5	4	9	0.0382636	0.110588	0.0119548	0.0410628	0.0880173	0.0252677	0.00755135	0.0358116	0.0324936	0.072796	WT	KO	NOTEST	0.0579774	0.034784	-0.737065	0	1	1	no
Speer9-ps1	Speer9-ps1	Speer9-ps1	chr7:3128145-3144992	1	1	0	0	1	1	1	0	1	0	0.11298	0.0816331	0	0	0.11138	0.0447645	0.0668902	0	0.0719574	0	WT	KO	NOTEST	0.0611987	0.0367224	-0.736839	0	1	1	no
Vip	Vip	Vip	chr10:5639217-5647614	0	2	1	1	5	0	0	5	0	3	0	0.0704564	0.0456989	0.0261613	0.240327	0	0	0.136895	0	0.0927573	WT	KO	NOTEST	0.0765287	0.0459304	-0.736552	0	1	1	no
Gpr3	Gpr3	Gpr3	chr4:133209339-133212536	0	0	0	0	1	0	1	0	0	0	0	0	0	0	0.0327946	0	0.019695	0	0	0	WT	KO	NOTEST	0.00655891	0.003939	-0.735626	0	1	1	no
Rln3	Rln3	Rln3	chr8:84043066-84044979	0	0	0	0	1	0	1	0	0	0	0	0	0	0	0.234734	0	0.140971	0	0	0	WT	KO	NOTEST	0.0469468	0.0281942	-0.735626	0	1	1	no
Vsx2	Vsx2	Vsx2	chr12:84569851-84595457	0	0	0	0	1	0	1	0	0	0	0	0	0	0	0.0213667	0	0.0128319	0	0	0	WT	KO	NOTEST	0.00427334	0.00256639	-0.735626	0	1	1	no
Gabrd	Gabrd	Gabrd	chr4:155384978-155398069	10	13	7	15	7	12	11	9	5	8	0.385091	0.361718	0.252662	0.309947	0.265746	0.183095	0.250794	0.194624	0.122633	0.195368	WT	KO	NOTEST	0.315033	0.189303	-0.734809	0	1	1	no
Olfr558	Olfr558	Olfr558	chr7:102702322-102712054	1	2	1	1	1	3	0	2	1	0	0.0237223	0.0342808	0.0222349	0.0127289	0.0233864	0.0281974	0	0.0266426	0.0151088	0	WT	KO	NOTEST	0.0232707	0.0139898	-0.73414	0	1	1	no
Drd3	Drd3	Drd3	chr16:43762241-43822839	3	2	2	2	0	2	2	1	2	1	0.170198	0.0819835	0.106351	0.0608829	0	0.0449566	0.0671773	0.0318583	0.0722663	0.0359776	WT	KO	NOTEST	0.083883	0.0504472	-0.733603	0	1	1	no
Agxt2	Agxt2	Agxt2	chr15:10358578-10409738	3	8	10	13	6	9	6	7	6	6	0.119376	0.230012	0.372971	0.27757	0.235371	0.141896	0.141354	0.156417	0.152062	0.151408	WT	KO	NOTEST	0.24706	0.148627	-0.733162	0	1	1	no
Arhgap22	Arhgap22	Arhgap22	chr14:33216822-33369936	21	21	5	19	15	18	4	14	20	15	0.565801	0.408816	0.126268	0.274683	0.398421	0.192154	0.0638065	0.211818	0.343201	0.256293	WT	KO	NOTEST	0.354798	0.213454	-0.73307	0	1	1	no
Chi3l3	Chi3l3	Chi3l3	chr3:106147553-106167564	0	1	1	0	1	1	0	1	0	1	0	0.0349115	0.0452881	0	0.0476333	0.0191442	0	0.0271328	0	0.0306412	WT	KO	NOTEST	0.0255666	0.0153836	-0.732864	0	1	1	no
Il1b	Il1b	Il1b	chr2:129364579-129375733	17	19	9	20	14	18	4	14	15	18	0.976478	0.788554	0.484546	0.61642	0.792771	0.409654	0.13603	0.451577	0.548755	0.655672	WT	KO	OK	0.731754	0.440337	-0.732748	-0.878949	0.1152	0.999638	no
Grem1	Grem1	Grem1	chr2:113748674-113758648	0	7	2	1	13	2	0	9	7	3	0	0.227349	0.0842637	0.0241193	0.576077	0.0356199	0	0.227177	0.200402	0.0855171	WT	KO	NOTEST	0.182362	0.109743	-0.732672	0	1	1	no
Ahrr	Ahrr	Ahrr	chr13:74211117-74292309	8	17	23	38	15	30	15	15	14	13	0.113957	0.174971	0.307085	0.290448	0.210644	0.169319	0.126504	0.119987	0.127015	0.117435	WT	KO	NOTEST	0.219421	0.132052	-0.7326	0	1	1	no
Olfml1	Olfml1	Olfml1	chr7:107284774-107591365	1	5	3	0	5	2	1	4	0	6	0.0365453	0.132028	0.102762	0	0.180139	0.0289596	0.0216368	0.0820883	0	0.139054	WT	KO	NOTEST	0.0902948	0.0543477	-0.732423	0	1	1	no
Lrrc9	Lrrc9	Lrrc9	chr12:72441865-72510565	0	0	1	0	2	0	0	1	0	1	0	0	0.0167326	0	0.0280425	0	0	0.0156394	0	0.0113208	WT	KO	NOTEST	0.00895502	0.00539205	-0.731863	0	1	1	no
Slc4a11	Slc4a11	Slc4a11	chr2:130684107-130697519	14	16	18	21	5	10	27	7	4	14	0.301304	0.248806	0.363102	0.24251	0.106085	0.0852725	0.344034	0.084599	0.0548291	0.191076	WT	KO	NOTEST	0.252362	0.151962	-0.73178	0	1	1	no
Gm4952	Gm4952	Gm4952	chr19:12599983-12627616	15	8	6	9	6	13	8	8	9	4	0.723719	0.271564	0.276696	0.2376	0.291025	0.241998	0.233042	0.221029	0.269299	0.119172	WT	KO	NOTEST	0.360121	0.216908	-0.731398	0	1	1	no
Dnase1l2	Dnase1l2	Dnase1l2	chr17:24440767-24443101	8	25	6	25	11	18	12	20	7	6	0.500043	1.12907	0.351518	0.838476	0.677823	0.445781	0.444078	0.702001	0.278669	0.237832	WT	KO	OK	0.699387	0.421672	-0.729969	-1.01192	0.0573	0.907471	no
Hipk4	Hipk4	Hipk4	chr7:27523260-27531174	5	9	3	7	2	7	1	11	3	1	0.145931	0.189795	0.0820689	0.109625	0.0575459	0.0809483	0.0172798	0.180285	0.0557664	0.0185088	WT	KO	NOTEST	0.116993	0.0705578	-0.729548	0	1	1	no
Hoxb7	Hoxb7	Hoxb7	chr11:96286645-96290163	42	173	18	163	54	188	41	47	73	38	2.54387	7.57105	1.02187	5.29745	3.22438	4.51165	1.47025	1.59858	2.81606	1.45959	WT	KO	OK	3.93173	2.37123	-0.72953	-1.55943	0.00335	0.175312	no
Hist1h3b	Hist1h3b	Hist1h3b	chr13:23752379-23752790	0	1	0	0	1	1	0	0	0	1	0	0.225228	0	0	0.307301	0.123507	0	0	0	0.197678	WT	KO	NOTEST	0.106506	0.064237	-0.729458	0	1	1	no
Scube2	Scube2	Scube2	chr7:109798690-109865679	0	1	0	0	1	1	0	0	0	1	0	0.0138786	0	0	0.018936	0.0076105	0	0	0	0.012181	WT	KO	NOTEST	0.00656292	0.0039583	-0.729458	0	1	1	no
Dcdc2a	Dcdc2a	Dcdc2a	chr13:25056003-25210706	0	2	5	2	1	2	0	4	0	3	0	0.0139552	0.0452577	0.0103635	0.00952027	0.00765253	0	0.0216917	0	0.0183724	WT	KO	NOTEST	0.0158193	0.00954331	-0.729127	0	1	1	no
Cldn5	Cldn5	Cldn5	chr16:18776846-18778262	4	5	0	2	0	1	2	2	0	4	0.212886	0.192274	0	0.057115	0	0.0210872	0.0630199	0.0597733	0	0.135004	WT	KO	NOTEST	0.0924551	0.0557769	-0.729084	0	1	1	no
Krt17	Krt17	Krt17	chr11:100256216-100260989	0	2	0	1	1	0	1	1	1	0	0	0.071319	0	0.0264816	0.0486538	0	0.0292194	0.0277141	0.0314329	0	WT	KO	NOTEST	0.0292909	0.0176733	-0.728881	0	1	1	no
Rasl12	Rasl12	Rasl12	chr9:65398487-65422773	54	257	96	198	73	128	159	109	82	81	1.85252	6.70268	3.17658	3.72699	2.53951	1.75698	3.38525	2.15797	1.81275	1.74703	WT	KO	OK	3.59966	2.172	-0.728838	-0.295355	0.56035	0.999638	no
Slc16a12	Slc16a12	Slc16a12	chr19:34668405-34747111	4	3	0	8	5	2	4	3	1	6	0.0703766	0.0381377	0	0.0755252	0.0867251	0.0139422	0.0416667	0.0296401	0.0112058	0.0669453	WT	KO	NOTEST	0.0541529	0.03268	-0.72863	0	1	1	no
Gprc5c	Gprc5c	Gprc5c	chr11:114851531-114872617	104	65	41	49	40	65	65	38	46	64	1.81686	0.802881	0.656957	0.449473	0.730302	0.44027	0.657882	0.364794	0.533062	0.693832	WT	KO	OK	0.891294	0.537968	-0.728382	-1.20994	0.00485	0.221471	no
Six5	Six5	Six5	chr7:19094543-19098345	3	13	9	11	8	7	3	11	10	6	0.0730476	0.228714	0.205403	0.143718	0.192035	0.0675327	0.043248	0.150407	0.155081	0.0926481	WT	KO	NOTEST	0.168583	0.101783	-0.727962	0	1	1	no
Gfi1b	Gfi1b	Gfi1b	chr2:28609449-28621982	22	12	4	11	7	16	10	12	4	11	0.934209	0.368183	0.159203	0.250635	0.293036	0.269196	0.251406	0.28615	0.108178	0.296217	WT	KO	NOTEST	0.401053	0.242229	-0.727419	0	1	1	no
Medag	Medag	Medag	chr5:149411805-149431703	3	4	8	7	11	5	5	10	6	4	0.0724188	0.0697676	0.181009	0.0906695	0.261775	0.0478224	0.0714596	0.135556	0.0922475	0.0612337	WT	KO	NOTEST	0.135128	0.0816639	-0.726555	0	1	1	no
4930470H14Rik	4930470H14Rik	4930470H14Rik	chr17:4044657-4082995	64	169	55	74	41	84	88	53	72	49	2.69817	5.14802	2.17336	1.674	1.70404	1.40314	2.19651	1.25474	1.93328	1.31004	WT	KO	OK	2.67952	1.61954	-0.726386	-1.49878	0.0038	0.192887	no
Tubb3	Tubb3	Tubb3	chr8:123411563-123422010	1	6	2	4	1	2	1	3	4	1	0.0424642	0.184094	0.0796036	0.0911416	0.0418629	0.03365	0.0251411	0.0715376	0.108182	0.0269292	WT	KO	NOTEST	0.0878332	0.0530881	-0.726378	0	1	1	no
Pcsk1n	Pcsk1n	Pcsk1n	chrX:7919821-7928607	26	45	28	79	30	50	35	40	18	32	0.843163	1.05442	0.85109	1.37467	0.959104	0.642451	0.671996	0.72843	0.371779	0.658095	WT	KO	OK	1.01649	0.61455	-0.725993	-1.10844	0.015	0.444976	no
4933411K16Rik	4933411K16Rik	4933411K16Rik	chr19:42045850-42070939	0	1	0	0	1	1	0	0	1	0	0	0.0389368	0	0	0.0531254	0.0213515	0	0	0.0343218	0	WT	KO	NOTEST	0.0184124	0.0111346	-0.725625	0	1	1	no
4933413J09Rik	4933413J09Rik	4933413J09Rik	chr14:26357546-26400456	2	1	1	0	3	1	3	1	0	2	0.0405281	0.0146417	0.0189935	0	0.0599313	0.00802894	0.0359922	0.0113793	0	0.0257014	WT	KO	NOTEST	0.0268189	0.0162204	-0.725444	0	1	1	no
C3ar1	C3ar1	C3ar1	chr6:122847139-122856157	15	42	9	26	6	29	6	22	17	10	0.236264	0.47799	0.13287	0.219742	0.0931672	0.180982	0.0559522	0.194589	0.170541	0.0998864	WT	KO	NOTEST	0.232007	0.14039	-0.724725	0	1	1	no
Syt2	Syt2	Syt2	chr1:134646680-134749417	18	48	4	36	28	46	15	11	33	13	0.364868	0.703021	0.075998	0.39156	0.559535	0.369447	0.180018	0.125212	0.42604	0.167112	WT	KO	NOTEST	0.418996	0.253566	-0.724578	0	1	1	no
Alppl2	Alppl2	Alppl2	chr1:87086690-87089928	59	46	46	104	77	73	49	58	54	58	1.99456	1.12362	1.45758	1.88652	2.56621	0.9778	0.980737	1.10107	1.16269	1.24344	WT	KO	OK	1.8057	1.09315	-0.724071	-1.40932	0.0051	0.226758	no
Epb4.9	Epb4.9	Epb4.9	chr14:70602183-70636048	1	8	3	5	2	5	3	3	2	3	0.0173709	0.100481	0.0462011	0.0466297	0.0342647	0.0344282	0.0308654	0.0292746	0.0221315	0.0316484	WT	KO	NOTEST	0.0489895	0.0296696	-0.723485	0	1	1	no
Pet117	Pet117	Pet117	chr2:144368982-144407675	2.74941	0	17.0028	8.52217	0.137146	0	3.1603	7.1921	3.77188	9.24393	1.4789	0	8.57234	2.4597	0.0727256	0	1.00644	2.17243	1.2922	3.15324	WT	KO	OK	2.51673	1.52486	-0.722874	-0.189609	0.6916	0.999638	no
Gm16386	Gm16386	Gm16386	chr17:22779857-22817747	5	13	1	4	5	8	4	3	5	5	0.82928	1.5579	0.155457	0.355979	0.817536	0.525718	0.392782	0.27941	0.528171	0.525898	WT	KO	OK	0.74323	0.450396	-0.722615	-0.933529	0.16545	0.999638	no
Wt1	Wt1	Wt1	chr2:105126528-105173614	0	3	8	4	16	4	0	10	3	12	0	0.048412	0.16747	0.0479359	0.352285	0.0353964	0	0.125417	0.0426739	0.169961	WT	KO	NOTEST	0.12322	0.0746897	-0.72226	0	1	1	no
Wnt8b	Wnt8b	Wnt8b	chr19:44493471-44514273	1	5	0	2	2	4	1	1	1	2	0.0203343	0.0734623	0	0.0218219	0.0400928	0.0322271	0.012039	0.0114188	0.012951	0.0257906	WT	KO	NOTEST	0.0311423	0.0188853	-0.72161	0	1	1	no
Thbs1	Thbs1	Thbs1	chr2:118111921-118127133	27	87	20	97	53	56	40	50	27	60	0.311091	0.72428	0.215989	0.599692	0.602012	0.255648	0.272862	0.323507	0.198135	0.438405	WT	KO	OK	0.490613	0.297711	-0.720671	-1.22276	0.0077	0.301549	no
Tph1	Tph1	Tph1	chr7:46644640-46672537	45	136	80	138	102	99	75	104	72	47	0.717197	1.75124	1.90243	1.83927	1.60263	1.05138	0.707698	1.10636	1.4026	0.475139	WT	KO	OK	1.56255	0.948634	-0.719981	-0.722198	0.08665	0.999638	no
Chad	Chad	Chad	chr11:94557101-94601786	7	25	12	21	12	12	21	11	8	12	0.311611	0.804116	0.500697	0.501611	0.526625	0.211654	0.55347	0.274977	0.226818	0.338763	WT	KO	OK	0.528932	0.321137	-0.719894	-0.110699	0.81085	0.999638	no
1110019D14Rik	1110019D14Rik	1110019D14Rik	chr6:13871568-13896421	24	36	13	39	23	35	24	18	25	16	1.19637	1.29664	0.607401	1.04316	1.13028	0.691277	0.708312	0.503866	0.793718	0.505794	WT	KO	OK	1.05477	0.640594	-0.719447	-1.15646	0.02655	0.623029	no
Clstn3	Clstn3	Clstn3	chr6:124430755-124464784	2	6	2	8	4	5	4	1	3	5	0.0339206	0.0735275	0.0317939	0.0728044	0.0668806	0.0335997	0.0401657	0.0095241	0.0324063	0.053778	WT	KO	NOTEST	0.0557854	0.0338948	-0.718825	0	1	1	no
Crip2	Crip2	Crip2	chr12:113140235-113145506	30	37	19	63	52	52	22	28	37	38	1.56691	1.39633	0.930154	1.76561	2.67751	1.07611	0.680308	0.82124	1.23083	1.25865	WT	KO	OK	1.6673	1.01343	-0.718273	-1.27927	0.0152	0.444976	no
Cma1	Cma1	Cma1	chr14:55941450-55944661	0	0	2	2	1	0	0	2	0	2	0	0	0.138675	0.0793877	0.0729283	0	0	0.0830826	0	0.0938254	WT	KO	NOTEST	0.0581983	0.0353816	-0.717977	0	1	1	no
Gfra4	Gfra4	Gfra4	chr2:131039631-131043088	0	2	1	1	3	1	0	1	0	4	0	0.0762641	0.0523306	0.0299507	0.156099	0.0221118	0	0.0313455	0	0.137876	WT	KO	NOTEST	0.0629289	0.0382667	-0.717634	0	1	1	no
Dnahc9	Dnahc9	Dnahc9	chr11:65831323-66168551	3	5	4	6	4	6	4	6	2	2	0.0142591	0.0171714	0.0178201	0.0153023	0.0187429	0.0112994	0.0112562	0.0160144	0.00605445	0.00602839	WT	KO	NOTEST	0.0166591	0.0101306	-0.717599	0	1	1	no
Clec4a3	Clec4a3	Clec4a3	chr6:122952514-122969878	2	5	0	4	2	2	1	1	4	2	0.133827	0.241742	0	0.125864	0.131932	0.0530224	0.0396141	0.0375733	0.170463	0.084867	WT	KO	NOTEST	0.126673	0.077108	-0.716157	0	1	1	no
Cd209c	Cd209c	Cd209c	chr8:3940221-3946863	20	45	11	34	10	23	24	22	14	17	0.958452	1.55818	0.494097	0.874284	0.47244	0.436717	0.680945	0.592043	0.427309	0.516642	WT	KO	OK	0.87149	0.530731	-0.715503	-1.09092	0.03515	0.726782	no
Akp3	Akp3	Akp3	chr1:87125007-87127912	9	3	11	25	23	11	22	10	10	9	0.393313	0.0947286	0.450576	0.586231	0.9909	0.190467	0.569219	0.245406	0.278336	0.249424	WT	KO	OK	0.50315	0.30657	-0.714769	-0.926224	0.06725	0.982663	no
Gm5523	Gm5523	Gm5523	chr1:13785684-13786929	10	8	4	7	6	7	3	10	7	5	0.619649	0.358179	0.232319	0.232743	0.366525	0.17186	0.11006	0.347965	0.27626	0.196479	WT	KO	NOTEST	0.361883	0.220525	-0.714583	0	1	1	no
Fam89a	Fam89a	Fam89a	chr8:124740256-124751809	2	7	1	3	3	6	5	3	0	1	0.116121	0.293658	0.05442	0.0934618	0.171714	0.138026	0.171874	0.0978117	0	0.0368197	WT	KO	NOTEST	0.145875	0.0889064	-0.714374	0	1	1	no
BC052688	BC052688	BC052688	chr13:61771579-61787282	0	7	0	2	2	2	0	4	0	3	0	0.230075	0	0.0488169	0.0896899	0.036047	0	0.102178	0	0.0865424	WT	KO	NOTEST	0.0737164	0.0449535	-0.713552	0	1	1	no
Agxt	Agxt	Agxt	chr1:93135275-93145421	8	5	3	3	3	8	4	4	2	4	0.393017	0.177483	0.138141	0.0790818	0.145294	0.15572	0.116344	0.11035	0.0625785	0.124618	WT	KO	NOTEST	0.186603	0.113922	-0.711929	0	1	1	no
Dhh	Dhh	Dhh	chr15:98893026-98898540	1	0	2	2	1	0	2	1	0	2	0.0298205	0	0.0559015	0.032002	0.0293982	0	0.0353106	0.0167457	0	0.037822	WT	KO	NOTEST	0.0294244	0.0179757	-0.710969	0	1	1	no
Apoa5	Apoa5	Apoa5	chr9:46268607-46271919	6	2	3	8	4	8	4	8	0	2	0.182811	0.0440296	0.0856744	0.13079	0.120148	0.0965767	0.0721558	0.136877	0	0.0386439	WT	KO	NOTEST	0.112691	0.0688507	-0.710823	0	1	1	no
Gm4841	Gm4841	Gm4841	chr18:60268300-60273267	0	13	5	14	9	8	1	14	5	6	0	0.230016	0.114762	0.183955	0.21727	0.0776198	0.0144981	0.192517	0.077982	0.0931757	WT	KO	NOTEST	0.149201	0.0911585	-0.710806	0	1	1	no
Tmcc2	Tmcc2	Tmcc2	chr1:132356314-132391281	2	4	2	2	4	3	1	4	1	4	0.0402374	0.0581465	0.0377145	0.0215905	0.0793351	0.023914	0.0119113	0.0451907	0.0128137	0.0510341	WT	KO	NOTEST	0.0474048	0.0289728	-0.710336	0	1	1	no
Fgf3	Fgf3	Fgf3	chr7:144838611-144843348	0	0	1	2	0	0	1	0	1	0	0	0	0.0610722	0.0699242	0	0	0.0385767	0	0.041499	0	WT	KO	NOTEST	0.0261993	0.0160151	-0.71009	0	1	1	no
Gm15408	Gm15408	Gm15408	chr5:149006961-149012776	3	4	2	5	4	4	1	5	4	2	0.164693	0.158664	0.102911	0.147284	0.216481	0.0870051	0.0325023	0.154139	0.139858	0.069628	WT	KO	NOTEST	0.158007	0.0966265	-0.709493	0	1	1	no
F420014N23Rik	F420014N23Rik	F420014N23Rik	chr10:127190377-127211622	3.99907	10.9987	7.99899	8.99829	6.99906	8.99759	15	5.99839	2.99851	2.99851	0.117676	0.233849	0.22062	0.142077	0.203037	0.104903	0.244807	0.0991185	0.0561965	0.0559547	WT	KO	NOTEST	0.183452	0.112196	-0.70938	0	1	1	no
Afap1l1	Afap1l1	Afap1l1	chr18:61730261-61786662	13	38	13	38	35	38	27	20	12	25	0.262115	0.553601	0.245681	0.411117	0.695702	0.303574	0.32231	0.226448	0.1541	0.319661	WT	KO	NOTEST	0.433643	0.265219	-0.709327	0	1	1	no
Msc	Msc	Msc	chr1:14753345-14755966	2	7	6	13	1	6	1	7	7	2	0.0852653	0.215628	0.239758	0.297385	0.0420289	0.10135	0.0252408	0.167583	0.19007	0.0540721	WT	KO	NOTEST	0.176013	0.107663	-0.709155	0	1	1	no
Rac3	Rac3	Rac3	chr11:120721467-120723969	25	51	30	56	29	40	31	41	23	30	1.84516	2.71975	2.07537	2.21777	2.11008	1.16973	1.35462	1.69929	1.08118	1.40416	WT	KO	OK	2.19363	1.3418	-0.709152	-1.32433	0.01655	0.469685	no
Armc9	Armc9	Armc9	chr1:86154779-86278284	14	25	16	33	13	22	13	21	19	19	0.263538	0.23523	0.335411	0.462858	0.324568	0.182749	0.136552	0.219377	0.203292	0.250663	WT	KO	NOTEST	0.324321	0.198527	-0.70809	0	1	1	no
9230110C19Rik	9230110C19Rik	9230110C19Rik	chr9:8021671-8042823	2	1	2	9	3	1	0	6	4	2	0.0929447	0.0335783	0.0871172	0.224425	0.137443	0.0184131	0	0.15658	0.118394	0.0589421	WT	KO	NOTEST	0.115102	0.0704657	-0.707913	0	1	1	no
Alox12	Alox12	Alox12	chr11:70241454-70255341	2	3	3	4	2	5	1	3	2	2	0.0462869	0.0501665	0.0650772	0.0496732	0.0456315	0.045849	0.0137022	0.0389888	0.0294803	0.0293534	WT	KO	NOTEST	0.0513671	0.0314747	-0.706649	0	1	1	no
Fam115a	Fam115a	Fam115a	chr6:42672546-42693059	11	18	6	15	10	14	7	12	8	12	0.200765	0.237373	0.102642	0.146899	0.179929	0.101241	0.0756404	0.122989	0.0929948	0.138892	WT	KO	NOTEST	0.173522	0.106351	-0.706278	0	1	1	no
Acot5	Acot5	Acot5	chr12:84069324-84076019	2	4	0	11	1	3	4	2	2	2	0.0981795	0.141878	0	0.289746	0.0483946	0.0583504	0.116255	0.0551329	0.0625309	0.0622618	WT	KO	NOTEST	0.11564	0.0709062	-0.705652	0	1	1	no
Cpz	Cpz	Cpz	chr5:35502217-35525626	0	1	1	0	1	1	1	0	0	1	0	0.0236696	0.0307048	0	0.0322949	0.0129795	0.0193949	0	0	0.0207744	WT	KO	NOTEST	0.0173339	0.0106298	-0.705484	0	1	1	no
Gsdma	Gsdma	Gsdma	chr11:98664350-98677708	20	24	23	36	20	30	20	24	18	18	0.511508	0.443504	0.551353	0.494035	0.504265	0.304001	0.30284	0.344686	0.293203	0.291941	WT	KO	OK	0.500933	0.307334	-0.704809	-1.04566	0.0321	0.690267	no
Myct1	Myct1	Myct1	chr10:5593727-5606791	3	1	1	0	0	1	0	1	0	3	0.0751469	0.018099	0.0234784	0	0	0.00992479	0	0.0140663	0	0.0476553	WT	KO	NOTEST	0.0233449	0.0143293	-0.704138	0	1	1	no
Olfml2b	Olfml2b	Olfml2b	chr1:170644531-170682789	6	1	1	1	1	2	2	2	1	3	0.133865	0.0161206	0.020912	0.0119715	0.0219949	0.0176798	0.0264185	0.0250574	0.0142099	0.0424462	WT	KO	NOTEST	0.0409729	0.0251624	-0.703402	0	1	1	no
Pcdh8	Pcdh8	Pcdh8	chr14:79766771-79771312	1	1	1	7	3	3	0	4	3	1	0.0183851	0.0132837	0.0172324	0.0690596	0.0543773	0.0218538	0	0.0381367	0.0351301	0.0107669	WT	KO	NOTEST	0.0344676	0.0211775	-0.702708	0	1	1	no
Il12b	Il12b	Il12b	chr11:44400062-44414017	0	2	0	2	1	1	0	2	0	1	0	0.0533553	0	0.039623	0.036399	0.014629	0	0.0414671	0	0.0234145	WT	KO	NOTEST	0.0258755	0.0159021	-0.702366	0	1	1	no
5430427M07Rik	5430427M07Rik	5430427M07Rik	chr12:90998491-91384409	4	5	1	7	5	4	7	3	3	2	0.31544	0.284899	0.0739156	0.296202	0.388717	0.124982	0.326825	0.132852	0.150679	0.10002	WT	KO	NOTEST	0.271835	0.167072	-0.702262	0	1	1	no
Tmem27	Tmem27	Tmem27	chrX:164090186-164118859	4	13	5	14	3	14	6	6	3	5	0.243877	0.572688	0.285732	0.458007	0.180317	0.338197	0.216582	0.205424	0.116494	0.193322	WT	KO	NOTEST	0.348124	0.214004	-0.701965	0	1	1	no
2010015L04Rik	2010015L04Rik	2010015L04Rik	chr4:155409189-155443110	36	91	42	68	26	50	57	31	50	37	0.970269	1.75817	1.06129	0.96709	0.710071	0.523011	0.901889	0.471766	0.84481	0.61925	WT	KO	OK	1.09338	0.672145	-0.701947	-1.13437	0.0122	0.394233	no
Disc1	Disc1	Disc1	chr8:125054194-125261151	1	0	2	1	1	1	2	2	0	0	0.0292635	0	0.0548593	0.0157011	0.028849	0.0115932	0.0346515	0.0328662	0	0	WT	KO	NOTEST	0.0257346	0.0158222	-0.701759	0	1	1	no
BC049762	BC049762	BC049762	chr11:51253650-51262951	2	0	0	4	0	2	0	2	0	1	0.190013	0	0	0.203914	0	0.0752862	0	0.106702	0	0.0602496	WT	KO	NOTEST	0.0787854	0.0484476	-0.701503	0	1	1	no
F2rl3	F2rl3	F2rl3	chr8:72761879-72763885	2	3	0	1	1	1	0	1	2	2	0.0828024	0.0897425	0	0.022215	0.0408149	0.0164038	0	0.0232489	0.0527371	0.0525102	WT	KO	NOTEST	0.047115	0.02898	-0.701128	0	1	1	no
Smtnl2	Smtnl2	Smtnl2	chr11:72390113-72411713	3	12	11	20	6	9	9	5	9	10	0.0799603	0.231099	0.274805	0.286033	0.157656	0.0950445	0.142022	0.0748364	0.152781	0.169026	WT	KO	NOTEST	0.205911	0.126742	-0.700124	0	1	1	no
Stard8	Stard8	Stard8	chrX:99042580-99074728	5	10	4	11	3	9	3	3	6	7	0.067766	0.0979279	0.0508137	0.079996	0.0400838	0.0483299	0.0240727	0.0228325	0.0517925	0.0601645	WT	KO	NOTEST	0.0673175	0.0414384	-0.700012	0	1	1	no
A930011G23Rik	A930011G23Rik	A930011G23Rik	chr5:99297243-99729060	2	0	2	0	0	3	0	1	1	0	0.0409527	0	0.038385	0	0	0.0243392	0	0.0114985	0.0130415	0	WT	KO	NOTEST	0.0158676	0.00977583	-0.698788	0	1	1	no
Wfikkn1	Wfikkn1	Wfikkn1	chr17:25877627-25880858	7	6	4	6	4	10	3	4	6	3	0.193615	0.11991	0.1037	0.0890482	0.10907	0.10959	0.0491273	0.0621284	0.105698	0.0526214	WT	KO	NOTEST	0.123069	0.075833	-0.698566	0	1	1	no
Fst	Fst	Fst	chr13:114452261-114458730	3	6	1	5	1	5	1	4	1	3	0.0907197	0.131098	0.0283439	0.0811304	0.0298117	0.0599076	0.0179036	0.0679251	0.0192599	0.057531	WT	KO	NOTEST	0.0722207	0.0445055	-0.698431	0	1	1	no
Gm13238	Gm13238	Gm13238	chr4:145837218-145837992	0	3	0	3	3	0	0	4	1	2	0	0.245329	0	0.182187	0.334727	0	0	0.254222	0.0720837	0.143547	WT	KO	NOTEST	0.152449	0.0939705	-0.698043	0	1	1	no
Zpbp2	Zpbp2	Zpbp2	chr11:98551096-98558665	1	6	5	6	3	5	5	4	1	4	0.0588519	0.228462	0.275821	0.158924	0.174062	0.104398	0.162383	0.11837	0.03356	0.133676	WT	KO	NOTEST	0.179224	0.110477	-0.698017	0	1	1	no
Clmp	Clmp	Clmp	chr9:40685963-40784046	11	20	7	16	11	15	15	12	6	10	0.260371	0.342053	0.155302	0.203214	0.256684	0.140677	0.210209	0.159504	0.0904533	0.150107	WT	KO	NOTEST	0.243525	0.15019	-0.69728	0	1	1	no
Cnga3	Cnga3	Cnga3	chr1:37219260-37263384	4	7	9	1	3	8	4	3	6	3	0.0783247	0.0990379	0.165181	0.0105068	0.0579117	0.062067	0.0463724	0.0329876	0.074828	0.037253	WT	KO	NOTEST	0.0821925	0.0507016	-0.696976	0	1	1	no
Eqtn	Eqtn	Eqtn	chr4:94907292-94928810	1	0	1	1	2	1	1	2	0	1	0.0629938	0	0.0590441	0.0338011	0.124203	0.0249591	0.0372957	0.0707486	0	0.0399483	WT	KO	NOTEST	0.0560085	0.0345903	-0.695277	0	1	1	no
Map1a	Map1a	Map1a	chr2:121289601-121351013	62.998	28	29	30	32	32	30	37	43	30	0.358473	0.115119	0.154669	0.0915962	0.179504	0.0721443	0.101066	0.118227	0.155836	0.108254	WT	KO	NOTEST	0.179872	0.111106	-0.695042	0	1	1	no
Itgb2l	Itgb2l	Itgb2l	chr16:96422297-96443614	9	33	14	30	10	12	25	16	12	13	0.240477	0.637102	0.350621	0.430116	0.263413	0.127041	0.395487	0.240072	0.204214	0.22028	WT	KO	NOTEST	0.384346	0.237419	-0.694972	0	1	1	no
Alox5	Alox5	Alox5	chr6:116410070-116461178	217	72	58	77	52	127	104	84	85	69	5.33615	1.27928	1.33683	1.016	1.2606	1.23738	1.51413	1.15995	1.33125	1.07601	WT	KO	OK	2.04577	1.26374	-0.69494	-1.43968	0.00295	0.166141	no
1700086L19Rik	1700086L19Rik	1700086L19Rik	chr12:74284275-74295950	2	1	1	5	4	6	2	2	1	2	0.209789	0.07579	0.0983166	0.281422	0.41364	0.224974	0.124205	0.117807	0.0668064	0.133041	WT	KO	NOTEST	0.215791	0.133367	-0.694238	0	1	1	no
Sema6c	Sema6c	Sema6c	chr3:95160419-95174050	13	12	8	14	4	12	9	7	10	8	0.246039	0.150666	0.127398	0.142174	0.0669916	0.0824922	0.0998348	0.0667793	0.108208	0.0960171	WT	KO	NOTEST	0.146654	0.0906662	-0.693778	0	1	1	no
Pik3c2g	Pik3c2g	Pik3c2g	chr6:139715858-139969283	1	0	1	0	0	0	0	1	1	0	0.019288	0	0.0180785	0	0	0	0	0.010831	0.0122844	0	WT	KO	NOTEST	0.0074733	0.00462308	-0.692892	0	1	1	no
Nrcam	Nrcam	Nrcam	chr12:44328884-44601846	2	7	5	7	0	3	8	2	2	2	0.0180195	0.0455727	0.042227	0.0338429	0	0.0107086	0.0426768	0.010118	0.0114759	0.0114265	WT	KO	NOTEST	0.0279324	0.0172812	-0.692739	0	1	1	no
Trim43a	Trim43a	Trim43a	chr9:88581035-88588819	1	2	1	3	0	0	2	0	2	1	0.0395238	0.0571153	0.0370457	0.0636228	0	0	0.0468004	0	0.0503457	0.0250645	WT	KO	NOTEST	0.0394615	0.0244421	-0.691078	0	1	1	no
Alas2	Alas2	Alas2	chrX:150547416-150570622	4	2	1	8	5	4	2	1	1	9	0.149129	0.05387	0.0349373	0.16004	0.183774	0.0590815	0.0441393	0.0209275	0.0237359	0.212791	WT	KO	NOTEST	0.11635	0.0721351	-0.689698	0	1	1	no
Gm6583	Gm6583	Gm6583	chr5:112343094-112378424	0	1	1	0	0	1	0	0	0	1	0	0.022657	0.0293912	0	0	0.0124242	0	0	0	0.0198856	WT	KO	NOTEST	0.0104096	0.00646196	-0.687875	0	1	1	no
Pln	Pln	Pln	chr10:53278080-53379851	0	6	0	4	4	0	0	7	2	2	0	0.130122	0	0.0644178	0.118355	0	0	0.11798	0.0382297	0.0380652	WT	KO	NOTEST	0.062579	0.0388551	-0.687575	0	1	1	no
2900060B14Rik	2900060B14Rik	2900060B14Rik	chr1:118389057-118609462	0	1	1.0001	0	0	1.00082	0	0	0	1	0	0.118618	0.153889	0	0	0.0650992	0	0	0	0.104109	WT	KO	NOTEST	0.0545014	0.0338416	-0.687496	0	1	1	no
Doc2b	Doc2b	Doc2b	chr11:75769089-75796057	3	6	6	6	4	5	6	9	2	1	0.0478842	0.0691968	0.0897638	0.0513872	0.0629415	0.0316208	0.0567	0.0806684	0.0203317	0.0101221	WT	KO	NOTEST	0.0642347	0.0398886	-0.687377	0	1	1	no
Gm14378	Gm14378	Gm14378	chr8:4248213-4251423	13	23	16	28	11	21	16	18	10	15	0.96279	1.23078	1.11068	1.1127	0.803132	0.616225	0.701567	0.748602	0.471696	0.704499	WT	KO	OK	1.04402	0.648518	-0.686927	-1.07121	0.0547	0.88865	no
Cercam	Cercam	Cercam	chr2:29869493-29882840	6	16	4	9	6	6	5	9	7	8	0.154125	0.296965	0.0963075	0.12405	0.151942	0.0610666	0.0760416	0.129823	0.114523	0.13032	WT	KO	NOTEST	0.164678	0.102355	-0.686065	0	1	1	no
Stox1	Stox1	Stox1	chr10:62659421-62726099	1	0	0	3	0	1	1	0	0	1	0.022257	0	0	0.0358279	0	0.00881857	0.0131773	0	0	0.0141145	WT	KO	NOTEST	0.011617	0.00722209	-0.685746	0	1	1	no
Cox8b	Cox8b	Cox8b	chr7:140898941-140900446	0	0	3	0	3	0	0	3	0	3	0	0	1.13809	0	1.19702	0	0	0.681847	0	0.770012	WT	KO	NOTEST	0.467023	0.290372	-0.685591	0	1	1	no
Oit3	Oit3	Oit3	chr10:59422959-59441779	5	7	6	5	3	4	4	3	4	8	0.128386	0.12987	0.144404	0.0688892	0.0759408	0.0406949	0.0608091	0.0432573	0.0654156	0.130268	WT	KO	NOTEST	0.109498	0.068089	-0.685411	0	1	1	no
Bmx	Bmx	Bmx	chrX:164192841-164258193	138	56	36	54	26	77	65	55	51	53	3.17783	0.931761	0.777023	0.667236	0.590244	0.702546	0.886189	0.711222	0.747991	0.773978	WT	KO	OK	1.22882	0.764385	-0.684902	-1.25779	0.00835	0.321511	no
Casq1	Casq1	Casq1	chr1:172209893-172219895	0	1	1	0	0	1	0	0	1	0	0	0.0279078	0.0362027	0	0	0.0153036	0	0	0.0246	0	WT	KO	NOTEST	0.0128221	0.00798072	-0.684042	0	1	1	no
Krt15	Krt15	Krt15	chr11:100131758-100135949	1	13	5	3	5	10	5	6	1	4	0.0425483	0.399659	0.199403	0.0684915	0.209729	0.168583	0.125954	0.143358	0.0270991	0.10793	WT	KO	NOTEST	0.183966	0.114585	-0.683022	0	1	1	no
Gm20597	Gm20597	Gm20597	chr10:53498442-53518989	2	2	0	2	2	4	2	0	2	0	0.0244224	0.0176463	0	0.0131045	0.0240766	0.0193531	0.0144594	0	0.0155547	0	WT	KO	NOTEST	0.0158499	0.00987343	-0.682855	0	1	1	no
Pamr1	Pamr1	Pamr1	chr2:102550020-102643040	4	17	8	11	35	17	6	19	5	25	0.09736	0.298974	0.182511	0.143664	0.839836	0.163946	0.0864634	0.259695	0.0775112	0.385888	WT	KO	NOTEST	0.312469	0.194701	-0.682455	0	1	1	no
Tmc1	Tmc1	Tmc1	chr19:20783457-20954202	1	2	4	2	2	1	3	3	0	3	0.016671	0.0240911	0.062503	0.0178906	0.0328698	0.00660531	0.0296103	0.0280849	0	0.0317164	WT	KO	NOTEST	0.0308051	0.0192034	-0.681809	0	1	1	no
Mecom	Mecom	Mecom	chr3:30236568-30509487	133	39	15	48	49	54	90	51	42	40	2.03041	0.430191	0.214636	0.393194	0.737453	0.326631	0.813459	0.437212	0.408371	0.387251	WT	KO	OK	0.761177	0.474585	-0.681566	-1.18569	0.01185	0.389346	no
Ifi204	Ifi204	Ifi204	chr1:173747293-173766919	6	13	6	14	6	13	7	7	9	4	0.185084	0.289751	0.173479	0.231728	0.182463	0.158889	0.127843	0.121257	0.176821	0.0782489	WT	KO	NOTEST	0.212501	0.132612	-0.680264	0	1	1	no
Shc4	Shc4	Shc4	chr2:125627446-125724148	2	3	5	0	0	5	1	3	0	2	0.0279462	0.0302885	0.0654849	0	0	0.0276818	0.00827281	0.0235398	0	0.0177224	WT	KO	NOTEST	0.0247439	0.0154434	-0.680087	0	1	1	no
Phyhip	Phyhip	Phyhip	chr14:70457516-70468824	1	3	2	2	3	4	0	5	1	1	0.0249521	0.0540869	0.0467752	0.0267775	0.0737962	0.0395456	0	0.0700594	0.0158921	0.0158237	WT	KO	NOTEST	0.0452776	0.0282641	-0.679823	0	1	1	no
Osbp2	Osbp2	Osbp2	chr11:3703730-3863903	0	0	1	4	3	5	1	1	1	0	0	0	0.0155294	0.0355606	0.0490008	0.0328229	0.00980926	0.00930391	0.0105524	0	WT	KO	NOTEST	0.0200182	0.0124977	-0.679648	0	1	1	no
A830018L16Rik	A830018L16Rik	A830018L16Rik	chr1:11414104-11975902	2	3	0	3	0	1	2	1	0	1	0.0216289	0.0234418	0	0.0174083	0	0.00428435	0.0128052	0.0060724	0	0.015852	WT	KO	NOTEST	0.0124958	0.00780279	-0.679383	0	1	1	no
Folr1	Folr1	Folr1	chr7:101858330-101870788	22	26	12	25	15	25	21	17	9	19	1.28656	1.05621	0.657743	0.784464	0.864766	0.579248	0.727073	0.558253	0.33519	0.704615	WT	KO	OK	0.929949	0.580876	-0.678923	-0.856393	0.04355	0.79363	no
Lmod1	Lmod1	Lmod1	chr1:135324812-135368065	0	11	8	7	20	11	2	21	3	8	0	0.137144	0.129387	0.0648116	0.340218	0.0752048	0.0204321	0.203484	0.0329698	0.0875411	WT	KO	NOTEST	0.134312	0.0839264	-0.678394	0	1	1	no
Nell2	Nell2	Nell2	chr15:95219449-95528706	0	1	1	0	6	3	1	3	0	2	0	0.0147343	0.0191136	0	0.120621	0.0242391	0.0120733	0.0343538	0	0.0258639	WT	KO	NOTEST	0.0308937	0.019306	-0.678261	0	1	1	no
Nap1l5	Nap1l5	Nap1l5	chr6:58833699-58920396	2	10	1	3	1	2	5	3	1	3	0.0763345	0.275775	0.0357742	0.0614392	0.0376268	0.0302449	0.112985	0.0642987	0.0243089	0.0726127	WT	KO	NOTEST	0.09739	0.0608901	-0.677566	0	1	1	no
Zc2hc1c	Zc2hc1c	Zc2hc1c	chr12:85288590-85299358	2	6	13	6	8	15	9	5	4	3	0.0301542	0.0653633	0.183713	0.0485403	0.118909	0.0896068	0.0803381	0.0423329	0.0384107	0.028684	WT	KO	NOTEST	0.089336	0.0558745	-0.677052	0	1	1	no
Fgd1	Fgd1	Fgd1	chrX:151047232-151096543	3	9	1	12	8	11	2	3	9	4	0.0586545	0.127141	0.0183257	0.125891	0.154197	0.0852127	0.0231511	0.0329376	0.112072	0.0495953	WT	KO	NOTEST	0.096842	0.0605937	-0.676464	0	1	1	no
1700101I11Rik	1700101I11Rik	1700101I11Rik	chr6:129532183-129542331	0	1	2	0	0	1	1	0	1	0	0	0.0774285	0.200884	0	0	0.0424589	0.063445	0	0.0682512	0	WT	KO	NOTEST	0.0556626	0.034831	-0.676335	0	1	1	no
Hoxa4	Hoxa4	Hoxa4	chr6:52169061-52213597	2	4	0	3	5	6	2	3	2	1	0.0974379	0.140806	0	0.0784247	0.240145	0.115819	0.0576884	0.0820747	0.0620586	0.0308957	WT	KO	NOTEST	0.111363	0.0697074	-0.675886	0	1	1	no
Scarna2	Scarna2	Scarna2	chr3:108554341-108554402	2	7	1	0	2	5	1	2	3	1	1488.16	3763.41	697.426	0	1467.08	1474.08	440.534	835.677	1421.72	471.867	WT	KO	OK	1483.21	928.775	-0.675326	-272.74	0.34915	0.999638	no
Ovgp1	Ovgp1	Ovgp1	chr3:105973801-105987423	1	7	2	7	4	4	4	7	2	1	0.0277904	0.140558	0.0520959	0.104382	0.109587	0.0440439	0.0658135	0.10924	0.0353995	0.0176236	WT	KO	NOTEST	0.0868827	0.0544241	-0.674823	0	1	1	no
Hs3st5	Hs3st5	Hs3st5	chr10:36506806-36834394	1	0	2	0	0	3	0	0	1	0	0.0236487	0	0.042688	0	0	0.0270649	0	0	0.0144984	0	WT	KO	NOTEST	0.0132673	0.00831266	-0.674498	0	1	1	no
Jag2	Jag2	Jag2	chr12:112908589-112929495	15	44	17	34	15	29	22	27	17	15	0.251299	0.532619	0.266949	0.305641	0.24774	0.192499	0.218214	0.254011	0.181394	0.159364	WT	KO	NOTEST	0.32085	0.201097	-0.674008	0	1	1	no
Spry4	Spry4	Spry4	chr18:38586264-38601268	2	13	4	6	5	7	5	9	3	3	0.0294117	0.138133	0.0551352	0.0473451	0.072488	0.0407868	0.0435332	0.0743229	0.0280986	0.0279777	WT	KO	NOTEST	0.0685026	0.0429438	-0.673708	0	1	1	no
Gdf15	Gdf15	Gdf15	chr8:70629393-70631635	10	15	2	19	10	10	12	19	2	6	0.733033	0.794472	0.137414	0.747326	0.722652	0.290439	0.520793	0.782108	0.0933742	0.278917	WT	KO	OK	0.62698	0.393126	-0.673426	-0.870415	0.11795	0.999638	no
Zfp583	Zfp583	Zfp583	chr7:6315664-6330434	0	2	3	0	1	2	1	0	1	2	0	0.0363958	0.0708203	0	0.0248293	0.0199581	0.0149114	0	0.016041	0.0319439	WT	KO	NOTEST	0.0264091	0.0165709	-0.672384	0	1	1	no
Zfp773	Zfp773	Zfp773	chr7:7130677-7136755	57	89	49	91	42	64	45	82	72	28	1.30328	1.47034	1.05012	1.11644	0.946711	0.579794	0.609166	1.05285	1.0485	0.405995	WT	KO	OK	1.17738	0.739261	-0.671421	-1.2486	0.00995	0.355525	no
Esr2	Esr2	Esr2	chr12:76120418-76177259	2	2	0	2	0	0	1	4	0	0	0.0415515	0.0300206	0	0.0222919	0	0	0.0122944	0.0466677	0	0	WT	KO	NOTEST	0.0187728	0.0117924	-0.670783	0	1	1	no
Filip1	Filip1	Filip1	chr9:79815561-79977882	1	6	4	3	2	0	0	4	1	8	0.0161129	0.0698537	0.0604106	0.0259375	0.0317695	0	0	0.036193	0.0102624	0.0817457	WT	KO	NOTEST	0.0408169	0.0256402	-0.670758	0	1	1	no
1810006J02Rik	1810006J02Rik	1810006J02Rik	chr1:98131466-98144655	4	4	10	11	7	7	5	11	5	5	0.173981	0.125709	0.40768	0.256724	0.300155	0.120634	0.128757	0.268673	0.138511	0.137915	WT	KO	NOTEST	0.25285	0.158898	-0.670179	0	1	1	no
Scg3	Scg3	Scg3	chr9:75643365-75684056	31	54	21	65	32	47	40	41	26	26	1.00579	1.26594	0.638609	1.13162	1.02356	0.604178	0.762633	0.744394	0.537283	0.534971	WT	KO	OK	1.0131	0.636692	-0.670115	-1.02695	0.0239	0.585241	no
Adra1b	Adra1b	Adra1b	chr11:43774605-43836332	0	3	1	1	2	1	1	0	2	2	0	0.0491783	0.0212651	0.0121737	0.0447326	0.00898918	0.0134323	0	0.0288996	0.0287752	WT	KO	NOTEST	0.0254699	0.0160193	-0.668989	0	1	1	no
Phlda2	Phlda2	Phlda2	chr7:143501547-143502524	3	3	1	12	3	8	1	5	4	1	0.36311	0.262363	0.113448	0.779349	0.357968	0.383653	0.0716602	0.339842	0.308355	0.076757	WT	KO	NOTEST	0.375248	0.236053	-0.668729	0	1	1	no
Nkx2-2as	Nkx2-2as	Nkx2-2as	chr2:147177545-147331681	0	0	0	1	1.00001	1	0	1.00001	0	0	0	0	0	0.00835771	0.0153555	0.00617143	0	0.00874679	0	0	WT	KO	NOTEST	0.00474263	0.00298364	-0.668613	0	1	1	no
Soga2	Soga2	Soga2	chr17:66336981-66449750	2	8	6	6	4	5	4	4	2	8	0.0183756	0.0531243	0.0516854	0.029585	0.0362389	0.0182016	0.0217602	0.0206468	0.0117002	0.0466252	WT	KO	NOTEST	0.0378018	0.0237868	-0.668294	0	1	1	no
Zim1	Zim1	Zim1	chr7:6675442-6696432	0	1	0	1	0	2	0	0	0	0	0	0.0141354	0	0.0104973	0	0.0155026	0	0	0	0	WT	KO	NOTEST	0.00492654	0.00310053	-0.668061	0	1	1	no
E130012A19Rik	E130012A19Rik	E130012A19Rik	chr11:97627386-97629716	38	21	20	57	32	40	13	37	38	25	1.1529	0.460354	0.568744	0.927932	0.957115	0.480839	0.233514	0.630376	0.734286	0.481004	WT	KO	OK	0.813409	0.512004	-0.667827	-1.06976	0.02975	0.665129	no
Fam227a	Fam227a	Fam227a	chr15:79609575-79658956	8	14	4	12	9	7	7	9	8	10	0.103551	0.130936	0.0485295	0.0833453	0.114846	0.0359001	0.0536445	0.0654182	0.0659523	0.0820856	WT	KO	NOTEST	0.0962416	0.0606001	-0.667339	0	1	1	no
Psg18	Psg18	Psg18	chr7:18345807-18355007	35	26	3	11	4	18	12	6	8	30	1.55376	0.814304	0.12483	0.262025	0.168694	0.316607	0.311193	0.149575	0.226194	0.83858	WT	KO	OK	0.584723	0.36843	-0.666364	-0.751861	0.0909	0.999638	no
Ugt1a9	Ugt1a9	Ugt1a9	chr1:88055410-88220002	6.41868	3.22889	2.95572	3.20418	0	6.53087	6.56167	0	2.93901	0	0.137453	0.0499605	0.0593269	0.0368179	0	0.055413	0.0831925	0	0.0400852	0	WT	KO	NOTEST	0.0567117	0.0357381	-0.666182	0	1	1	no
Fam196b	Fam196b	Fam196b	chr11:34226863-34514545	0	5	1	0	0	1	0	1	3	0	0	0.0450975	0.0117003	0	0	0.00494595	0	0.00700984	0.0238514	0	WT	KO	NOTEST	0.0113596	0.00716143	-0.665588	0	1	1	no
Acaa1b	Acaa1b	Acaa1b	chr9:119148042-119157093	237	83	123	147	125	244	235	83	107	58	10.435	2.64051	5.07609	3.47292	5.42576	4.25663	6.12595	2.05217	3.00056	1.61947	WT	KO	OK	5.41006	3.41096	-0.665468	-1.64477	0.0018	0.121649	no
Wdr16	Wdr16	Wdr16	chr11:67924805-67965642	13	34	11	16	17	27	18	17	18	6	0.419893	0.793484	0.333017	0.277299	0.541315	0.345534	0.344214	0.308343	0.370289	0.122899	WT	KO	NOTEST	0.473001	0.298255	-0.665296	0	1	1	no
Hand2	Hand2	Hand2	chr8:57320982-57324517	0	9	2	4	5	5	1	6	1	5	0	0.206523	0.0595349	0.0681641	0.156545	0.0629164	0.0188028	0.107005	0.0202272	0.100701	WT	KO	NOTEST	0.0981534	0.0619304	-0.66439	0	1	1	no
Stk30	Stk30	Stk30	chr12:110807797-110840939	9	9	4	11	7	10	7	8	7	5	0.389879	0.281705	0.162415	0.25569	0.298945	0.17164	0.179534	0.194611	0.193134	0.137359	WT	KO	NOTEST	0.277727	0.175256	-0.664205	0	1	1	no
2310068J16Rik	2310068J16Rik	2310068J16Rik	chr15:99970073-100016358	0	2	3	3	6	4	3	5	0	2	0	0.101655	0.197804	0.113237	0.416094	0.111487	0.124944	0.197512	0	0.0892205	WT	KO	NOTEST	0.165758	0.104633	-0.663742	0	1	1	no
Lgi4	Lgi4	Lgi4	chr7:31059934-31076697	4	6	3	4	4	5	6	5	2	2	0.0796302	0.0863045	0.0559781	0.0427279	0.0785026	0.0394384	0.070718	0.0558956	0.0253584	0.0252492	WT	KO	NOTEST	0.0686286	0.0433319	-0.663381	0	1	1	no
Evi5l	Evi5l	Evi5l	chr8:4166566-4193701	43	76	24	87	43	58	38	47	56	39	2.07299	2.64733	1.08448	2.25052	2.04364	1.10787	1.08461	1.27238	1.71946	1.19233	WT	KO	OK	2.01979	1.27533	-0.663336	-1.26558	0.01465	0.442384	no
4933432I09Rik	4933432I09Rik	4933432I09Rik	chr16:18209685-18213863	0	0	1	0	0	0	1	0	0	0	0	0	0.0521182	0	0	0	0.0329198	0	0	0	WT	KO	NOTEST	0.0104236	0.00658395	-0.662833	0	1	1	no
Cyp2b13	Cyp2b13	Cyp2b13	chr7:26061494-26096196	0	0	1	0	0	0	1	0	0	0	0	0	0.0361594	0	0	0	0.0228403	0	0	0	WT	KO	NOTEST	0.00723187	0.00456807	-0.662786	0	1	1	no
Cyp2b19	Cyp2b19	Cyp2b19	chr7:26757186-26772630	0	0	1	0	0	0	1	0	0	0	0	0	0.0242702	0	0	0	0.0153304	0	0	0	WT	KO	NOTEST	0.00485404	0.00306609	-0.662786	0	1	1	no
Gm438	Gm438	Gm438	chr4:144777203-144786583	0	0	1	0	0	0	1	0	0	0	0	0	0.0492346	0	0	0	0.0310994	0	0	0	WT	KO	NOTEST	0.00984691	0.00621987	-0.662786	0	1	1	no
Lrtm1	Lrtm1	Lrtm1	chr14:28904942-29721864	0	0	1	0	0	0	1	0	0	0	0	0	0.00849805	0	0	0	0.00536786	0	0	0	WT	KO	NOTEST	0.00169961	0.00107357	-0.662786	0	1	1	no
Olfr653	Olfr653	Olfr653	chr7:104579623-104580669	0	0	1	0	0	0	1	0	0	0	0	0	0.0718085	0	0	0	0.0453583	0	0	0	WT	KO	NOTEST	0.0143617	0.00907167	-0.662786	0	1	1	no
Msh5	Msh5	Msh5	chr17:35028604-35046723	4	19	16	12	6	12	13	12	10	6	0.104411	0.332152	0.391457	0.168075	0.1544	0.124108	0.186554	0.163125	0.154106	0.0993202	WT	KO	NOTEST	0.230099	0.145443	-0.661804	0	1	1	no
1500004A13Rik	1500004A13Rik	1500004A13Rik	chr3:88777056-88832487	16	35	10	30	18	40	19	22	11	11	0.301315	0.476249	0.176515	0.303149	0.33418	0.298465	0.211844	0.232656	0.131937	0.13137	WT	KO	NOTEST	0.318281	0.201254	-0.661284	0	1	1	no
Prdm16	Prdm16	Prdm16	chr4:154316124-154636873	2	16	12	19	19	11	9	16	14	10	0.0156735	0.0906104	0.0863542	0.079906	0.146811	0.0334618	0.0417622	0.0704207	0.0698887	0.0497032	WT	KO	NOTEST	0.083871	0.0530473	-0.660892	0	1	1	no
Dpysl5	Dpysl5	Dpysl5	chr5:30711894-30799369	0	8	1	6	5	4	5	3	1	4	0	0.077399	0.0125505	0.0431088	0.066002	0.0212213	0.039638	0.0225576	0.00852815	0.0339658	WT	KO	NOTEST	0.039812	0.0251822	-0.660803	0	1	1	no
Gpr30	Gpr30	Gpr30	chr5:139359738-139460534	0	3	3	7	2	3	3	0	3	3	0	0.0606574	0.0786863	0.105107	0.055174	0.0332622	0.0497027	0	0.0534679	0.0532378	WT	KO	NOTEST	0.0599248	0.0379341	-0.659657	0	1	1	no
Snap25	Snap25	Snap25	chr2:136713449-136782428	7	15	7	14	19	14	13	12	11	8	0.235778	0.365057	0.220995	0.253027	0.630906	0.186838	0.259244	0.226974	0.235978	0.170882	WT	KO	NOTEST	0.341153	0.215983	-0.659498	0	1	1	no
Dok7	Dok7	Dok7	chr5:35057083-35087831	0	2	0	3	2	2	0	2	0	2	0	0.0408996	0	0.0455596	0.0558035	0.0224278	0	0.0317867	0	0.0358968	WT	KO	NOTEST	0.0284525	0.0180223	-0.658778	0	1	1	no
Ptcra	Ptcra	Ptcra	chr17:46755662-46763712	2	8	3	4	2	1	9	3	3	0	0.119565	0.345563	0.168102	0.128312	0.117872	0.0236867	0.318549	0.100713	0.114227	0	WT	KO	NOTEST	0.175883	0.111435	-0.65841	0	1	1	no
Plg	Plg	Plg	chr17:12378608-12419384	0	8	1	10	3	10	0	2	3	4	0	0.146154	0.0236993	0.135672	0.0747798	0.100182	0	0.0283973	0.0483116	0.0641383	WT	KO	NOTEST	0.076061	0.0482058	-0.657951	0	1	1	no
Scgb3a1	Scgb3a1	Scgb3a1	chr11:49663594-49665118	1	0	0	0	0	0	0	0	0	1	0.212245	0	0	0	0	0	0	0	0	0.134596	WT	KO	NOTEST	0.042449	0.0269192	-0.657094	0	1	1	no
Ccdc170	Ccdc170	Ccdc170	chr10:4509871-4561111	1	0	0	0	0	0	0	0	0	1	0.0331289	0	0	0	0	0	0	0	0	0.0210091	WT	KO	NOTEST	0.00662579	0.00420183	-0.657075	0	1	1	no
Cxcr1	Cxcr1	Cxcr1	chr1:74191785-74194631	1	0	0	0	0	0	0	0	0	1	0.0701157	0	0	0	0	0	0	0	0	0.0444648	WT	KO	NOTEST	0.0140231	0.00889296	-0.657075	0	1	1	no
Dio3os	Dio3os	Dio3os	chr12:110275384-110278129	1	0	0	0	0	0	0	0	0	1	0.0600049	0	0	0	0	0	0	0	0	0.0380529	WT	KO	NOTEST	0.012001	0.00761057	-0.657075	0	1	1	no
Tbr1	Tbr1	Tbr1	chr2:61804452-61814113	1	0	0	0	0	0	0	0	0	1	0.0170997	0	0	0	0	0	0	0	0	0.010844	WT	KO	NOTEST	0.00341994	0.0021688	-0.657075	0	1	1	no
Enkur	Enkur	Enkur	chr2:21180730-21205365	11	11	17	20	10	10	20	13	11	8	0.71313	0.515268	1.03301	0.695728	0.63912	0.256867	0.767656	0.47327	0.454195	0.328902	WT	KO	OK	0.719251	0.456178	-0.656898	-0.919441	0.08325	0.999638	no
Spata20	Spata20	Spata20	chr11:94478903-94485310	1	0	1	0	0	0	1	0	1	0	0.0270446	0	0.0253489	0	0	0	0.0160118	0	0.0172248	0	WT	KO	NOTEST	0.0104787	0.00664732	-0.656614	0	1	1	no
Hspb7	Hspb7	Hspb7	chr4:141420778-141425310	3	6	3	4	4	2	3	7	0	6	0.0754693	0.10906	0.0707375	0.0539936	0.0992008	0.0199347	0.0446818	0.0988865	0	0.0957196	WT	KO	NOTEST	0.0816922	0.0518445	-0.656006	0	1	1	no
Ccl3	Ccl3	Ccl3	chr11:83647842-83649378	10	13	16	9	7	24	2	15	3	13	1.10088	1.03406	1.65096	0.531635	0.7597	1.04684	0.130355	0.927298	0.210345	0.907574	WT	KO	OK	1.01545	0.644483	-0.655901	-0.953955	0.11335	0.999638	no
Pdlim7	Pdlim7	Pdlim7	chr13:55497486-55513439	44	70	61	76	46	82	40	60	43	69	1.54771	1.91217	2.14095	1.4586	1.56694	1.18772	0.858187	1.19442	0.850379	1.38466	WT	KO	OK	1.72527	1.09507	-0.655797	-0.941498	0.03045	0.67049	no
Kcnh6	Kcnh6	Kcnh6	chr11:106008202-106034064	9	28	14	26	10	13	15	17	10	19	0.219143	0.492614	0.319515	0.339697	0.240044	0.125418	0.21624	0.232447	0.155081	0.293386	WT	KO	NOTEST	0.322202	0.204514	-0.655766	0	1	1	no
Syn2	Syn2	Syn2	chr6:115134901-115282626	11	13	7	7	10	8	14	9	11	4	0.205177	0.181433	0.124033	0.0718444	0.190849	0.0573417	0.150966	0.100263	0.135164	0.0473443	WT	KO	NOTEST	0.154667	0.0982158	-0.655139	0	1	1	no
Olfr1417	Olfr1417	Olfr1417	chr19:11828076-11829024	0	4	0	0	0	0	0	1	2	0	0	0.250592	0	0	0	0	0	0.0486893	0.110445	0	WT	KO	NOTEST	0.0501185	0.0318269	-0.655095	0	1	1	no
Fat4	Fat4	Fat4	chr3:38886939-39011983	9	9	2	2	2	5	5	3	2	8	0.0365017	0.0263741	0.00760292	0.00435246	0.00799663	0.00803475	0.0120061	0.00683254	0.00516624	0.020576	WT	KO	NOTEST	0.0165656	0.0105231	-0.654624	0	1	1	no
Acmsd	Acmsd	Acmsd	chr1:127729412-127774054	5	6	5	3	5	6	7	6	0	5	0.153649	0.133222	0.144015	0.0494668	0.151473	0.0730537	0.127356	0.103538	0	0.0974383	WT	KO	NOTEST	0.126365	0.0802771	-0.654537	0	1	1	no
Wfdc1	Wfdc1	Wfdc1	chr8:119666364-119688020	1	10	3	6	13	10	0	10	5	7	0.0668457	0.482989	0.187964	0.215208	0.856688	0.264853	0	0.375373	0.212871	0.296737	WT	KO	NOTEST	0.361939	0.229967	-0.65432	0	1	1	no
4933417O13Rik	4933417O13Rik	4933417O13Rik	chr7:143107253-143427042	0	1	0	1	1	2	0	0	0	1	0	0.0352549	0	0.0261811	0.0481017	0.0386649	0	0	0	0.0309425	WT	KO	NOTEST	0.0219075	0.0139215	-0.654116	0	1	1	no
BC039771	BC039771	BC039771	chr2:145701194-145753672	2	19	7	8	7	12	6	5	7	9	0.0686194	0.471015	0.22511	0.147279	0.236767	0.163128	0.121879	0.0963333	0.152964	0.195821	WT	KO	NOTEST	0.229758	0.146025	-0.653897	0	1	1	no
B930059L03Rik	B930059L03Rik	B930059L03Rik	chr12:110591373-110592679	4	13	14	19	9	11	9	14	7	11	0.234138	0.549819	0.768103	0.59676	0.519351	0.255115	0.3119	0.460183	0.260966	0.408325	WT	KO	OK	0.533634	0.339298	-0.653299	-0.860455	0.10565	0.999638	no
Kcnd3	Kcnd3	Kcnd3	chr3:105448189-105674002	23	17	7	8	13	17	10	10	8	20	0.212991	0.132226	0.0686838	0.0719613	0.1187	0.0623754	0.05483	0.102669	0.0471842	0.117453	WT	KO	NOTEST	0.120913	0.0769023	-0.652865	0	1	1	no
Plekhh2	Plekhh2	Plekhh2	chr17:84511894-84622142	2	8	5	8	3	6	1	8	2	6	0.0193054	0.0557959	0.0452374	0.0414354	0.028548	0.0229473	0.0057149	0.0433639	0.0122957	0.0367282	WT	KO	NOTEST	0.0380644	0.02421	-0.65284	0	1	1	no
Ppp1r3c	Ppp1r3c	Ppp1r3c	chr19:36731730-36736604	2	7	1	7	2	2	4	2	2	5	0.0521854	0.131972	0.0244567	0.0980056	0.0514465	0.0206767	0.0617931	0.0293048	0.0332371	0.0827351	WT	KO	NOTEST	0.0716132	0.0455494	-0.652795	0	1	1	no
Phactr1	Phactr1	Phactr1	chr13:42680622-43138512	4	3	6	6	2	10	3	3	0	4	0.0710548	0.027472	0.0832342	0.0571897	0.0249884	0.0703826	0.0225112	0.0299256	0	0.0450602	WT	KO	NOTEST	0.0527878	0.0335759	-0.652778	0	1	1	no
Uchl1	Uchl1	Uchl1	chr5:66676120-66687234	3	10	4	6	4	3	0	6	4	10	0.205216	0.494259	0.256466	0.220229	0.269747	0.0813099	0	0.230479	0.174271	0.433801	WT	KO	NOTEST	0.289183	0.183972	-0.652497	0	1	1	no
Nlrp10	Nlrp10	Nlrp10	chr7:108921852-108930158	6	22	1	6	3	20	1	3	4	9	0.0904415	0.239609	0.0141285	0.048529	0.0445804	0.119448	0.00892437	0.0253938	0.0384017	0.086032	WT	KO	NOTEST	0.0874577	0.0556399	-0.652465	0	1	1	no
Anks6	Anks6	Anks6	chr4:47015688-47057306	21	42	35	38	27	43	18	28	33	30	0.404572	0.584643	0.63201	0.39282	0.512798	0.328229	0.20531	0.302918	0.404916	0.366521	WT	KO	OK	0.505369	0.321579	-0.652165	-1.01819	0.0354	0.727894	no
Tmem45a	Tmem45a	Tmem45a	chr16:56805160-56886163	0	1	0	1	1	2	0	0	1	0	0	0.0186868	0	0.0138773	0.0254963	0.0204943	0	0	0.0164719	0	WT	KO	NOTEST	0.0116121	0.00739325	-0.651347	0	1	1	no
Fam131c	Fam131c	Fam131c	chr4:141368191-141384174	10	24	15	25	20	18	23	17	15	12	0.513569	0.890582	0.722053	0.688925	1.01259	0.366271	0.699338	0.490272	0.490641	0.390823	WT	KO	OK	0.765544	0.487469	-0.651175	-0.966493	0.0659	0.970873	no
4930425O10Rik	4930425O10Rik	4930425O10Rik	chr3:138711534-138726984	1	0	0	0	0	0	0	0	1	0	0.0531338	0	0	0	0	0	0	0	0.0338411	0	WT	KO	NOTEST	0.0106268	0.00676822	-0.650853	0	1	1	no
Cyp11b2	Cyp11b2	Cyp11b2	chr15:74851009-74856318	1	0	0	0	0	0	0	0	1	0	0.045393	0	0	0	0	0	0	0	0.028911	0	WT	KO	NOTEST	0.00907861	0.0057822	-0.650853	0	1	1	no
Grp	Grp	Grp	chr18:65873493-65886579	1	0	0	0	0	0	0	0	1	0	0.0978905	0	0	0	0	0	0	0	0.0623468	0	WT	KO	NOTEST	0.0195781	0.0124694	-0.650853	0	1	1	no
Uchl4	Uchl4	Uchl4	chr9:64185792-64253605	1	0	0	0	0	0	0	0	1	0	0.0673342	0	0	0	0	0	0	0	0.0428854	0	WT	KO	NOTEST	0.0134668	0.00857708	-0.650853	0	1	1	no
4930412C18Rik	4930412C18Rik	4930412C18Rik	chr4:9770584-9823411	2	3	0	0	0	2	1	0	1	1	0.034263	0.0371348	0	0	0	0.0135755	0.0101428	0	0.0109111	0.0108642	WT	KO	NOTEST	0.0142796	0.00909872	-0.650217	0	1	1	no
Gjc1	Gjc1	Gjc1	chr11:102799477-102819686	1	4	5	1	4	1	2	3	3	5	0.0363134	0.0801983	0.170427	0.0194844	0.143389	0.0143873	0.0429995	0.0611788	0.0529197	0.11528	WT	KO	NOTEST	0.0899624	0.0573531	-0.64945	0	1	1	no
Vwf	Vwf	Vwf	chr6:125552947-125686679	9	14	4	17	5	8	3	15	7	9	0.0672643	0.0756022	0.0280208	0.0681749	0.0368399	0.0236899	0.0132747	0.062954	0.0333207	0.0426565	WT	KO	NOTEST	0.0551804	0.0351791	-0.649436	0	1	1	no
1700017D01Rik	1700017D01Rik	1700017D01Rik	chr19:11096815-11130878	3	5	2	5	0	1	1	3	4	3	0.195472	0.235396	0.122144	0.17481	0	0.0258164	0.0385767	0.109768	0.165996	0.123961	WT	KO	NOTEST	0.145565	0.0928237	-0.649095	0	1	1	no
Synm	Synm	Synm	chr7:67730160-67759742	2	46	20	8	28	18	3	39	5	23	0.0190935	0.310466	0.238481	0.0481804	0.295111	0.083008	0.0265866	0.243703	0.0476679	0.18033	WT	KO	NOTEST	0.182266	0.116259	-0.648705	0	1	1	no
Gm19557	Gm19557	Gm19557	chr19:47501047-47537020	9	21	9	7	8	16	9	8	7	12	0.226673	0.382156	0.212461	0.0945995	0.198634	0.159665	0.134203	0.113146	0.112287	0.191663	WT	KO	NOTEST	0.222905	0.142193	-0.648581	0	1	1	no
Clec14a	Clec14a	Clec14a	chr12:58264719-58269258	20	20	7	15	10	25	9	7	15	14	0.297577	0.215013	0.0976218	0.119755	0.146682	0.147381	0.0792817	0.0584868	0.142146	0.132099	WT	KO	NOTEST	0.17533	0.111879	-0.648134	0	1	1	no
Dlc1	Dlc1	Dlc1	chr8:36567738-36952442	6	30	10	15	9	10	16	13	7	14	0.0648561	0.218388	0.101311	0.0858219	0.0959012	0.042823	0.10239	0.0789048	0.0412816	0.0959682	WT	KO	NOTEST	0.113256	0.0722735	-0.648044	0	1	1	no
Cdkl1	Cdkl1	Cdkl1	chr12:69746847-69987002	5	12	3	32.0003	10	13	5	9	9	14	0.217183	0.376618	0.122139	0.745835	0.428215	0.223733	0.128584	0.219527	0.248984	0.385642	WT	KO	NOTEST	0.377998	0.241294	-0.647587	0	1	1	no
Fut2	Fut2	Fut2	chr7:45648590-45666394	516	91	51	136	65	247	116	126	291	103	12.0226	1.51864	1.12079	1.69813	1.47886	2.27566	1.61025	1.65895	4.3119	1.53148	WT	KO	OK	3.56779	2.27765	-0.647487	-1.34158	0.00285	0.164424	no
Lancl3	Lancl3	Lancl3	chrX:9199972-9268085	3	6	2	5	5	3	4	6	5	1	0.0520722	0.075249	0.0325383	0.0465681	0.0855581	0.0206318	0.0411061	0.0584825	0.055275	0.0110074	WT	KO	NOTEST	0.0583971	0.0373006	-0.6467	0	1	1	no
Pip5kl1	Pip5kl1	Pip5kl1	chr2:32575818-32583779	0	0	1	0	1	0	1	0	1	0	0	0	0.0476437	0	0.0501109	0	0.0300945	0	0.0323743	0	WT	KO	NOTEST	0.0195509	0.0124937	-0.64603	0	1	1	no
Slc25a31	Slc25a31	Slc25a31	chr3:40708870-40726094	1	0	0	3	0	1	0	0	2	0	0.0338416	0	0	0.0544761	0	0.0134086	0	0	0.0431077	0	WT	KO	NOTEST	0.0176635	0.0113033	-0.644036	0	1	1	no
Myl9	Myl9	Myl9	chr2:156775463-156781657	21	170	71	66	177	66	7	234	55	114	1.54112	9.01426	4.88376	2.59893	12.8055	1.91908	0.304142	9.64324	2.57071	5.30545	WT	KO	OK	6.16872	3.94853	-0.643656	-1.48248	0.00855	0.324105	no
Hecw2	Hecw2	Hecw2	chr1:53806873-54195034	4	8	3	11	5	9	5	3	6	8	0.0235075	0.0503105	0.0165252	0.037615	0.0289683	0.0209566	0.0173971	0.00990052	0.022458	0.0298152	WT	KO	NOTEST	0.0313853	0.0201055	-0.642499	0	1	1	no
Gml	Gml	Gml	chr15:74813454-74818815	17	12	6	23	9	14	14	7	15	10	1.58936	0.810622	0.525779	1.15381	0.82951	0.5186	0.774929	0.367503	0.893178	0.59289	WT	KO	OK	0.981816	0.62942	-0.64143	-0.954701	0.0977	0.999638	no
Fermt2	Fermt2	Fermt2	chr14:45458791-45530065	5	26	7	13	28	14	9	22	8	21	0.106121	0.398723	0.139255	0.14805	0.585865	0.117732	0.113093	0.262208	0.108143	0.282653	WT	KO	NOTEST	0.275603	0.176766	-0.640753	0	1	1	no
Mrvi1	Mrvi1	Mrvi1	chr7:110868266-110982095	12	35	21	34	28	21	8	41	24	23	0.137449	0.289666	0.225456	0.208966	0.316177	0.0953028	0.0542491	0.263717	0.175084	0.167067	WT	KO	NOTEST	0.235543	0.151084	-0.640638	0	1	1	no
Hes5	Hes5	Hes5	chr4:154960922-154962371	1	5	1	4	2	8	0	2	3	0	0.0603417	0.217998	0.0565584	0.129512	0.118974	0.191267	0	0.06777	0.115296	0	WT	KO	NOTEST	0.116677	0.0748665	-0.640128	0	1	1	no
Gm10825	Gm10825	Gm10825	chr10:22402812-22407470	2	5	3	3	1	4	0	3	0	6	0.0296961	0.0536418	0.0417512	0.0239014	0.0146378	0.0235321	0	0.0250138	0	0.0564964	WT	KO	NOTEST	0.0327257	0.0210085	-0.639451	0	1	1	no
Gpx8	Gpx8	Gpx8	chr13:113042762-113046388	3	14	12	11	8	4	8	12	8	10	0.238329	0.803613	0.893543	0.468901	0.626543	0.125906	0.376275	0.535336	0.40478	0.503797	WT	KO	OK	0.606186	0.389219	-0.639179	-0.838701	0.13125	0.999638	no
Fbln5	Fbln5	Fbln5	chr12:101746564-101819119	15	13	6	11	6	20	7	6	3	15	0.170064	0.106495	0.0637603	0.0669185	0.0670621	0.0898425	0.0469871	0.0381998	0.0216628	0.107848	WT	KO	NOTEST	0.0948598	0.060908	-0.639165	0	1	1	no
Alox5ap	Alox5ap	Alox5ap	chr5:149265057-149288047	196	94	52	124	51	113	104	107	99	73	19.4522	6.74071	4.83722	6.60341	4.98988	4.44348	6.11093	5.96331	6.25781	4.59449	WT	KO	OK	8.52469	5.474	-0.639051	-1.66233	0.0051	0.226758	no
Pcdha3	Pcdha3	Pcdha3	chr18:36930284-37841872	0.0854652	0.092348	0	0.166303	0	0	0.129933	0	0.122749	0	0.00109679	0.000856301	0	0.00114517	0	0	0.000987221	0	0.00100329	0	WT	KO	NOTEST	0.000619652	0.000398102	-0.638319	0	1	1	no
Col11a2	Col11a2	Col11a2	chr17:34039436-34066242	8	26	12	28	8	18	15	22	13	4	0.0955371	0.224347	0.134321	0.179421	0.0941843	0.0851699	0.106056	0.147535	0.0988779	0.030293	WT	KO	NOTEST	0.145562	0.0935863	-0.637264	0	1	1	no
Nebl	Nebl	Nebl	chr2:17346733-17731068	44	21	13	9	13	28	16	20	22	18	1.02235	0.352557	0.283119	0.112208	0.29778	0.257772	0.220103	0.260955	0.325569	0.265228	WT	KO	NOTEST	0.413602	0.265925	-0.637223	0	1	1	no
Dgki	Dgki	Dgki	chr6:36846021-37299976	22	9	6	7	6	16	4	12	12	8	0.32294	0.0954565	0.0825523	0.0551353	0.0868272	0.0930572	0.0347632	0.0989167	0.11219	0.0744713	WT	KO	NOTEST	0.128582	0.0826797	-0.637086	0	1	1	no
Adam5	Adam5	Adam5	chr8:24727092-24824369	0	0	0	0	1	0	0	0	0	1	0	0	0	0	0.0268165	0	0	0	0	0.0172494	WT	KO	NOTEST	0.0053633	0.00344989	-0.636571	0	1	1	no
Armc12	Armc12	Armc12	chr17:28530860-28538975	0	0	0	0	1	0	0	0	0	1	0	0	0	0	0.0707377	0	0	0	0	0.0455036	WT	KO	NOTEST	0.0141475	0.00910072	-0.6365	0	1	1	no
C7	C7	C7	chr15:4988761-5063773	0	0	0	0	1	0	0	0	0	1	0	0	0	0	0.0253843	0	0	0	0	0.016329	WT	KO	NOTEST	0.00507687	0.00326581	-0.6365	0	1	1	no
Crabp1	Crabp1	Crabp1	chr9:54764807-54773109	0	0	0	0	1	0	0	0	0	1	0	0	0	0	0.118434	0	0	0	0	0.0761851	WT	KO	NOTEST	0.0236868	0.015237	-0.6365	0	1	1	no
Eddm3b	Eddm3b	Eddm3b	chr14:51116552-51117791	0	0	0	0	1	0	0	0	0	1	0	0	0	0	0.0614416	0	0	0	0	0.0395237	WT	KO	NOTEST	0.0122883	0.00790474	-0.6365	0	1	1	no
Ghrh	Ghrh	Ghrh	chr2:157329495-157346655	0	0	0	0	1	0	0	0	0	1	0	0	0	0	0.203224	0	0	0	0	0.130728	WT	KO	NOTEST	0.0406448	0.0261456	-0.6365	0	1	1	no
Gm14015	Gm14015	Gm14015	chr2:106463822-106523103	0	0	0	0	1	0	0	0	0	1	0	0	0	0	0.0169791	0	0	0	0	0.0109222	WT	KO	NOTEST	0.00339582	0.00218444	-0.6365	0	1	1	no
Hist1h2ah	Hist1h2ah	Hist1h2ah	chr13:22035165-22035552	0	0	0	0	1	0	0	0	0	1	0	0	0	0	0.347385	0	0	0	0	0.223463	WT	KO	NOTEST	0.069477	0.0446926	-0.6365	0	1	1	no
Mir31	Mir31	Mir31	chr4:88910556-88910662	0	0	0	0	1	0	0	0	0	1	0	0	0	0	27.5038	0	0	0	0	17.6924	WT	KO	NOTEST	5.50075	3.53848	-0.6365	0	1	1	no
Cd209a	Cd209a	Cd209a	chr8:3743394-3748984	7	4	7	22	4	10	7	10	6	5	0.352757	0.145647	0.330639	0.594886	0.198721	0.199668	0.208851	0.282988	0.192576	0.159789	WT	KO	NOTEST	0.32453	0.208774	-0.636407	0	1	1	no
4930526L06Rik	4930526L06Rik	4930526L06Rik	chr19:11196816-11299884	1	2	2	3	2	2	2	1	3	1	0.0790534	0.114239	0.148194	0.127255	0.155868	0.0626444	0.0936076	0.0443926	0.151048	0.0501327	WT	KO	NOTEST	0.124922	0.0803651	-0.636385	0	1	1	no
Nkpd1	Nkpd1	Nkpd1	chr7:19518730-19525050	1	2	0	1	1	2	0	2	1	0	0.0253045	0.0365672	0	0.0135778	0.0249461	0.0200521	0	0.0284196	0.0161165	0	WT	KO	NOTEST	0.0200791	0.0129176	-0.636356	0	1	1	no
Phyhipl	Phyhipl	Phyhipl	chr10:70440667-70599291	1	0	1	1	2	1	0	1	0	3	0.0256054	0	0.0239999	0.0137393	0.0504862	0.0101426	0	0.0143762	0	0.0487137	WT	KO	NOTEST	0.0227661	0.0146465	-0.636333	0	1	1	no
Pdzrn3	Pdzrn3	Pdzrn3	chr6:101149606-101377897	7	19	11	24	26	13	18	21	10	17	0.11571	0.226929	0.170429	0.212871	0.423694	0.0851428	0.176159	0.194932	0.10528	0.178206	WT	KO	NOTEST	0.229927	0.147944	-0.636124	0	1	1	no
Tgif2	Tgif2	Tgif2	chr2:156840076-156862945	9	40	15	27	23	27	15	22	21	19	0.224395	0.720601	0.350543	0.361216	0.565333	0.266726	0.221423	0.308023	0.333475	0.300417	WT	KO	NOTEST	0.444418	0.286013	-0.635836	0	1	1	no
Pilrb2	Pilrb2	Pilrb2	chr5:137865828-137871758	5	9	6	17	4	14	3	8	4	8	0.201194	0.261669	0.226296	0.367052	0.158676	0.223206	0.0714706	0.18077	0.102513	0.204144	WT	KO	NOTEST	0.242978	0.156421	-0.635392	0	1	1	no
Amph	Amph	Amph	chr13:18948370-19150915	3	8	1	1	1	3	2	3	4	1	0.0646947	0.124653	0.0202128	0.0115713	0.0212595	0.0256331	0.0255352	0.0363295	0.0549391	0.0136757	WT	KO	NOTEST	0.0484782	0.0312225	-0.634752	0	1	1	no
Reg2	Reg2	Reg2	chr6:78405154-78408097	1	1	1	1	0	2	0	0	0	2	0.132201	0.0955208	0.123912	0.070936	0	0.10476	0	0	0	0.167673	WT	KO	NOTEST	0.0845139	0.0544867	-0.633285	0	1	1	no
Casc5	Casc5	Casc5	chr2:119047118-119104121	12	51	15	52	54	65	8	33	33	36	0.122448	0.376014	0.143463	0.284712	0.543212	0.262793	0.0483303	0.189092	0.214465	0.232955	WT	KO	NOTEST	0.29397	0.189527	-0.633262	0	1	1	no
Tmc2	Tmc2	Tmc2	chr2:130195193-130264445	2	2	3	6	0	3	2	1	3	2	0.0428291	0.0309459	0.0602157	0.0689436	0	0.0254543	0.0253571	0.0120254	0.040917	0.0271606	WT	KO	NOTEST	0.0405869	0.0261829	-0.632388	0	1	1	no
Efna3	Efna3	Efna3	chr3:89314950-89322879	12	28	14	41	15	26	14	16	22	18	0.758147	1.27819	0.829047	1.38992	0.934264	0.650844	0.523674	0.567652	0.885255	0.721182	WT	KO	OK	1.03791	0.669721	-0.632052	-0.992469	0.0631	0.951892	no
Plvap	Plvap	Plvap	chr8:71497752-71511769	37	22	10	32	8	41	16	6	7	36	1.3171	0.565854	0.333654	0.611224	0.280746	0.578273	0.337208	0.119938	0.158704	0.812682	WT	KO	OK	0.621716	0.401361	-0.631354	-0.879259	0.0734	0.999638	no
Skor1	Skor1	Skor1	chr9:63138163-63148961	0	0	0	0	1	0	0	0	1	0	0	0	0	0	0.0187071	0	0	0	0.0120776	0	WT	KO	NOTEST	0.00374141	0.00241553	-0.631245	0	1	1	no
5430440P10Rik	5430440P10Rik	5430440P10Rik	chr14:105427558-105437716	3	5	6	4	1	4	6	4	1	3	0.238329	0.287005	0.446771	0.170509	0.0783179	0.125906	0.282206	0.178445	0.0505974	0.151139	WT	KO	NOTEST	0.244186	0.157659	-0.631177	0	1	1	no
Spred3	Spred3	Spred3	chr7:29158828-29168647	10	25	3	10	12	9	18	13	4	11	0.167446	0.302467	0.0470841	0.0898478	0.198089	0.0597102	0.178446	0.122238	0.0426587	0.116807	WT	KO	NOTEST	0.160987	0.103972	-0.630748	0	1	1	no
Pde6c	Pde6c	Pde6c	chr19:38132780-38183951	0	0	0	0	1	0	0	0	1	0	0	0	0	0	0.0236856	0	0	0	0.0153001	0	WT	KO	NOTEST	0.00473711	0.00306001	-0.630469	0	1	1	no
Ccdc13	Ccdc13	Ccdc13	chr9:121797626-121839461	0	0	0	0	1	0	0	0	1	0	0	0	0	0	0.0261034	0	0	0	0.0168642	0	WT	KO	NOTEST	0.00522068	0.00337283	-0.630277	0	1	1	no
Gm715	Gm715	Gm715	chrX:60548007-60549216	0	0	0	0	1	0	0	0	1	0	0	0	0	0	0.0632759	0	0	0	0.0408796	0	WT	KO	NOTEST	0.0126552	0.00817591	-0.630277	0	1	1	no
Hormad2	Hormad2	Hormad2	chr11:4346382-4441082	0	0	0	0	1	0	0	0	1	0	0	0	0	0	0.0558309	0	0	0	0.0360697	0	WT	KO	NOTEST	0.0111662	0.00721394	-0.630277	0	1	1	no
Rims4	Rims4	Rims4	chr2:163863880-163918683	0	0	0	0	1	0	0	0	1	0	0	0	0	0	0.101269	0	0	0	0.065425	0	WT	KO	NOTEST	0.0202538	0.013085	-0.630277	0	1	1	no
Spink13	Spink13	Spink13	chr18:62548910-62741387	0	0	0	0	1	0	0	0	1	0	0	0	0	0	0.10761	0	0	0	0.0695218	0	WT	KO	NOTEST	0.021522	0.0139044	-0.630277	0	1	1	no
Ly6c1	Ly6c1	Ly6c1	chr15:75044017-75048837	7	5	4	5	2	4	4	3	5	5	0.767871	0.421409	0.434204	0.29861	0.240145	0.20327	0.27027	0.21607	0.390421	0.317131	WT	KO	NOTEST	0.432448	0.279432	-0.630028	0	1	1	no
Slc6a7	Slc6a7	Slc6a7	chr18:60995379-61014199	35	224	74	153	57	101	117	108	100	44	0.719184	3.32571	1.42522	1.68693	1.15466	0.82229	1.42337	1.24619	1.30872	0.573357	WT	KO	OK	1.66234	1.07479	-0.629166	-1.30916	0.0056	0.242605	no
Fabp6	Fabp6	Fabp6	chr11:43596039-43601562	140772	179681	51191	303342	132142	211054	99010	149558	188615	77426	29683.3	27375.5	10117.4	34321.1	27469	17632.8	12360.5	17709	25330.6	10353.4	WT	KO	OK	25793.2	16677.3	-0.629111	-1.28743	0.0807	0.999638	no
Krt83	Krt83	Krt83	chr15:101431013-101491512	1	1.52699	1	4.54811	2	6.0191	0	4.33748	0	0	0.0397675	0.0438761	0.0372741	0.0970492	0.0784087	0.09484	0	0.0968624	0	0	WT	KO	NOTEST	0.0592751	0.0383405	-0.628558	0	1	1	no
AU015836	AU015836	AU015836	chrX:93968655-93975470	2	0	0	2	0	2	0	1	0	1	0.0461379	0	0	0.0247566	0	0.0182806	0	0.0129544	0	0.0146295	WT	KO	NOTEST	0.0141789	0.0091729	-0.628298	0	1	1	no
Sapcd1	Sapcd1	Sapcd1	chr17:35016578-35028016	2	4	2.99997	4	4	7	3	5	0	1.99995	0.175534	0.256295	0.330419	0.252208	0.34678	0.279459	0.155902	0.296497	0	0.149035	WT	KO	NOTEST	0.272247	0.176179	-0.627878	0	1	1	no
Mnx1	Mnx1	Mnx1	chr5:29473822-29478470	2	5	1	12	11	13	0	7	0	10	0.103042	0.186131	0.0482907	0.331741	0.558705	0.265374	0	0.202522	0	0.326727	WT	KO	NOTEST	0.245582	0.158925	-0.627862	0	1	1	no
2810468N07Rik	2810468N07Rik	2810468N07Rik	chr17:25570810-25575043	6	8	7	8	4	8	3	6	6	8	0.338017	0.325642	0.369627	0.24183	0.222153	0.17857	0.100062	0.189814	0.215284	0.28581	WT	KO	NOTEST	0.299454	0.193908	-0.626962	0	1	1	no
Adh6-ps1	Adh6-ps1	Adh6-ps1	chr3:138374120-138388291	0	1	1	1	1	2	0	0	0	2	0	0.018029	0.0233876	0.0133887	0.0245987	0.0197728	0	0	0	0.0316473	WT	KO	NOTEST	0.0158808	0.010284	-0.626879	0	1	1	no
Ppp1r14a	Ppp1r14a	Ppp1r14a	chr7:29289319-29293390	20	29	26	36	19	23	16	42	19	20	3.94628	4.13448	4.80851	3.81148	3.69588	1.79812	1.86913	4.65369	2.38773	2.50259	WT	KO	OK	4.07933	2.64225	-0.626564	-1.40421	0.05365	0.882952	no
Xylt1	Xylt1	Xylt1	chr7:117380978-117667630	12	35	12	11	9	31	12	8	12	15	0.270066	0.569143	0.253133	0.132836	0.199681	0.276428	0.159893	0.101104	0.172006	0.214082	WT	KO	NOTEST	0.284972	0.184703	-0.625613	0	1	1	no
Prodh2	Prodh2	Prodh2	chr7:30493657-30513402	1	0	2	1	5	2	4	4	0	0	0.0399894	0	0.0749642	0.0214574	0.197116	0.0316888	0.0947034	0.0898245	0	0	WT	KO	NOTEST	0.0667053	0.0432433	-0.625324	0	1	1	no
Kcnab3	Kcnab3	Kcnab3	chr11:69326257-69333041	1	11	2	4	5	6	7	0	4	4	0.0276474	0.219741	0.0518279	0.05934	0.136279	0.065726	0.114581	0	0.0704349	0.0701318	WT	KO	NOTEST	0.0989672	0.0641748	-0.624944	0	1	1	no
Grb10	Grb10	Grb10	chr11:11930498-12037420	3	12	10	7	12	9	8	10	6	10	0.0424328	0.122641	0.132577	0.0531269	0.167331	0.0504378	0.0625394	0.0794285	0.0540515	0.0896991	WT	KO	NOTEST	0.103622	0.0672312	-0.624123	0	1	1	no
Fam221a	Fam221a	Fam221a	chr6:49367738-49389904	37	37	22	63	28	50	44	32	29	19	1.26208	0.911905	0.703372	1.15307	0.94156	0.675748	0.888583	0.612948	0.639056	0.410998	WT	KO	OK	0.994398	0.645467	-0.623481	-0.943135	0.03505	0.725983	no
Gm5141	Gm5141	Gm5141	chr13:62772199-62785808	7	22	5	24	15	22	8	15	14	8	0.146831	0.333431	0.0983032	0.270124	0.310182	0.182841	0.0993503	0.176685	0.187034	0.106417	WT	KO	NOTEST	0.231774	0.150465	-0.623288	0	1	1	no
2410018L13Rik	2410018L13Rik	2410018L13Rik	chr12:22953996-23010243	8	16	10	14	6	19	11	7	10	5	0.428958	0.619881	0.502578	0.402797	0.317162	0.403654	0.349203	0.210772	0.341506	0.170018	WT	KO	NOTEST	0.454275	0.295031	-0.622702	0	1	1	no
Fam228a	Fam228a	Fam228a	chr12:4593007-4738383	5	5	4	5	3	5	7	2	2	5	0.122672	0.088636	0.0919846	0.0658232	0.0725611	0.0486046	0.10168	0.0275547	0.0312521	0.0777941	WT	KO	NOTEST	0.0883354	0.0573771	-0.622518	0	1	1	no
I730028E13Rik	I730028E13Rik	I730028E13Rik	chr9:61138514-61145259	16	24	4	18	11	29	7	15	14	7	0.588057	0.637345	0.137797	0.354981	0.398564	0.422308	0.15232	0.309585	0.327719	0.163154	WT	KO	NOTEST	0.423349	0.275017	-0.622325	0	1	1	no
4930502E09Rik	4930502E09Rik	4930502E09Rik	chr11:84829177-84830868	0	2	0	2	1	0	1	3	0	0	0	0.169194	0	0.125647	0.115424	0	0.0693187	0.197243	0	0	WT	KO	NOTEST	0.082053	0.0533123	-0.622088	0	1	1	no
Kcnk7	Kcnk7	Kcnk7	chr19:5704475-5707101	2	0	0	3	1	0	1	2	1	1	0.141307	0	0	0.113733	0.0696529	0	0.0418306	0.0793511	0.0449994	0.0448057	WT	KO	NOTEST	0.0649386	0.0421974	-0.621923	0	1	1	no
Zfp354b	Zfp354b	Zfp354b	chr11:50921785-50931635	2	1	1	0	0	0	2	1	0	1	0.0563331	0.0203516	0.0264006	0	0	0	0.0333522	0.015817	0	0.0178622	WT	KO	NOTEST	0.0206171	0.0134063	-0.62093	0	1	1	no
Hist1h2bb	Hist1h2bb	Hist1h2bb	chr13:23746733-23747201	1	10	1	1	5	5	2	0	3	7	0.244422	1.76606	0.229097	0.131152	1.2048	0.484219	0.289421	0	0.46702	1.08502	WT	KO	NOTEST	0.715106	0.465137	-0.620503	0	1	1	no
Mrap2	Mrap2	Mrap2	chr9:87144305-87184045	2	3	3	2	0	2	0	0	3	4	0.0746959	0.0809569	0.10502	0.040079	0	0.029594	0	0	0.0713612	0.0947396	WT	KO	NOTEST	0.0601504	0.0391389	-0.61997	0	1	1	no
Tcp11l1	Tcp11l1	Tcp11l1	chr2:104679979-104712162	3	3	1	3	1	5	3	0	1	2	0.0584949	0.0422652	0.0182758	0.0313871	0.0192222	0.0386277	0.0346321	0	0.0124185	0.0247302	WT	KO	NOTEST	0.033929	0.0220817	-0.619669	0	1	1	no
Gm14047	Gm14047	Gm14047	chr2:129364579-129375733	7	15	6	7	5	10	9	6	8	5	0.378802	0.586502	0.30433	0.203257	0.266741	0.21441	0.288348	0.182329	0.275726	0.171587	WT	KO	NOTEST	0.347927	0.22648	-0.619398	0	1	1	no
Ctxn1	Ctxn1	Ctxn1	chr8:4257645-4259274	2	9	3	8	9	11	1	6	3	9	0.126234	0.410444	0.177479	0.270938	0.56001	0.275088	0.0373687	0.212661	0.120598	0.360238	WT	KO	NOTEST	0.309021	0.201191	-0.61914	0	1	1	no
Fam57a	Fam57a	Fam57a	chr11:76202055-76208257	10	21	3	24	14	21	5	15	13	12	0.88855	1.34823	0.249852	1.14426	1.22635	0.739321	0.263034	0.74845	0.735697	0.676182	WT	KO	OK	0.971451	0.632537	-0.618992	-0.9163	0.1099	0.999638	no
Crip3	Crip3	Crip3	chr17:46428941-46431771	1	4	0	2	0	1	0	3	2	0	0.0858894	0.248249	0	0.0921728	0	0.0340266	0	0.134165	0.109408	0	WT	KO	NOTEST	0.0852623	0.0555199	-0.618902	0	1	1	no
Mir3064	Mir3064	Mir3064	chr11:106780355-106788494	8	12	7	16	7	15	11	8	8	5	2718.71	2946.58	2229.72	2917.6	2345.18	2019.74	2213.23	1526.7	1731.55	1077.56	WT	KO	OK	2631.56	1713.76	-0.618755	-0.0454736	0.7182	0.999638	no
Rprml	Rprml	Rprml	chr11:103649508-103650580	11	9	2	18	6	15	12	6	5	5	0.817485	0.483274	0.139314	0.717782	0.439587	0.441682	0.527994	0.250396	0.236663	0.235645	WT	KO	NOTEST	0.519489	0.338476	-0.618038	0	1	1	no
Mdga2	Mdga2	Mdga2	chr12:66466058-67222549	0	3	4	1	0	3	2	1	1	1	0	0.0145341	0.0251386	0.00359778	0	0.00796993	0.00793949	0.00376523	0.00427047	0.00425209	WT	KO	NOTEST	0.00865409	0.00563944	-0.61783	0	1	1	no
Cdk6	Cdk6	Cdk6	chr5:3344311-3522225	16	62	22	69	31	53	32	35	34	25	0.455439	1.27516	0.586964	1.05388	0.869917	0.597747	0.539288	0.559458	0.6164	0.451285	WT	KO	OK	0.848273	0.552835	-0.617679	-1.02232	0.03545	0.727894	no
Best1	Best1	Best1	chr19:9985171-10001633	2	0	0	1	2	1	0	0	2	2	0.0686924	0	0	0.0184294	0.0677197	0.0136085	0	0	0.0437505	0.0435622	WT	KO	NOTEST	0.0309683	0.0201842	-0.617565	0	1	1	no
Slc47a2	Slc47a2	Slc47a2	chr11:61301630-61342860	1	4	1	4	2	4	3	1	2	1	0.0296832	0.0857897	0.0278221	0.0637095	0.0585258	0.0470438	0.0527221	0.0166687	0.0378107	0.018824	WT	KO	NOTEST	0.0531061	0.0346139	-0.617527	0	1	1	no
Gnb3	Gnb3	Gnb3	chr6:124834239-124840275	1	1	0	0	0	0	0	2	0	0	0.0392831	0.0283837	0	0	0	0	0	0.044119	0	0	WT	KO	NOTEST	0.0135334	0.00882379	-0.617049	0	1	1	no
4930428G15Rik	4930428G15Rik	4930428G15Rik	chr9:115336160-115341924	1	1	2	3	2	1	2	1	1	3	0.106983	0.0773001	0.200551	0.172215	0.210937	0.0423884	0.12668	0.0600767	0.068138	0.203534	WT	KO	NOTEST	0.153597	0.100163	-0.616796	0	1	1	no
Gm17660	Gm17660	Gm17660	chr5:104070059-104077608	4	0	0	1	1	3	3	0	1	0	0.806528	0	0	0.108191	0.198777	0.239669	0.358131	0	0.12842	0	WT	KO	NOTEST	0.222699	0.145244	-0.616618	0	1	1	no
Bex1	Bex1	Bex1	chrX:136213971-136215513	2	34	2	36	34	41	9	30	9	14	0.194894	2.39393	0.182674	1.88236	3.26627	1.58301	0.519243	1.64164	0.558578	0.865159	WT	KO	OK	1.58403	1.03353	-0.616021	-0.985574	0.0966	0.999638	no
Ptpru	Ptpru	Ptpru	chr4:131768456-131838278	2	12	2	2	5	6	4	4	3	5	0.0244615	0.105518	0.0229265	0.0131145	0.0603132	0.0290957	0.0289684	0.0274751	0.0233686	0.038792	WT	KO	NOTEST	0.0452667	0.02954	-0.615784	0	1	1	no
ORF63	ORF63	ORF63	chr16:87553329-87595336	0	1	0	2	2	3	0	0	1	1	0	0.0321868	0	0.0478055	0.0878315	0.0529501	0	0	0.0283719	0.0282498	WT	KO	NOTEST	0.0335648	0.0219144	-0.615071	0	1	1	no
Sspo	Sspo	Sspo	chr6:48448228-48501250	22	38	30	42	18	36	29	29	25	21	0.0922487	0.115129	0.117907	0.0944974	0.0744074	0.0598097	0.071994	0.068285	0.0667653	0.0558415	WT	KO	NOTEST	0.0988378	0.0645391	-0.61489	0	1	1	no
Gm14461	Gm14461	Gm14461	chr2:78237546-78302230	9	10	7	14	8	12	12	12	6	4	0.368355	0.295725	0.268535	0.307457	0.32279	0.194597	0.290781	0.2758	0.156404	0.103821	WT	KO	NOTEST	0.312572	0.204281	-0.613638	0	1	1	no
BC033916	BC033916	BC033916	chr17:33905134-33906675	5	11	7	10	5	9	9	3	9	5	0.534916	0.850301	0.701929	0.574049	0.527341	0.381496	0.570058	0.18023	0.613242	0.339224	WT	KO	OK	0.637707	0.41685	-0.613366	-0.788435	0.1765	0.999638	no
Selenbp2	Selenbp2	Selenbp2	chr3:94693572-94704406	21	38	19	57	19	47	28	30	18	19	0.908497	1.18782	0.770437	1.32316	0.810333	0.805626	0.717171	0.728812	0.495964	0.521265	WT	KO	OK	1.00005	0.653767	-0.613222	-0.998136	0.05085	0.859147	no
Gm14137	Gm14137	Gm14137	chr2:119172499-119217050	29	106	9.00096	18	14	61	28	23.0016	31	26	0.653344	1.7255	0.190069	0.217595	0.310941	0.544509	0.373476	0.290999	0.444815	0.371465	WT	KO	OK	0.619489	0.405053	-0.612969	-0.339882	0.48625	0.999638	no
Krt35	Krt35	Krt35	chr11:100092191-100096224	0	6	0	1	0	2	0	2	2	0	0	0.184215	0	0.0228004	0	0.0336722	0	0.0477232	0.0541269	0	WT	KO	NOTEST	0.0414031	0.0271044	-0.611208	0	1	1	no
Prrt1	Prrt1	Prrt1	chr17:34629685-34632260	5	24	13	12	5	9	5	17	11	11	0.449853	1.56018	1.09628	0.579315	0.443482	0.32083	0.266337	0.858893	0.630328	0.627615	WT	KO	OK	0.825823	0.540801	-0.610737	-0.865307	0.13405	0.999638	no
Cacna1c	Cacna1c	Cacna1c	chr6:118592295-119221614	0.999998	13	2.99997	3.99999	7	5	3	8.99997	4.99997	3.99995	0.00802909	0.0749748	0.0225959	0.0172438	0.0554686	0.0159174	0.0142697	0.0406204	0.0255915	0.0203829	WT	KO	NOTEST	0.0356625	0.0233564	-0.610588	0	1	1	no
A330040F15Rik	A330040F15Rik	A330040F15Rik	chr19:12573524-12596566	0	3	1	2	1	1	1	2	1	1	0	0.155018	0.0670312	0.076747	0.0705024	0.0283354	0.0423408	0.0803189	0.0455482	0.0453522	WT	KO	NOTEST	0.0738598	0.0483791	-0.610405	0	1	1	no
Efnb3	Efnb3	Efnb3	chr11:69554091-69560237	8	13	8	13	7	9	9	9	11	7	0.171373	0.201215	0.160628	0.149427	0.147828	0.0763884	0.114145	0.108264	0.150079	0.0950937	WT	KO	NOTEST	0.166095	0.108794	-0.610405	0	1	1	no
D630033O11Rik	D630033O11Rik	D630033O11Rik	chr9:43259878-43280075	0	1	1	3	1	1	0	2	0	2	0	0.125994	0.163442	0.280699	0.171906	0.0690904	0	0.195842	0	0.221165	WT	KO	NOTEST	0.148408	0.0972195	-0.610255	0	1	1	no
Gabra3	Gabra3	Gabra3	chrX:72432675-72656246	1	6	2	1	1	1	4	3	2	0	0.0183083	0.0793715	0.0343209	0.00982386	0.0180491	0.00725405	0.043358	0.0308432	0.0233213	0	WT	KO	NOTEST	0.0319747	0.0209553	-0.609615	0	1	1	no
Spock3	Spock3	Spock3	chr8:62951231-63357096	0	4	0	1	1	1	1	0	1	2	0	0.0645923	0	0.0119863	0.022026	0.00884968	0.013226	0	0.0142282	0.0283392	WT	KO	NOTEST	0.0197209	0.0129286	-0.609162	0	1	1	no
Zyg11a	Zyg11a	Zyg11a	chr4:108181933-108217922	30	41	14	47	21	36	14	26	29	35	0.928083	0.916461	0.40595	0.780184	0.640459	0.441265	0.256421	0.451678	0.571396	0.686648	WT	KO	OK	0.734227	0.481482	-0.608745	-0.954737	0.0521	0.871155	no
Sytl5	Sytl5	Sytl5	chrX:9885621-9994543	11	33	19	13	22	21	16	18	21	19	0.33835	0.733418	0.54778	0.214561	0.667117	0.255932	0.291376	0.310911	0.411402	0.370619	WT	KO	OK	0.500245	0.328048	-0.608729	-0.870375	0.07635	0.999638	no
D4Ertd617e	D4Ertd617e	D4Ertd617e	chr4:118620798-118631915	0	2.06295	1.02448	2.06056	0	1.05079	0	1.03742	1.01728	1.08332	0	0.159997	0.103072	0.11868	0	0.0446897	0	0.0625321	0.0695463	0.073742	WT	KO	NOTEST	0.0763499	0.050102	-0.607758	0	1	1	no
Sdk2	Sdk2	Sdk2	chr11:113780789-114065951	1	1	0	0	2	0	1	1	1	1	0.010078	0.00728181	0	0	0.0198706	0	0.00596672	0.00565933	0.00641872	0.0063911	WT	KO	NOTEST	0.00744608	0.00488717	-0.607482	0	1	1	no
Akap6	Akap6	Akap6	chr12:52699382-53151015	1	4	2	0	3	2	0	2	2	4	0.00641205	0.018532	0.0120201	0	0.0189638	0.00508111	0	0.0072014	0.00816772	0.0162651	WT	KO	NOTEST	0.0111856	0.00734307	-0.607182	0	1	1	no
Wwtr1	Wwtr1	Wwtr1	chr3:57455643-57575910	2	24	5	7	13	9	9	8	6	15	0.0288728	0.250385	0.0676638	0.0542287	0.185046	0.0505946	0.0769333	0.0648612	0.0551726	0.137346	WT	KO	NOTEST	0.117239	0.0769816	-0.606869	0	1	1	no
Alox15	Alox15	Alox15	chr11:70344146-70352031	2	4	9	15	15	3	3	2	4	27	0.0583725	0.0843533	0.246207	0.234911	0.431594	0.0346921	0.0518394	0.0327792	0.0743553	0.499738	WT	KO	NOTEST	0.211087	0.138681	-0.606072	0	1	1	no
Tmem204	Tmem204	Tmem204	chr17:25016085-25099497	3	4	2	6	4	6	1	2	3	6	0.122863	0.118365	0.076773	0.131851	0.161497	0.0973604	0.0242471	0.0459959	0.0782518	0.15583	WT	KO	NOTEST	0.12227	0.080337	-0.605932	0	1	1	no
Gm4759	Gm4759	Gm4759	chr7:106421549-106441073	8	75	17	46	43	48	14	33	41	37	0.178734	1.21072	0.355997	0.551454	0.947093	0.424904	0.185185	0.414021	0.583412	0.524228	WT	KO	OK	0.648799	0.42635	-0.605734	-0.956373	0.0449	0.80413	no
9130230L23Rik	9130230L23Rik	9130230L23Rik	chr5:65987927-66004285	150	121	148	294	106	205	201	128	129	103	7.74051	4.51157	7.15846	8.14065	5.3925	4.19145	6.14094	3.70918	4.23977	3.37067	WT	KO	OK	6.58874	4.3304	-0.605501	-1.60683	0.0025	0.149331	no
Cnn1	Cnn1	Cnn1	chr9:22055459-22389206	4	69.0008	25.0001	34.0001	72.0008	17.0001	4	112	21	38.0001	0.144705	1.80361	0.847706	0.659992	2.56784	0.243674	0.0856733	2.27527	0.483858	0.871786	WT	KO	OK	1.20477	0.792052	-0.605093	-0.174939	0.74245	0.999638	no
Esrrg	Esrrg	Esrrg	chr1:187609005-188214884	9	15	11	30	30	16	19	19	13	21	0.114084	0.137386	0.129128	0.204056	0.374912	0.0803569	0.142594	0.135248	0.104954	0.167858	WT	KO	NOTEST	0.191913	0.126202	-0.604718	0	1	1	no
Wdr31	Wdr31	Wdr31	chr4:62453733-62470872	2	4	0	12	6	6	3	6	5	1	0.115085	0.166308	0	0.370512	0.340365	0.136795	0.102204	0.193878	0.183245	0.0364912	WT	KO	NOTEST	0.198454	0.130523	-0.604503	0	1	1	no
Tpbg	Tpbg	Tpbg	chr9:85842379-85847055	8	16	10	31	20	17	14	20	17	10	0.156124	0.225615	0.18292	0.321768	0.384789	0.127261	0.161759	0.212198	0.211303	0.123759	WT	KO	NOTEST	0.254243	0.167256	-0.604149	0	1	1	no
Col27a1	Col27a1	Col27a1	chr4:63215411-63334990	5	14	3	3	5	6	5	9	2	7	0.0434045	0.0878127	0.0244099	0.013974	0.0427899	0.0206371	0.0256978	0.043873	0.0110578	0.0385357	WT	KO	NOTEST	0.0424782	0.0279603	-0.603343	0	1	1	no
E330033B04Rik	E330033B04Rik	E330033B04Rik	chr15:96268563-96275275	20	71	22	50	22	32	63	19	33	17	0.198215	0.508428	0.204366	0.265895	0.214949	0.125658	0.369665	0.105743	0.208303	0.106846	WT	KO	NOTEST	0.278371	0.183243	-0.603252	0	1	1	no
Onecut2	Onecut2	Onecut2	chr18:64340363-64398488	10	11	15	10	10	12	22	9	6	7	0.0489108	0.0388742	0.0687662	0.0262445	0.0482182	0.0232551	0.0637071	0.0247194	0.0186909	0.0217122	WT	KO	NOTEST	0.0462028	0.0304169	-0.603105	0	1	1	no
Gulp1	Gulp1	Gulp1	chr1:44551670-44796836	1	11	0	2	5	4	1	8	1	4	0.0232687	0.184939	0	0.024971	0.114696	0.0368777	0.0137763	0.104533	0.0148199	0.0590246	WT	KO	NOTEST	0.069575	0.0458063	-0.603025	0	1	1	no
Lca5	Lca5	Lca5	chr9:83391354-83441127	4	15	4	8	10	16	3	6	10	8	0.107036	0.173421	0.059991	0.0686863	0.157744	0.101437	0.0284203	0.060318	0.101911	0.0811818	WT	KO	NOTEST	0.113376	0.0746537	-0.602825	0	1	1	no
Cyr61	Cyr61	Cyr61	chr3:145646970-145649985	107	136	59	65	32	101	62	75	90	62	3.78385	3.47499	1.95561	1.23338	1.1156	1.41515	1.29808	1.48937	2.02706	1.39041	WT	KO	OK	2.31269	1.52401	-0.601692	-1.24811	0.01195	0.389346	no
Matk	Matk	Matk	chr10:81257544-81262981	283	175	125	130	74	184	168	170	136	137	11.931	5.33079	4.93945	2.9408	3.07558	3.07354	4.19333	4.02465	3.65176	3.66278	WT	KO	OK	5.64352	3.72121	-0.600823	-1.53882	0.00315	0.169341	no
Gp9	Gp9	Gp9	chr6:87778135-87779762	2	0	0	5	1	5	0	2	0	1	0.212556	0	0	0.285133	0.104773	0.210545	0	0.119361	0	0.0673976	WT	KO	NOTEST	0.120492	0.0794609	-0.600626	0	1	1	no
Piezo2	Piezo2	Piezo2	chr18:63010212-63387183	1	5	6	2	7	9	0	6	1	7	0.00613107	0.0221498	0.0344799	0.0065796	0.0423097	0.021863	0	0.0206575	0.0039049	0.0272166	WT	KO	NOTEST	0.02233	0.0147284	-0.600384	0	1	1	no
Pcdhga5	Pcdhga5	Pcdhga5	chr18:36930284-37841872	11.2484	16.4899	11.79	7.72635	0	16.9148	0	11.6904	13.6847	5.24297	0.167325	0.177236	0.164386	0.0616705	0	0.0996936	0	0.0976539	0.129652	0.0494592	WT	KO	NOTEST	0.114123	0.0752917	-0.600032	0	1	1	no
Ccl11	Ccl11	Ccl11	chr11:82057831-82062955	0	3	1	1	6	2	3	1	2	3	0	0.160906	0.0695771	0.0398309	0.439081	0.0588232	0.131847	0.0416847	0.0945563	0.141224	WT	KO	NOTEST	0.141879	0.093627	-0.599664	0	1	1	no
Zcchc3	Zcchc3	Zcchc3	chr2:152411955-152415044	33	69	11	27	10	63	18	26	22	21	0.73779	1.11463	0.230511	0.323904	0.220407	0.558073	0.238261	0.326424	0.313268	0.297741	WT	KO	OK	0.525449	0.346753	-0.599641	-0.89343	0.063	0.951598	no
Nrgn	Nrgn	Nrgn	chr9:37544492-37552745	130	80	50	76	47	89	79	94	61	61	7.70034	3.4239	2.77598	2.41554	2.74455	2.08876	2.77048	3.12669	2.30128	2.29138	WT	KO	OK	3.81206	2.51572	-0.599601	-1.31936	0.01345	0.416422	no
Tmod4	Tmod4	Tmod4	chr3:95124513-95129208	2	5	4	7	4	4	8	2	4	2	0.124408	0.224726	0.233216	0.233641	0.245293	0.0985848	0.294625	0.0698615	0.158472	0.0788949	WT	KO	NOTEST	0.212257	0.140087	-0.599481	0	1	1	no
2610206C17Rik	2610206C17Rik	2610206C17Rik	chr7:84689639-84776549	13	17	6	17	8	18	12	14	9	6	0.554224	0.523667	0.239758	0.388888	0.336231	0.304051	0.302889	0.335166	0.244376	0.162216	WT	KO	NOTEST	0.408554	0.26974	-0.598958	0	1	1	no
Pdlim3	Pdlim3	Pdlim3	chr8:45885484-45919546	3	26	11	15	33	14	3	34	7	27	0.140838	0.881933	0.484027	0.377853	1.52728	0.26041	0.0833835	0.896328	0.2093	0.803827	WT	KO	OK	0.682386	0.45065	-0.598581	-0.806423	0.11535	0.999638	no
Abcb4	Abcb4	Abcb4	chr5:8893720-8959226	0	4	3	3	1	6	0	1	2	2	0	0.0481572	0.046853	0.026822	0.0164264	0.0396114	0	0.00935679	0.0212247	0.0211333	WT	KO	NOTEST	0.0276517	0.0182652	-0.59827	0	1	1	no
Mir5107	Mir5107	Mir5107	chr18:60803848-60812652	2	8	1	7	0	6	1	6	1	2	133.554	385.993	62.59	250.817	0	158.748	39.5354	224.992	42.5304	84.6947	WT	KO	OK	166.591	110.1	-0.597493	-0.00652623	0.05285	0.876658	no
Rasl2-9	Rasl2-9	Rasl2-9	chr7:5124941-5125950	16	16	9	28	18	21	20	19	12	11	1.28214	0.926403	0.675985	1.20395	1.42198	0.666755	0.948869	0.854986	0.61245	0.558996	WT	KO	OK	1.10209	0.728411	-0.597418	-0.944622	0.089	0.999638	no
Usp17la	Usp17la	Usp17la	chr7:104857015-104862667	13	10	15	15	4	10	26	3	13	2	0.342951	0.190613	0.370902	0.212331	0.104029	0.104525	0.406091	0.0444427	0.218427	0.0334595	WT	KO	NOTEST	0.244166	0.161389	-0.597317	0	1	1	no
Igsf9b	Igsf9b	Igsf9b	chr9:27299227-27334763	7	20	7	16	11	12	6	8	19	15	0.111896	0.231306	0.136624	0.156681	0.215779	0.077476	0.057928	0.0718124	0.201668	0.154758	WT	KO	NOTEST	0.170457	0.112729	-0.596558	0	1	1	no
2700097O09Rik	2700097O09Rik	2700097O09Rik	chr12:55045660-55080110	135	130	82	277	119	177	136	129	130	116	9.66526	6.63336	5.43458	10.5911	8.24167	5.00203	5.69783	5.07509	5.87544	5.18031	WT	KO	OK	8.11318	5.36614	-0.596383	-1.32589	0.0034	0.177144	no
Plekha4	Plekha4	Plekha4	chr7:45526329-45554229	5	8	5	10	6	11	3	7	6	6	0.131314	0.151808	0.12308	0.14092	0.155345	0.114463	0.0466468	0.103235	0.100361	0.099929	WT	KO	NOTEST	0.140493	0.0929269	-0.596333	0	1	1	no
Hoxa10	Hoxa10	Hoxa10	chr6:52231196-52240854	0	1	0	0	0	1	0	0	0	0	0	0.0197395	0	0	0	0.0130591	0	0	0	0	WT	KO	NOTEST	0.00394791	0.00261183	-0.59603	0	1	1	no
Tcf21	Tcf21	Tcf21	chr10:22817274-22820128	5	9	8	23	8	8	6	15	11	6	0.315277	0.410042	0.472815	0.778186	0.4973	0.199868	0.223993	0.531133	0.441762	0.239924	WT	KO	NOTEST	0.494724	0.327336	-0.595851	0	1	1	no
Nccrp1	Nccrp1	Nccrp1	chr7:28543595-28547254	0	2	0	2	0	1	0	0	1	1	0	0.070244	0	0.0521649	0	0.0192596	0	0	0.0309591	0.0308259	WT	KO	NOTEST	0.0244818	0.0162089	-0.594921	0	1	1	no
B930003M22Rik	B930003M22Rik	B930003M22Rik	chr17:10319918-10321141	0	3	0	1	0	0	1	1	1	0	0	0.137217	0	0.033967	0	0	0.0374787	0.0355479	0.0403178	0	WT	KO	NOTEST	0.0342369	0.0226689	-0.594838	0	1	1	no
Ppl	Ppl	Ppl	chr16:5086290-5132481	140	195	84	291	162	232	152	123	152	157	1.48689	1.49641	0.836201	1.65836	1.69618	0.976274	0.955776	0.733579	1.02818	1.05743	WT	KO	OK	1.43481	0.950248	-0.594483	-1.42872	0.00215	0.135256	no
Gm13154	Gm13154	Gm13154	chr4:147553276-147585201	2	1	3	1	3	3	0	4	3	1	0.0491811	0.0177678	0.0691463	0.0131948	0.072727	0.0292295	0	0.0552355	0.0469854	0.0155944	WT	KO	NOTEST	0.0444034	0.029409	-0.594413	0	1	1	no
Ccdc96	Ccdc96	Ccdc96	chr5:36484587-36488171	6	20	9	17	8	8	4	16	15	10	0.114498	0.275765	0.160978	0.174072	0.150502	0.0604877	0.0451925	0.171457	0.18231	0.121017	WT	KO	NOTEST	0.175163	0.116093	-0.593419	0	1	1	no
Pcyt1b	Pcyt1b	Pcyt1b	chrX:93654862-93749948	2	14	11	6	5	11	2	7	8	9	0.0276498	0.139965	0.14266	0.0445089	0.0681534	0.0602541	0.0163702	0.0543438	0.0704578	0.0789403	WT	KO	NOTEST	0.0845876	0.0560732	-0.593134	0	1	1	no
Fbxo44	Fbxo44	Fbxo44	chr4:148152799-148160064	75	63	100	119	48	100	93	67	48	93	3.49988	2.10104	4.14647	2.71559	2.19477	1.72679	2.49153	1.63625	1.22822	2.63652	WT	KO	OK	2.93155	1.94386	-0.592738	-1.1027	0.01435	0.435173	no
Plin5	Plin5	Plin5	chr17:56111600-56117548	1	2	1	3	1	4	2	1	0	1	0.0371906	0.0537472	0.0348583	0.059872	0.0366639	0.0589467	0.0440392	0.0208809	0	0.0235819	WT	KO	NOTEST	0.0444664	0.0294897	-0.592503	0	1	1	no
Clec4a1	Clec4a1	Clec4a1	chr6:122921847-122934619	39	15	10	21	5	23	21	19	16	12	1.85794	0.516324	0.446525	0.536808	0.234824	0.434136	0.592307	0.508288	0.485468	0.362534	WT	KO	OK	0.718484	0.476546	-0.592339	-0.841349	0.1005	0.999638	no
Adam7	Adam7	Adam7	chr14:68497336-68533689	0	2	0	1	2	2	0	1	0	2	0	0.0285566	0	0.0106034	0.0389627	0.0156594	0	0.0110969	0	0.0250636	WT	KO	NOTEST	0.0156245	0.010364	-0.592236	0	1	1	no
Tfpi2	Tfpi2	Tfpi2	chr6:3962594-3968354	68	120	20	164	67	134	64	72	78	57	3.36371	4.28899	0.927296	4.35298	3.26731	2.62631	1.87435	2.00001	2.45741	1.78807	WT	KO	OK	3.24005	2.14923	-0.592199	-1.28163	0.01485	0.444635	no
D730048I06Rik	D730048I06Rik	D730048I06Rik	chr9:35788049-35790112	0	0	6	3	2	5	4	2	0	1	0	0	0.321029	0.0918902	0.112551	0.113088	0.135187	0.0641113	0	0.0362005	WT	KO	NOTEST	0.105094	0.0697173	-0.592093	0	1	1	no
Zbtb46	Zbtb46	Zbtb46	chr2:181390885-181459426	4	4	6	3	3	6	2	5	5	3	0.125682	0.0787646	0.166156	0.0437917	0.0804599	0.0771195	0.0322128	0.0763831	0.0910149	0.0517558	WT	KO	NOTEST	0.0989707	0.0656972	-0.59117	0	1	1	no
Ston1	Ston1	Ston1	chr17:88626554-88645724	36	85	43	66	61	63	67	51	48	49	0.835564	1.42548	0.935459	0.821967	1.39577	0.579361	0.920688	0.664717	0.709564	0.72123	WT	KO	OK	1.08285	0.719112	-0.59054	-1.08749	0.0232	0.577656	no
Prr22	Prr22	Prr22	chr17:56770275-56772134	3	14	4	8	4	12	8	6	2	4	0.168861	0.569377	0.211031	0.241619	0.221959	0.267621	0.266599	0.189648	0.0716987	0.14278	WT	KO	NOTEST	0.282569	0.187669	-0.590412	0	1	1	no
Tcp10a	Tcp10a	Tcp10a	chr17:7324659-7345860	1	1	1	1	1	1	2	1	1	0	0.0305667	0.022085	0.0286501	0.0164002	0.0301339	0.0121094	0.0361949	0.0171636	0.0194671	0	WT	KO	NOTEST	0.0255672	0.016987	-0.58986	0	1	1	no
Mpdz	Mpdz	Mpdz	chr4:81278499-81442805	2	15	4	4	6	5	4	9	1	10	0.0176444	0.0956164	0.0330763	0.0189352	0.0521837	0.0174775	0.0208929	0.0445871	0.00561889	0.0559471	WT	KO	NOTEST	0.0434912	0.0289047	-0.58942	0	1	1	no
Siglec5	Siglec5	Siglec5	chr7:43351340-43359470	379	160	118	153	81	213	190	172	160	176	10.6011	3.23366	3.09366	2.29634	2.23358	2.3606	3.1722	2.74357	2.86682	3.12198	WT	KO	OK	4.29166	2.85303	-0.58904	-1.34571	0.00315	0.169341	no
1700034H15Rik	1700034H15Rik	1700034H15Rik	chr1:191894071-191913247	9	23	9	10	6	12	13	10	10	9	0.13961	0.25779	0.130857	0.0832354	0.0917555	0.0737544	0.119393	0.0871093	0.0987981	0.0885356	WT	KO	NOTEST	0.14065	0.0935181	-0.588789	0	1	1	no
E330020D12Rik	E330020D12Rik	E330020D12Rik	chr1:153404185-153414233	113	221	84	109	76	162	158	119	71	83	2.77873	3.92667	1.9361	1.43823	1.84242	1.57839	2.30031	1.64326	1.11199	1.29434	WT	KO	OK	2.38443	1.58566	-0.588564	-1.32831	0.0061	0.25766	no
Grip1	Grip1	Grip1	chr10:119454313-120075593	4	11	4	6	3	6	5	7	4	4	0.0851714	0.154558	0.0798289	0.0685441	0.057389	0.0461316	0.063022	0.0836986	0.0494351	0.0539975	WT	KO	NOTEST	0.0890982	0.059257	-0.588412	0	1	1	no
Dcdc2b	Dcdc2b	Dcdc2b	chr4:129608330-129614257	2	4	2	1	1	2	5	2	1	0	0.195484	0.282492	0.183228	0.0524463	0.096358	0.0774539	0.289343	0.109775	0.0622523	0	WT	KO	NOTEST	0.162002	0.107765	-0.588124	0	1	1	no
Wdr96	Wdr96	Wdr96	chr19:47736856-47837361	4	6	5	10	3	7	8	4	3	4	0.0449239	0.0486892	0.052634	0.0602629	0.0332158	0.0311492	0.0531946	0.0252271	0.0214591	0.028489	WT	KO	NOTEST	0.0479451	0.0319038	-0.587656	0	1	1	no
Gp6	Gp6	Gp6	chr7:4368712-4397744	3	1	1	0	2	2	1	2	1	2	0.204134	0.0491652	0.0637782	0	0.134162	0.0539206	0.040286	0.0764211	0.0433378	0.0863026	WT	KO	NOTEST	0.0902478	0.0600536	-0.58764	0	1	1	no
Trim45	Trim45	Trim45	chr3:100922492-100936925	8	19	8	22	11	21	9	20	7	11	0.164437	0.282181	0.154127	0.231602	0.202613	0.162873	0.109525	0.207739	0.0785334	0.130335	WT	KO	NOTEST	0.206992	0.137801	-0.58699	0	1	1	no
Brsk2	Brsk2	Brsk2	chr7:141949750-142004243	1	1	0	2	0	2	1	1	0	0	0.0167835	0.0121255	0	0.0180117	0	0.0118809	0.00993485	0.00942281	0	0	WT	KO	NOTEST	0.00938416	0.00624772	-0.586898	0	1	1	no
Lgr5	Lgr5	Lgr5	chr10:115450313-115587780	9	46	8	53	24	37	10	40	18	21	0.128799	0.475656	0.10731	0.406986	0.338601	0.209799	0.0847289	0.321455	0.164065	0.190586	WT	KO	NOTEST	0.29147	0.194127	-0.586349	0	1	1	no
Fgf7	Fgf7	Fgf7	chr2:125859217-126152004	2	2	1	5	1	0	3	3	1	2	0.05227	0.0377674	0.0244964	0.0701174	0.0257649	0	0.0464199	0.0440285	0.0166455	0.0331477	WT	KO	NOTEST	0.0420832	0.0280483	-0.585331	0	1	1	no
Rgma	Rgma	Rgma	chr7:73313805-73419899	7	9	3	5	10	7	4	7	5	11	0.133502	0.124021	0.0536277	0.0511672	0.188016	0.0528954	0.0451658	0.0749681	0.0607341	0.13304	WT	KO	NOTEST	0.110067	0.0733606	-0.5853	0	1	1	no
Itgb8	Itgb8	Itgb8	chr12:119162802-119238276	1	0	5	2	1	2	0	1	2	4	0.0223032	0	0.104524	0.0239348	0.0219873	0.0176737	0	0.0125244	0.0284099	0.0565753	WT	KO	NOTEST	0.0345498	0.0230367	-0.584747	0	1	1	no
Anxa1	Anxa1	Anxa1	chr19:20373433-20390671	10	39	21	35	40	28	14	31	8	56	0.5416	1.52619	1.06605	1.01714	2.13572	0.600853	0.448918	0.942823	0.275958	1.92339	WT	KO	OK	1.25734	0.838389	-0.584683	-0.936082	0.0767	0.999638	no
Tmem255a	Tmem255a	Tmem255a	chrX:38197300-38252481	2	6	0	1	2	4	3	0	1	3	0.0400251	0.0867597	0	0.0107383	0.0394583	0.0317172	0.0355455	0	0.0127461	0.0380736	WT	KO	NOTEST	0.0353963	0.0236165	-0.583805	0	1	1	no
Oxct2a	Oxct2a	Oxct2a	chr4:123312649-123343252	2.00092	2	4	6	3	3	7	3	2	1.00114	0.0806154	0.0582213	0.151052	0.12971	0.119156	0.0478896	0.166973	0.0678733	0.0513206	0.025579	WT	KO	NOTEST	0.107751	0.0719271	-0.583092	0	1	1	no
Pcdhgb5	Pcdhgb5	Pcdhgb5	chr18:36930284-37841872	0	9.98954	0	7.81957	6.91174	5.74939	9.2534	3.94441	3.45603	0	0	0.107817	0	0.0626747	0.101782	0.0340275	0.0818348	0.0330863	0.0328796	0	WT	KO	NOTEST	0.0544546	0.0363656	-0.582478	0	1	1	no
9230105E05Rik	9230105E05Rik	9230105E05Rik	chr10:120361274-120476935	3	15	3	14	9	7	9	9	11	3	0.0945775	0.341682	0.0886476	0.236825	0.279715	0.0874372	0.167985	0.159331	0.220868	0.0599775	WT	KO	NOTEST	0.208289	0.13912	-0.582264	0	1	1	no
Gm13399	Gm13399	Gm13399	chr2:27144897-27162703	8	15	5	16	1	10	11	6	7	6	0.13522	0.183192	0.0792139	0.145113	0.0166632	0.0669705	0.110079	0.0569499	0.075357	0.0643138	WT	KO	NOTEST	0.111881	0.0747341	-0.58212	0	1	1	no
Zfp775	Zfp775	Zfp775	chr6:48613179-48623227	41	46	30	52	26	49	30	40	38	32	0.681749	0.552666	0.467564	0.463956	0.426206	0.322826	0.29534	0.3735	0.402437	0.337436	WT	KO	OK	0.518428	0.346308	-0.58209	-0.948832	0.04505	0.80413	no
Rhbdl1	Rhbdl1	Rhbdl1	chr17:25834464-25837127	35	65	34	59	26	41	69	43	33	19	1.68606	2.26247	1.53519	1.52507	1.23477	0.782565	1.96795	1.16322	1.01249	0.580443	WT	KO	OK	1.64871	1.10134	-0.582085	-1.0466	0.04085	0.770547	no
Emcn	Emcn	Emcn	chr3:137341077-137431069	3	2	0	4	1	2	3	1	0	3	0.158867	0.0741561	0	0.113656	0.0521981	0.0419553	0.0940529	0.0297281	0	0.100743	WT	KO	NOTEST	0.0797754	0.0532959	-0.581919	0	1	1	no
Sertad4	Sertad4	Sertad4	chr1:192844487-192855752	1	21	7	7	8	20	6	7	4	7	0.0223402	0.323071	0.146585	0.083914	0.161907	0.177042	0.0793635	0.0806972	0.0569166	0.0991767	WT	KO	NOTEST	0.147563	0.0986392	-0.581103	0	1	1	no
Cysltr1	Cysltr1	Cysltr1	chrX:106576516-106710557	4	10	3	5	4	6	6	5	3	5	0.101178	0.182764	0.0711258	0.0678626	0.0997455	0.0601326	0.0898543	0.071021	0.0483306	0.0802043	WT	KO	NOTEST	0.104535	0.0699086	-0.580449	0	1	1	no
4930473A02Rik	4930473A02Rik	4930473A02Rik	chr2:130450277-130563749	25.0014	44.0025	20.0012	37.004	31.0011	50.0042	30.0023	22.0031	32.0026	22.0024	1.33834	1.70194	1.00355	1.06288	1.63601	1.06057	0.950865	0.661419	1.09109	0.746918	WT	KO	OK	1.34854	0.902173	-0.579926	-0.3677	0.41465	0.999638	no
Grin1	Grin1	Grin1	chr2:25289910-25319163	11	48	15	32	22	29	22	27	23	21	0.196314	0.642751	0.250918	0.328185	0.400524	0.205063	0.232457	0.281289	0.261435	0.237673	WT	KO	NOTEST	0.363738	0.243584	-0.578483	0	1	1	no
Gm13315	Gm13315	Gm13315	chr2:14604305-14987908	1	0	0	0	2	2	0	1	1	0	0.0362985	0	0	0	0.071569	0.0287641	0	0.0203835	0.0231186	0	WT	KO	NOTEST	0.0215735	0.0144532	-0.577867	0	1	1	no
Gm10390	Gm10390	Gm10390	chr5:120116512-120198971	2	14	1	5	1	10	2	4	2	4	0.0341904	0.172928	0.0160233	0.0458645	0.0168531	0.0677338	0.0202425	0.0383993	0.021776	0.0433645	WT	KO	NOTEST	0.0571719	0.0383032	-0.577841	0	1	1	no
Duoxa1	Duoxa1	Duoxa1	chr2:122303548-122313730	18	7	4	11	5	14	5	6	12	9	0.897968	0.252319	0.187037	0.294452	0.245903	0.276725	0.147679	0.168085	0.381279	0.284729	WT	KO	NOTEST	0.375536	0.2517	-0.577249	0	1	1	no
Gm13083	Gm13083	Gm13083	chr4:143615002-143618595	1	0	0	1	0	1	0	0	0	1	0.0285405	0	0	0.0153142	0	0.0113082	0	0	0	0.0180993	WT	KO	NOTEST	0.00877094	0.0058815	-0.576547	0	1	1	no
Plk2	Plk2	Plk2	chr13:110395043-110400843	138	104	67	72	62	143	77	107	81	60	3.42747	1.86635	1.55973	0.959535	1.51807	1.40722	1.13226	1.49234	1.28131	0.945033	WT	KO	OK	1.86623	1.25163	-0.576316	-1.20993	0.0114	0.379797	no
Rhox8	Rhox8	Rhox8	chrX:37874775-37878944	8	12	4	2	3	7	11	7	4	1	0.515016	0.558183	0.241363	0.0690867	0.190396	0.17855	0.419261	0.253057	0.164008	0.0408255	WT	KO	NOTEST	0.314809	0.21114	-0.576274	0	1	1	no
Krt79	Krt79	Krt79	chr15:101929331-101940324	0	8	4	8	9	7	5	9	2	5	0	0.19696	0.127751	0.146267	0.302324	0.0945047	0.100868	0.172209	0.0434038	0.108042	WT	KO	NOTEST	0.15466	0.103806	-0.575218	0	1	1	no
Gm15401	Gm15401	Gm15401	chr6:72626379-72788956	9	15	19	19	10	19	18	11	14	14	0.519598	0.554847	1.32196	0.716795	0.731801	0.469966	0.61457	0.416476	0.470588	0.61162	WT	KO	OK	0.769001	0.516644	-0.573815	-0.583039	0.18235	0.999638	no
2810442I21Rik	2810442I21Rik	2810442I21Rik	chr11:16936722-16951093	3	9	3	9	3	7	6	6	3	3	0.0659741	0.143008	0.0618376	0.106201	0.0650399	0.0609933	0.0781204	0.0740958	0.0420192	0.0418383	WT	KO	NOTEST	0.088412	0.0594134	-0.573455	0	1	1	no
Slc9a5	Slc9a5	Slc9a5	chr8:105348257-105369881	16	36	23	34	15	37	19	22	16	26	0.205658	0.334344	0.277098	0.234498	0.190074	0.188434	0.144591	0.158796	0.130985	0.211934	WT	KO	NOTEST	0.248335	0.166948	-0.572887	0	1	1	no
Pkn3	Pkn3	Pkn3	chr2:30078765-30093635	15	54	14	52	48	54	19	31	36	36	0.354791	0.922866	0.310376	0.65996	1.11925	0.506065	0.266069	0.411749	0.542322	0.539988	WT	KO	OK	0.673449	0.453238	-0.571298	-0.36508	0.44475	0.999638	no
Hsbp1l1	Hsbp1l1	Hsbp1l1	chr18:80229755-80247102	6	12	6	20	17	17	18	15	1	9	0.368954	0.533171	0.345821	0.659909	1.03057	0.414192	0.655321	0.517967	0.0391647	0.350965	WT	KO	OK	0.587684	0.395522	-0.571284	-0.755493	0.15055	0.999638	no
Tmigd1	Tmigd1	Tmigd1	chr11:76904544-76916586	18312	23553	6442	26755	13323	22967	14063	16545	17974	12940	1016.53	944.704	335.186	796.937	729.111	505.151	462.194	515.753	635.483	455.534	WT	KO	OK	764.494	514.823	-0.570429	-1.63059	0.00195	0.130297	no
Hist1h2bg	Hist1h2bg	Hist1h2bg	chr13:23571399-23572014	6	13	3	6	8	15	7	7	5	4	0.941853	1.47448	0.4414	0.505378	1.23802	0.932942	0.650565	0.617049	0.499891	0.398192	WT	KO	OK	0.920226	0.619728	-0.570354	-0.820109	0.20925	0.999638	no
Rslcan18	Rslcan18	Rslcan18	chr13:67069397-67114028	9	16.039	4	26.5014	12.9995	16.0457	9.79312	9.32822	16.061	11	0.209041	0.269173	0.0870821	0.330287	0.297661	0.147666	0.13467	0.121669	0.237594	0.162025	WT	KO	NOTEST	0.238649	0.160725	-0.570296	0	1	1	no
Pitpnm3	Pitpnm3	Pitpnm3	chr11:72047527-72135889	3	20	2	16	11	18	3	9	14	5	0.0301586	0.145309	0.0188413	0.0863243	0.10824	0.0717091	0.0178513	0.0508135	0.0896568	0.0318763	WT	KO	NOTEST	0.0777746	0.0523814	-0.570245	0	1	1	no
Nek11	Nek11	Nek11	chr9:105162466-105395287	1	2	1	1	2	4	2	1	1	0	0.0266424	0.0385006	0.024972	0.0142957	0.0525303	0.0422246	0.0315474	0.0149611	0.0169686	0	WT	KO	NOTEST	0.0313882	0.0211403	-0.570223	0	1	1	no
1600023N17Rik	1600023N17Rik	1600023N17Rik	chr5:45668700-45669708	9	6	6	14	8	5	6	11	13	5	0.722101	0.347833	0.451218	0.602722	0.632778	0.158949	0.285015	0.495608	0.664313	0.254405	WT	KO	OK	0.55133	0.371658	-0.568942	-0.736903	0.18815	0.999638	no
Gad2	Gad2	Gad2	chr2:22622326-22693877	7	15	7	7	3	12	6	9	4	8	0.0832866	0.128953	0.0780646	0.0446898	0.0351888	0.0565705	0.0422658	0.0601325	0.0303117	0.0603626	WT	KO	NOTEST	0.0740366	0.0499286	-0.568372	0	1	1	no
Angpt2	Angpt2	Angpt2	chr8:18595172-18803188	1	11	6	4	3	6	4	5	3	6	0.0192194	0.152756	0.108086	0.0412509	0.0568418	0.0456902	0.0455157	0.0539635	0.0367228	0.0731294	WT	KO	NOTEST	0.0756308	0.0510043	-0.568355	0	1	1	no
Tmem158	Tmem158	Tmem158	chr9:123259056-123260789	37	30	19	35	16	50	27	21	21	22	1.5609	0.914448	0.751287	0.792273	0.665425	0.835747	0.674369	0.497488	0.564243	0.588568	WT	KO	OK	0.936867	0.632083	-0.567729	-0.909367	0.0714	0.999638	no
1700001G17Rik	1700001G17Rik	1700001G17Rik	chr1:33669823-33670712	2	0	1	3	1	2	2	2	0	1	0.188349	0	0.0882697	0.151596	0.0928407	0.0746266	0.111512	0.105767	0	0.0597218	WT	KO	NOTEST	0.104211	0.0703256	-0.567383	0	1	1	no
6430550D23Rik	6430550D23Rik	6430550D23Rik	chr2:156000442-156007977	8	10	7	14	6	12	9	3	9	12	0.328684	0.338958	0.253573	0.290326	0.277483	0.186547	0.205933	0.0790289	0.239246	0.294106	WT	KO	NOTEST	0.297805	0.200972	-0.567371	0	1	1	no
Fam189a2	Fam189a2	Fam189a2	chr19:23972749-24031019	71	340	71	184	142	296	136	161	128	79	1.95375	6.76012	1.83126	2.71683	3.85217	3.22727	2.2157	2.48787	2.24334	1.3786	WT	KO	OK	3.42283	2.31056	-0.566949	-1.37152	0.00515	0.228124	no
Hsd3b2	Hsd3b2	Hsd3b2	chr3:98711106-98724543	24	32	10	20	23	21	33	20	16	18	0.969969	0.93446	0.378814	0.43372	0.91639	0.336277	0.789625	0.453907	0.411851	0.461338	WT	KO	OK	0.726671	0.4906	-0.566755	-0.85361	0.0883	0.999638	no
Gm13034	Gm13034	Gm13034	chr4:146067523-146068718	0	1	0	0	1	0	1	1	0	0	0	0.0470316	0	0	0.06417	0	0.0385377	0.0365524	0	0	WT	KO	NOTEST	0.0222403	0.015018	-0.566482	0	1	1	no
2210408F21Rik	2210408F21Rik	2210408F21Rik	chr6:31220350-31337394	0	4	1	2	0	0	0	2	2	1	0	0.356025	0.153866	0.176175	0	0	0	0.162456	0.209115	0.0917289	WT	KO	NOTEST	0.137213	0.0926599	-0.566402	0	1	1	no
Il18r1	Il18r1	Il18r1	chr1:40465551-40500854	41	48	20	28	21	37	29	34	29	32	0.779281	0.611856	0.305796	0.292171	0.337714	0.251043	0.28008	0.342896	0.319735	0.377709	WT	KO	OK	0.465363	0.314293	-0.566249	-0.768148	0.07245	0.999638	no
Sh3rf3	Sh3rf3	Sh3rf3	chr10:58813358-59138916	0	2	1	0	2	1	0	0	3	1	0	0.0167128	0.0108401	0	0.022803	0.00458234	0	0	0.0220979	0.00733426	WT	KO	NOTEST	0.0100712	0.00680289	-0.566013	0	1	1	no
Lrrd1	Lrrd1	Lrrd1	chr5:3845172-3866596	0	5	6	5	3	6	5	5	2	1	0	0.0848284	0.13205	0.0629956	0.069444	0.05582	0.0695085	0.0659276	0.0299096	0.0148904	WT	KO	NOTEST	0.0698635	0.0472112	-0.56541	0	1	1	no
Cldn8	Cldn8	Cldn8	chr16:88560825-88563183	38	147	16	79	93	203	58	57	47	34	1.13791	3.18058	0.449081	1.26936	2.74545	2.40853	1.02829	0.958495	0.89639	0.645661	WT	KO	OK	1.75648	1.18747	-0.564791	-1.09712	0.0261	0.616137	no
Abca13	Abca13	Abca13	chr11:9191941-9684259	6	4	2	3	0	4	3	1	3	4	0.0244823	0.011793	0.00764909	0.00656833	0	0.00646684	0.00724741	0.00229135	0.00779643	0.0103505	WT	KO	NOTEST	0.0100985	0.0068305	-0.564084	0	1	1	no
Ugt2b1	Ugt2b1	Ugt2b1	chr5:86916638-86926503	3	1	4	5	1	2	4	1	3	3	0.0826588	0.0199082	0.103302	0.0739215	0.0271627	0.0218338	0.0652512	0.0154724	0.0526457	0.0524191	WT	KO	NOTEST	0.0613906	0.0415244	-0.564057	0	1	1	no
Asz1	Asz1	Asz1	chr6:18050963-18109061	7	4	3	21	19	17	13	11	11	2	0.293959	0.121371	0.118084	0.473197	0.786591	0.282859	0.323216	0.259401	0.294209	0.0532623	WT	KO	NOTEST	0.35864	0.24259	-0.564021	0	1	1	no
A730056A06Rik	A730056A06Rik	A730056A06Rik	chr7:73313805-73419899	0	0	1	0	0	0	0	0	0	1	0	0	0.0224608	0	0	0	0	0	0	0.0151948	WT	KO	NOTEST	0.00449216	0.00303896	-0.563832	0	1	1	no
Sall4	Sall4	Sall4	chr2:168748331-168767201	0	0	1	0	0	0	0	0	0	1	0	0	0.0241631	0	0	0	0	0	0	0.0163483	WT	KO	NOTEST	0.00483262	0.00326966	-0.563663	0	1	1	no
2010310C07Rik	2010310C07Rik	2010310C07Rik	chr6:42358486-42380558	0	0	1	0	0	0	0	0	0	1	0	0	0.0943299	0	0	0	0	0	0	0.063822	WT	KO	NOTEST	0.018866	0.0127644	-0.56366	0	1	1	no
4930578M01Rik	4930578M01Rik	4930578M01Rik	chr15:98985964-98989281	0	0	1	0	0	0	0	0	0	1	0	0	0.0860092	0	0	0	0	0	0	0.0581924	WT	KO	NOTEST	0.0172018	0.0116385	-0.56366	0	1	1	no
Ankef1	Ankef1	Ankef1	chr2:136532320-136555854	0	0	1	0	0	0	0	0	0	1	0	0	0.0240004	0	0	0	0	0	0	0.0162383	WT	KO	NOTEST	0.00480008	0.00324766	-0.56366	0	1	1	no
Cplx4	Cplx4	Cplx4	chr18:65955721-65970178	0	0	1	0	0	0	0	0	0	1	0	0	0.0389554	0	0	0	0	0	0	0.0263566	WT	KO	NOTEST	0.00779108	0.00527132	-0.56366	0	1	1	no
Dsg1b	Dsg1b	Dsg1b	chr18:20376834-20409741	0	0	1	0	0	0	0	0	0	1	0	0	0.0188926	0	0	0	0	0	0	0.0127824	WT	KO	NOTEST	0.00377852	0.00255649	-0.56366	0	1	1	no
Fam25c	Fam25c	Fam25c	chr14:34351881-34355393	0	0	1	0	0	0	0	0	0	1	0	0	0.370239	0	0	0	0	0	0	0.250498	WT	KO	NOTEST	0.0740478	0.0500995	-0.56366	0	1	1	no
Gm16548	Gm16548	Gm16548	chr1:164115263-164220274	0	0	1	0	0	0	0	0	0	1	0	0	0.0583039	0	0	0	0	0	0	0.0394474	WT	KO	NOTEST	0.0116608	0.00788949	-0.56366	0	1	1	no
Sirpb1a	Sirpb1a	Sirpb1a	chr3:15371826-15426427	0	0	1	0	0	0	0	0	0	1	0	0	0.0588144	0	0	0	0	0	0	0.0397928	WT	KO	NOTEST	0.0117629	0.00795857	-0.56366	0	1	1	no
C130050O18Rik	C130050O18Rik	C130050O18Rik	chr5:139359738-139460534	3	2	3	16	3	8	4	6	3	3	0.107385	0.0517267	0.100652	0.307308	0.105864	0.11346	0.0847699	0.120604	0.0683937	0.0680993	WT	KO	NOTEST	0.134587	0.0910654	-0.563565	0	1	1	no
Vmn2r97	Vmn2r97	Vmn2r97	chr17:18914321-18948071	0	1	1	0	0	0	0	2	0	0	0	0.0195655	0.0253808	0	0	0	0	0.0304121	0	0	WT	KO	NOTEST	0.00898927	0.00608243	-0.563557	0	1	1	no
Npy2r	Npy2r	Npy2r	chr3:82538382-82548085	1	0	0	0	1	2	0	0	1	0	0.0228876	0	0	0	0.0225635	0.0161902	0	0	0.0145768	0	WT	KO	NOTEST	0.00909023	0.00615339	-0.562936	0	1	1	no
Ccdc74a	Ccdc74a	Ccdc74a	chr16:17646469-17650738	1	8	2	9	4	5	3	3	5	5	0.0600608	0.347172	0.11259	0.290046	0.236841	0.118985	0.106678	0.101182	0.191265	0.190442	WT	KO	NOTEST	0.209342	0.14171	-0.56292	0	1	1	no
Pcdhb17	Pcdhb17	Pcdhb17	chr18:36930284-37841872	0	0	1	3	3	0	2.00001	0	2.00001	2.00001	0	0	0.0197184	0.0338646	0.0622185	0	0.0249107	0	0.0267977	0.0266823	WT	KO	NOTEST	0.0231603	0.0156781	-0.5629	0	1	1	no
Muc6	Muc6	Muc6	chr7:141634048-141655308	14	17	4	17	4	8	10	12	12	9	0.113384	0.0994799	0.0303642	0.0738762	0.0319366	0.0256711	0.0479494	0.0545749	0.0618981	0.0462238	WT	KO	NOTEST	0.0698081	0.0472634	-0.562669	0	1	1	no
Nudt17	Nudt17	Nudt17	chr3:96696374-96708560	25	23	14	43	28	26	23	36	21	23	1.4918	0.991657	0.772486	1.3768	1.64715	0.614716	0.812564	1.19314	0.798109	0.833305	WT	KO	OK	1.25598	0.850368	-0.562653	-0.39328	0.37685	0.999638	no
Tek	Tek	Tek	chr4:94739299-94874939	16	6	5	7	5	8	7	5	6	14	0.231909	0.0628368	0.0679278	0.0544415	0.0714454	0.0459431	0.0600699	0.0406966	0.055389	0.128685	WT	KO	NOTEST	0.0977122	0.0661567	-0.562652	0	1	1	no
Tnip3	Tnip3	Tnip3	chr6:65590397-65634040	9	25	2	5	4	19	7	4	6	10	0.162834	0.326818	0.0339165	0.0485406	0.0713457	0.136203	0.0749826	0.0406398	0.0691396	0.114737	WT	KO	NOTEST	0.128691	0.0871404	-0.562497	0	1	1	no
Col1a1	Col1a1	Col1a1	chr11:94936269-94951856	21	50	23	43	52	35	15	39	16	77	0.301401	0.518513	0.309409	0.331152	0.735758	0.199033	0.127461	0.314326	0.146258	0.700836	WT	KO	NOTEST	0.439246	0.297583	-0.561739	0	1	1	no
Upk3a	Upk3a	Upk3a	chr15:85017140-85022560	37	25	30	71	16	44	33	35	33	24	2.64606	1.29182	2.01094	2.72452	1.12804	1.24676	1.39725	1.40558	1.50309	1.08845	WT	KO	OK	1.96027	1.32823	-0.561555	-1.02955	0.0611	0.936049	no
Lhx6	Lhx6	Lhx6	chr2:36081952-36105408	2	0	3	0	1	2	1	0	3	1	0.0432269	0	0.0607766	0	0.0213054	0.0171248	0.0127934	0	0.0412969	0.0137036	WT	KO	NOTEST	0.0250618	0.0169838	-0.561333	0	1	1	no
Gm6249	Gm6249	Gm6249	chr7:136667954-136710604	8	4	5	2	1	4	5	3	6	3	0.165918	0.0599415	0.0971969	0.022257	0.020446	0.0328696	0.0613951	0.0349393	0.0792553	0.0394571	WT	KO	NOTEST	0.0731518	0.0495833	-0.561041	0	1	1	no
Scg5	Scg5	Scg5	chr2:113776312-113829091	13	27	28	34	23	32	23	17	15	35	0.81972	1.23013	1.65485	1.15036	1.42974	0.799473	0.858639	0.601951	0.602403	1.39956	WT	KO	OK	1.25696	0.852404	-0.560328	-0.92552	0.08695	0.999638	no
Krtap3-1	Krtap3-1	Krtap3-1	chr11:99566026-99566630	11	19	6	7	3	9	13	10	6	7	1.77423	2.21429	0.907084	0.605827	0.477028	0.575163	1.24143	0.905747	0.616371	0.716004	WT	KO	OK	1.19569	0.810942	-0.560174	-0.880101	0.1942	0.999638	no
Stx1b	Stx1b	Stx1b	chr7:127806843-127824531	1	1	2	5	2	2	3	2	1	2	0.047083	0.0340195	0.0882619	0.126319	0.0928326	0.0373101	0.0836269	0.0528791	0.0299873	0.0597166	WT	KO	NOTEST	0.0777031	0.052704	-0.56006	0	1	1	no
4930520O04Rik	4930520O04Rik	4930520O04Rik	chr9:114368323-114390712	2	3	0	7	2	4	1	3	3	1	0.144955	0.157105	0	0.239265	0.142903	0.114867	0.0429083	0.1221	0.138484	0.0459606	WT	KO	NOTEST	0.136846	0.0928639	-0.559361	0	1	1	no
Arhgdig	Arhgdig	Arhgdig	chr17:26199182-26201350	1	3	3	3	5	8	2	4	0	3	0.0779075	0.168875	0.219068	0.12541	0.384021	0.246945	0.0922508	0.174996	0	0.148218	WT	KO	NOTEST	0.195057	0.132482	-0.558094	0	1	1	no
Gpr37l1	Gpr37l1	Gpr37l1	chr1:135160249-135167681	2	2	0	0	1	3	2	0	1	0	0.0629593	0.0454909	0	0	0.0310339	0.0374182	0.0372753	0	0.0200495	0	WT	KO	NOTEST	0.0278968	0.0189486	-0.55801	0	1	1	no
4732415M23Rik	4732415M23Rik	4732415M23Rik	chr8:123212857-123222045	0	0	1	0	0	0	0	0	1	0	0	0	0.192603	0	0	0	0	0	0.130875	0	WT	KO	NOTEST	0.0385205	0.026175	-0.557438	0	1	1	no
Enpp6	Enpp6	Enpp6	chr8:46986924-47094895	0	0	1	0	0	0	0	0	1	0	0	0	0.0211313	0	0	0	0	0	0.0143589	0	WT	KO	NOTEST	0.00422626	0.00287178	-0.557438	0	1	1	no
Gm7977	Gm7977	Gm7977	chr3:48026011-48026759	0	0	1	0	0	0	0	0	1	0	0	0	0.111153	0	0	0	0	0	0.0755296	0	WT	KO	NOTEST	0.0222307	0.0151059	-0.557438	0	1	1	no
Trhr2	Trhr2	Trhr2	chr8:122356966-122360746	0	0	1	0	0	0	0	0	1	0	0	0	0.0532223	0	0	0	0	0	0.036165	0	WT	KO	NOTEST	0.0106445	0.00723299	-0.557438	0	1	1	no
Mir1982	Mir1982	Mir1982	chr10:80826655-80829290	2	5	2	7	1	1	3	3	5	2	348.127	628.843	326.3	653.791	171.599	68.9667	309.165	293.237	554.309	220.769	WT	KO	OK	425.732	289.289	-0.557433	-0.0286137	0.47605	0.999638	no
Apod	Apod	Apod	chr16:31296191-31314596	4	3	4	2	1	2	3	2	3	4	0.155616	0.0843294	0.145859	0.04175	0.038353	0.0308287	0.0690996	0.0436932	0.0743342	0.0986857	WT	KO	NOTEST	0.0931814	0.0633283	-0.557193	0	1	1	no
Kcnv2	Kcnv2	Kcnv2	chr19:27322618-27337179	3	5	4	4	4	2	6	2	4	5	0.0397084	0.0478184	0.049625	0.0284089	0.0521948	0.0104887	0.047019	0.0148655	0.0337206	0.0419693	WT	KO	NOTEST	0.0435511	0.0296126	-0.556497	0	1	1	no
Fam101a	Fam101a	Fam101a	chr5:125003474-125012547	27	16	11	17	6	21	17	13	12	16	1.20442	0.515702	0.459924	0.406908	0.263859	0.371164	0.448977	0.325648	0.340933	0.452621	WT	KO	OK	0.570163	0.387869	-0.555806	-0.772447	0.127	0.999638	no
Dlg4	Dlg4	Dlg4	chr11:70018604-70045531	2	16	16	16	15	15	10	18	9	12	0.04138	0.238844	0.310679	0.177372	0.306343	0.123084	0.122614	0.209133	0.118709	0.157621	WT	KO	NOTEST	0.214924	0.146232	-0.555563	0	1	1	no
Fcna	Fcna	Fcna	chr2:25624666-25627974	39	18	17	19	16	24	22	25	23	20	2.26028	0.753764	0.923478	0.590861	0.914165	0.551114	0.754887	0.813633	0.848985	0.735071	WT	KO	OK	1.08851	0.740738	-0.55532	-0.88283	0.0926	0.999638	no
Gxylt2	Gxylt2	Gxylt2	chr6:100704733-100805081	1	0	2	1	0	0	0	3	1	0	0.0397675	0	0.0745482	0.0213384	0	0	0	0.0669945	0.025328	0	WT	KO	NOTEST	0.0271308	0.0184645	-0.555177	0	1	1	no
Arg1	Arg1	Arg1	chr10:24915206-24927470	3	4	2	7	3	8	2	3	4	2	0.152013	0.146448	0.0949879	0.190323	0.14986	0.160613	0.0599998	0.0853632	0.12909	0.0642673	WT	KO	NOTEST	0.146726	0.0998667	-0.555053	0	1	1	no
4930451C15Rik	4930451C15Rik	4930451C15Rik	chr16:17544464-17561247	6	15	8	11	4	8	17	5	4	8	0.200416	0.362028	0.250468	0.197155	0.131717	0.100866	0.336198	0.0937845	0.0850948	0.161441	WT	KO	NOTEST	0.228357	0.155477	-0.55459	0	1	1	no
Neu1	Neu1	Neu1	chr17:34931252-34937297	5917	7809	3710	11006	6245	6909	6390	7291	6567	5765	104.676	99.8169	61.5173	104.474	108.914	48.4274	66.9277	72.4305	73.9921	64.6762	WT	KO	OK	95.8795	65.2908	-0.554343	-1.72024	0.0006	0.0521779	no
1700067K01Rik	1700067K01Rik	1700067K01Rik	chr8:84001705-84004770	0	3	3	4	3	4	5	3	1	0	0	0.158894	0.206122	0.157332	0.216796	0.116176	0.216997	0.123491	0.0466871	0	WT	KO	NOTEST	0.147829	0.10067	-0.554291	0	1	1	no
Cpne9	Cpne9	Cpne9	chr6:113282306-113305571	1	2	1	1	1	1	2	2	1	0	0.025049	0.036198	0.0234784	0.0134407	0.0246943	0.00992479	0.0296606	0.0281326	0.0159538	0	WT	KO	NOTEST	0.0245721	0.0167344	-0.554206	0	1	1	no
Rimkla	Rimkla	Rimkla	chr4:119465284-119492598	4	5	4	4	4	6	5	6	3	2	0.0668222	0.0603524	0.0626325	0.0358553	0.0658759	0.039714	0.0494528	0.0562862	0.0319194	0.0211881	WT	KO	NOTEST	0.0583077	0.0397121	-0.554107	0	1	1	no
Klrg2	Klrg2	Klrg2	chr6:38626659-38637239	5	2	3	9	4	4	5	7	3	3	0.155202	0.044856	0.0872824	0.1499	0.122403	0.0491947	0.0918876	0.122015	0.0593091	0.0590538	WT	KO	NOTEST	0.111929	0.0762921	-0.552974	0	1	1	no
Ms4a15	Ms4a15	Ms4a15	chr19:10978306-10993250	3	9	7	16	2	8	9	7	6	3	0.128237	0.277971	0.280459	0.366982	0.0842807	0.135492	0.227769	0.168027	0.163349	0.0813231	WT	KO	NOTEST	0.227586	0.155192	-0.552355	0	1	1	no
Meis1	Meis1	Meis1	chr11:18880427-19018969	1	6	5	7	8	7	1	9	3	7	0.0205239	0.088992	0.0962024	0.0771016	0.157151	0.0569314	0.0121494	0.100706	0.0392195	0.0911242	WT	KO	NOTEST	0.0879941	0.0600261	-0.551818	0	1	1	no
Chrnd	Chrnd	Chrnd	chr1:87190596-87200070	0	2	1	0	0	1	1	0	1	0	0	0.0337593	0.0218967	0	0	0.00925616	0.0138312	0	0.014879	0	WT	KO	NOTEST	0.0111312	0.00759327	-0.551816	0	1	1	no
Egr1	Egr1	Egr1	chr18:34861206-34864956	156	638	333	280	312	365	431	353	209	339	3.50841	10.3674	7.01955	3.37891	6.91746	3.25245	5.73883	4.45811	2.99368	4.83488	WT	KO	OK	6.23835	4.25559	-0.551805	-1.6091	0.0008	0.0657056	no
Slc10a1	Slc10a1	Slc10a1	chr12:80953184-80968079	3	3	4	4	0	5	2	3	4	0	0.142964	0.107389	0.175129	0.102385	0	0.0981471	0.0586633	0.0771021	0.126215	0	WT	KO	NOTEST	0.105574	0.0720254	-0.551672	0	1	1	no
Fam161a	Fam161a	Fam161a	chr11:23013386-23023741	27	33	16	27	17	26	33	23	22	15	1.00494	0.887476	0.558184	0.539232	0.623783	0.383427	0.727198	0.480724	0.521524	0.354055	WT	KO	OK	0.722724	0.493386	-0.550728	-0.847258	0.09285	0.999638	no
Pla2g3	Pla2g3	Pla2g3	chr11:3488226-3494166	9	33	2	11	11	21	6	12	16	10	0.23998	0.635785	0.0499852	0.157383	0.289155	0.221862	0.0947206	0.179682	0.271723	0.169096	WT	KO	NOTEST	0.274458	0.187417	-0.550336	0	1	1	no
Syt14	Syt14	Syt14	chr1:192897306-193035698	0	3	0	0	1	1	0	2	0	1	0	0.0915645	0	0	0.0416436	0.0167368	0	0.0474419	0	0.0267881	WT	KO	NOTEST	0.0266416	0.0181934	-0.550269	0	1	1	no
Gm3258	Gm3258	Gm3258	chr10:31332379-31445921	1	2	0	0	0	1	0	0	2	0	0.127497	0.184244	0	0	0	0.0505162	0	0	0.162406	0	WT	KO	NOTEST	0.0623482	0.0425845	-0.550018	0	1	1	no
Klrb1a	Klrb1a	Klrb1a	chr6:128609226-128622934	2	14	11	22	9	14	8	13	7	12	0.132861	0.609835	0.624616	0.74711	0.534975	0.342701	0.285538	0.448367	0.268784	0.464293	WT	KO	OK	0.52988	0.361936	-0.549928	-0.602976	0.17375	0.999638	no
Cd300lf	Cd300lf	Cd300lf	chr11:115091430-115162240	163	86	42	54	41	98	92	73	74	74	6.30025	2.41451	1.52967	1.12589	1.57056	1.49445	2.09833	1.59286	1.83135	1.82346	WT	KO	OK	2.58818	1.76809	-0.549744	-0.670403	0.20375	0.999638	no
Prkg1	Prkg1	Prkg1	chr19:30564486-31765033	2	5	1	3	1	4	1	5	1	1	0.0192563	0.0347886	0.00902119	0.0154976	0.00948868	0.0152581	0.00569586	0.027036	0.00612788	0.00603823	WT	KO	NOTEST	0.0176105	0.0120312	-0.549652	0	1	1	no
Foxh1	Foxh1	Foxh1	chr15:76668306-76669873	0	2	0	1	0	2	0	1	0	0	0	0.0928451	0	0.0344745	0	0.0509128	0	0.036079	0	0	WT	KO	NOTEST	0.0254639	0.0173984	-0.549504	0	1	1	no
Tie1	Tie1	Tie1	chr4:118471190-118489849	52	26	13	46	25	38	16	27	53	27	0.912656	0.329717	0.213858	0.433206	0.432563	0.264252	0.166259	0.266108	0.592452	0.300516	WT	KO	OK	0.4644	0.317917	-0.546716	-0.83337	0.08025	0.999638	no
Ppp1r32	Ppp1r32	Ppp1r32	chr19:10474256-10482897	3	4	6	5	4	4	7	4	3	4	0.154316	0.148667	0.289282	0.138005	0.202842	0.0815234	0.213181	0.115542	0.0982846	0.130482	WT	KO	NOTEST	0.186622	0.127803	-0.546202	0	1	1	no
Itga2b	Itga2b	Itga2b	chr11:102453296-102469883	12	28	19	30	9	22	31	15	11	14	0.239408	0.403626	0.355296	0.321153	0.177013	0.173905	0.366167	0.16805	0.139773	0.177127	WT	KO	NOTEST	0.299299	0.205005	-0.545933	0	1	1	no
4732416N19Rik	4732416N19Rik	4732416N19Rik	chr6:148047415-148444352	1	6	1	3	1	2	5	3	1	0	0.185938	0.806089	0.17428	0.29931	0.183305	0.147343	0.550425	0.313241	0.118424	0	WT	KO	NOTEST	0.329784	0.225887	-0.545924	0	1	1	no
Ildr1	Ildr1	Ildr1	chr16:36694037-36726741	160	300	90	193	99	215	99	219	166	128	3.85944	5.22866	2.03482	2.49802	2.35422	2.05483	1.41384	2.96646	2.55027	1.95801	WT	KO	OK	3.19503	2.18868	-0.545767	-1.3504	0.0053	0.233023	no
Itih5	Itih5	Itih5	chr2:10153542-10256529	154	231	65	197	222	223	150	156	151	194	1.28597	1.39376	0.508749	0.882695	1.82755	0.737815	0.741589	0.731519	0.803086	1.02734	WT	KO	OK	1.17975	0.80827	-0.545568	-1.31358	0.00345	0.17818	no
Kif17	Kif17	Kif17	chr4:138262250-138301973	4	2	4	7	1	2	5	4	4	4	0.089615	0.0323751	0.0839963	0.0722195	0.0220862	0.0137732	0.0532479	0.0503233	0.0443072	0.0441165	WT	KO	NOTEST	0.0600584	0.0411536	-0.545347	0	1	1	no
Gp1ba	Gp1ba	Gp1ba	chr11:70639121-70642055	4	8	4	5	4	9	6	4	3	4	0.10218	0.147659	0.0957735	0.0685345	0.100733	0.091092	0.090744	0.0573794	0.0488091	0.0647987	WT	KO	NOTEST	0.102976	0.0705646	-0.545291	0	1	1	no
Ltk	Ltk	Ltk	chr2:119751325-119760431	11	29	18	19	10	13	18	19	12	19	0.349515	0.622052	0.536076	0.323937	0.28186	0.163661	0.320101	0.339013	0.242844	0.382851	WT	KO	NOTEST	0.422688	0.289694	-0.545063	0	1	1	no
5430421F17Rik	5430421F17Rik	5430421F17Rik	chr8:25302649-25306270	1	5	3	0	0	2	0	2	1	4	0.0308473	0.111443	0.0867397	0	0	0.0244444	0	0.0346448	0.0196468	0.0782489	WT	KO	NOTEST	0.045806	0.031397	-0.54491	0	1	1	no
Vwa5b2	Vwa5b2	Vwa5b2	chr16:20589581-20605377	23	47	20	46	22	38	31	33	26	24	0.343164	0.506682	0.279694	0.368269	0.323595	0.224641	0.273839	0.276489	0.24707	0.227083	WT	KO	NOTEST	0.364281	0.249825	-0.544135	0	1	1	no
Pmm1	Pmm1	Pmm1	chr15:81951105-81960867	235	119	65	128	75	215	138	125	104	89	14.6462	5.3588	3.79708	4.28055	4.60812	5.30917	5.0921	4.37478	4.12823	3.51761	WT	KO	OK	6.53815	4.48438	-0.543975	-1.37988	0.00945	0.342838	no
Gabrr2	Gabrr2	Gabrr2	chr4:33063111-33095865	1	5	6	7	0	7	2	1	2	6	0.0399151	0.144202	0.224475	0.149923	0	0.110705	0.0472638	0.0224144	0.0508442	0.151876	WT	KO	NOTEST	0.111703	0.0766207	-0.543863	0	1	1	no
Fam92b	Fam92b	Fam92b	chr8:120166396-120177469	1	3	0	1	1	2	1	1	1	1	0.0654883	0.141954	0	0.0351396	0.0645609	0.0518949	0.0387725	0.0367751	0.0417097	0.0415302	WT	KO	NOTEST	0.0614286	0.0421365	-0.543841	0	1	1	no
Prkag3	Prkag3	Prkag3	chr1:74738921-74748955	7	13	4	18	15	7	15	10	10	11	0.171806	0.230541	0.0920196	0.237054	0.362943	0.0680724	0.217968	0.137826	0.15632	0.171212	WT	KO	NOTEST	0.218873	0.15028	-0.542442	0	1	1	no
Sv2c	Sv2c	Sv2c	chr13:95959442-96132577	1	4	2	2	2	3	0	3	2	3	0.0159338	0.0460515	0.0298695	0.0170995	0.0314163	0.0189397	0	0.026843	0.0202966	0.0303138	WT	KO	NOTEST	0.0280741	0.0192786	-0.54224	0	1	1	no
Slc22a17	Slc22a17	Slc22a17	chr14:54906726-54913132	4	14	2	10	6	9	3	8	6	8	0.123448	0.312189	0.0578542	0.165599	0.18255	0.110052	0.054816	0.138645	0.117937	0.156573	WT	KO	NOTEST	0.168328	0.115605	-0.542077	0	1	1	no
Dusp18	Dusp18	Dusp18	chr11:3895239-3901296	65	83	48	97	57	67	69	72	67	64	0.946813	0.873561	0.655347	0.758151	0.818525	0.386685	0.59506	0.588943	0.621583	0.591196	WT	KO	OK	0.81048	0.556693	-0.541892	-1.02711	0.0264	0.620741	no
Tgfb1i1	Tgfb1i1	Tgfb1i1	chr7:128246870-128253712	9	24	11	13	20	17	4	33	9	16	0.205708	0.396354	0.235657	0.159435	0.450655	0.153953	0.0541289	0.423557	0.131016	0.231915	WT	KO	NOTEST	0.289562	0.198914	-0.541727	0	1	1	no
A230056P14Rik	A230056P14Rik	A230056P14Rik	chr7:55962530-56019573	6	8	3	10	3	3	6	6	8	4	0.322254	0.310457	0.151025	0.288191	0.158845	0.063841	0.190792	0.180962	0.27366	0.136241	WT	KO	NOTEST	0.246154	0.169099	-0.541694	0	1	1	no
Sptb	Sptb	Sptb	chr12:76580487-76710547	23	29	8	12	11	29	16	23	12	9	0.145581	0.132629	0.0474621	0.0407561	0.0686399	0.072729	0.0599595	0.0817515	0.0483763	0.0361261	WT	KO	NOTEST	0.0870138	0.0597885	-0.541376	0	1	1	no
Ifitm6	Ifitm6	Ifitm6	chr7:141015811-141016892	1	7	4	9	3	6	7	2	2	5	0.191457	0.968353	0.717812	0.924586	0.566238	0.45515	0.793469	0.215026	0.243879	0.607075	WT	KO	NOTEST	0.673689	0.46292	-0.541321	0	1	1	no
Atp2b3	Atp2b3	Atp2b3	chrX:73503085-73571005	1	2	0	2	0	3	1	0	1	0	0.0150736	0.0217827	0	0.0161763	0	0.0179172	0.00892437	0	0.00960042	0	WT	KO	NOTEST	0.0106065	0.00728839	-0.541278	0	1	1	no
Nefm	Nefm	Nefm	chr14:68119544-68131371	0	2	0	7	3	2	1	3	1	3	0	0.0308027	0	0.080062	0.0630409	0.0168911	0.0126199	0.0359092	0.0135759	0.0405524	WT	KO	NOTEST	0.0347811	0.0239097	-0.540708	0	1	1	no
Abca12	Abca12	Abca12	chr1:71243089-71414910	5	84	5	9	8	51	8	3	30	18	0.039721	0.482163	0.0372306	0.0383642	0.0626537	0.160529	0.0376271	0.0133833	0.151791	0.0906826	WT	KO	NOTEST	0.132027	0.0908025	-0.540025	0	1	1	no
Ccno	Ccno	Ccno	chr13:112987801-112990778	0	4	4	1	2	2	5	0	1	3	0	0.111498	0.144637	0.0207002	0.0760638	0.0305706	0.114202	0	0.0245706	0.0733945	WT	KO	NOTEST	0.0705798	0.0485475	-0.53986	0	1	1	no
Jam2	Jam2	Jam2	chr16:84774122-84826375	4	13	6	11	9	10	14	6	5	7	0.0559287	0.131336	0.078633	0.0825279	0.124058	0.0553996	0.115895	0.0471103	0.0445265	0.0620688	WT	KO	NOTEST	0.0944965	0.0649999	-0.539823	0	1	1	no
AW551984	AW551984	AW551984	chr9:39587395-39604124	4	10	1	3	10	7	1	6	6	9	0.0630194	0.11392	0.014767	0.0253611	0.155456	0.0436962	0.00932771	0.053083	0.0602059	0.0899693	WT	KO	NOTEST	0.0745047	0.0512564	-0.539599	0	1	1	no
Ntf5	Ntf5	Ntf5	chr7:45413694-45417179	3	1	2	3	1	2	2	2	0	4	0.11001	0.0264957	0.0687416	0.059029	0.0361507	0.0290584	0.0434211	0.0411842	0	0.0930189	WT	KO	NOTEST	0.0600854	0.0413365	-0.539596	0	1	1	no
Lrrc32	Lrrc32	Lrrc32	chr7:98494221-98501830	3	9	1	7	5	10	1	4	6	4	0.0535716	0.116124	0.0167376	0.0670725	0.0880217	0.070753	0.0105724	0.040111	0.0682399	0.0452975	WT	KO	NOTEST	0.0683054	0.0469948	-0.539499	0	1	1	no
Zbtb8b	Zbtb8b	Zbtb8b	chr4:129425764-129440818	2	0	1	1	1	2	1	3	0	0	0.0418292	0	0.0196033	0.0112223	0.0206184	0.0165734	0.0123825	0.0352339	0	0	WT	KO	NOTEST	0.0186546	0.012838	-0.539118	0	1	1	no
Dyrk3	Dyrk3	Dyrk3	chr1:131128440-131138234	16	13	14	34	13	16	12	24	14	19	0.552482	0.324344	0.453111	0.629956	0.442535	0.218902	0.245324	0.465371	0.307893	0.416056	WT	KO	NOTEST	0.480485	0.330709	-0.53893	0	1	1	no
Hif3a	Hif3a	Hif3a	chr7:17030992-17062427	3	5	7	9	8	6	7	2	12	4	0.0288126	0.034701	0.0630344	0.0463913	0.075773	0.022828	0.0398101	0.0107679	0.0734295	0.0243595	WT	KO	NOTEST	0.0497424	0.034239	-0.538837	0	1	1	no
1700030A11Rik	1700030A11Rik	1700030A11Rik	chr17:28896394-28915324	8	21	20	33	4	5	45	10	7	8	0.754496	1.43104	1.76797	1.66999	0.371906	0.186839	2.5127	0.529611	0.420473	0.478473	WT	KO	OK	1.19908	0.825619	-0.538381	-0.0907211	0.85645	0.999638	no
Cybrd1	Cybrd1	Cybrd1	chr2:71118053-71142926	10	17	17	25	35	27	5	27	20	28	0.128896	0.158326	0.205385	0.172907	0.444748	0.137891	0.0381567	0.195431	0.164189	0.228875	WT	KO	NOTEST	0.222052	0.152908	-0.538232	0	1	1	no
Adora2b	Adora2b	Adora2b	chr11:62248983-62266452	101	41	244	175	65	167	206	97	79	100	3.97243	1.16515	8.99505	3.69323	2.52031	2.60245	4.79692	2.14238	1.97895	2.49422	WT	KO	OK	4.06923	2.80299	-0.537793	-1.262	0.01205	0.391526	no
Adcyap1r1	Adcyap1r1	Adcyap1r1	chr6:55451979-55501455	1	1	2	4	2	1	2	1	1	4	0.0108258	0.0078205	0.0202988	0.0232417	0.0213502	0.00428572	0.0128199	0.00607671	0.00689288	0.0274695	WT	KO	NOTEST	0.0167074	0.0115089	-0.537733	0	1	1	no
Clhc1	Clhc1	Clhc1	chr4:134510998-134523922	5	24	4	35	22	31	7	23	8	18	0.302558	1.04933	0.22687	1.13642	1.3124	0.743245	0.250782	0.781549	0.30832	0.690735	WT	KO	OK	0.805518	0.554926	-0.53762	-0.776599	0.1398	0.999638	no
Mir762	Mir762	Mir762	chr7:127704977-127708766	4	2	6	4	3	7	2	6	4	2	592.529	214.064	833.067	317.938	438.103	410.846	175.404	499.103	377.384	187.88	WT	KO	OK	479.14	330.123	-0.537443	-0.188212	0.6846	0.999638	no
Crispld2	Crispld2	Crispld2	chr8:119992469-120052793	1	4	4	2	5	4	0	6	4	3	0.0163457	0.0472419	0.0612833	0.0175415	0.080571	0.0259057	0	0.0550737	0.0416425	0.0310974	WT	KO	NOTEST	0.0445967	0.0307439	-0.536638	0	1	1	no
Tpm2	Tpm2	Tpm2	chr4:43514711-43523388	24	153	83	56	146	81	10	211	44	129	0.817345	3.76487	2.64942	1.02333	4.90177	1.09298	0.20163	4.03521	0.954378	2.78602	WT	KO	OK	2.63135	1.81404	-0.536593	-1.11411	0.02585	0.612681	no
Id4	Id4	Id4	chr13:48261426-48264036	22	34	16	60	49	40	37	28	32	38	0.974639	1.08834	0.664386	1.42628	2.14005	0.702122	0.970473	0.696577	0.902911	1.06759	WT	KO	OK	1.25874	0.867935	-0.53632	-0.921477	0.07015	0.999638	no
Myoz3	Myoz3	Myoz3	chr18:60573716-60591716	10	17	6	14	5	10	19	10	9	2	0.202006	0.248129	0.113604	0.151749	0.0995727	0.0800379	0.227237	0.113437	0.115792	0.0256209	WT	KO	NOTEST	0.163012	0.112425	-0.536017	0	1	1	no
Hmga2-ps1	Hmga2-ps1	Hmga2-ps1	chr1:176814811-177020432	1	3	4	4	1	1	2	5	3	1	0.0493905	0.10706	0.185175	0.106008	0.0486911	0.0195693	0.0584836	0.138677	0.094371	0.0313216	WT	KO	NOTEST	0.0992649	0.0684844	-0.535508	0	1	1	no
Cpxm2	Cpxm2	Cpxm2	chr7:132042809-132154741	3	1	1	6	4	4	1	5	2	3	0.0586012	0.014114	0.018309	0.0628883	0.0770285	0.0309583	0.011565	0.0548461	0.0248822	0.0371627	WT	KO	NOTEST	0.0461882	0.0318829	-0.534744	0	1	1	no
Pcolce2	Pcolce2	Pcolce2	chr9:95637627-95695551	0	5	0	0	0	0	1	0	0	3	0	0.140211	0	0	0	0	0.0229778	0	0	0.0738361	WT	KO	NOTEST	0.0280422	0.0193628	-0.534311	0	1	1	no
Ppifos	Ppifos	Ppifos	chr14:25694169-25701282	30	30	23	41	23	39	29	36	24	21	1.23019	0.888867	0.884012	0.902128	0.92979	0.633647	0.70406	0.828979	0.62681	0.546099	WT	KO	OK	0.966998	0.667919	-0.533839	-0.344192	0.443	0.999638	no
Igsf6	Igsf6	Igsf6	chr7:121034444-121076835	10	22	11	14	8	27	5	12	13	11	0.334381	0.531531	0.344757	0.25119	0.263717	0.357715	0.0989856	0.225327	0.276859	0.233257	WT	KO	NOTEST	0.345115	0.238429	-0.53352	0	1	1	no
Hck	Hck	Hck	chr2:153108467-153151441	1039	498	312	512	294	676	575	577	488	498	35.4967	12.2932	9.99094	9.38589	9.90207	9.15062	11.6306	11.0698	10.6186	10.7895	WT	KO	OK	15.4138	10.6518	-0.533121	-1.6645	0.0007	0.0578944	no
Matn2	Matn2	Matn2	chr15:34306680-34436240	10	51	7	60	46	57	23	39	31	20	0.19463	0.717207	0.127699	0.626606	0.88262	0.439558	0.265032	0.42625	0.384278	0.246854	WT	KO	OK	0.509752	0.352395	-0.532605	-0.770218	0.0839	0.999638	no
D630032N06Rik	D630032N06Rik	D630032N06Rik	chr11:85235165-85238304	4	5	10	9	5	5	8	4	6	9	0.591888	0.534582	1.38694	0.714588	0.729383	0.293144	0.700859	0.332376	0.565464	0.844545	WT	KO	OK	0.791477	0.547277	-0.532275	-0.736047	0.25825	0.999638	no
Ankrd24	Ankrd24	Ankrd24	chr10:81628539-81647612	9	38	9	35	15	34	27	17	13	11	0.168067	0.512728	0.157529	0.350704	0.276145	0.251565	0.298513	0.17827	0.154617	0.130267	WT	KO	NOTEST	0.293035	0.202646	-0.532107	0	1	1	no
Ptgs1	Ptgs1	Ptgs1	chr2:36230425-36252269	215	134	76	177	97	182	152	151	124	112	5.21343	2.34776	1.72734	2.30299	2.3188	1.74859	2.18217	2.05613	1.91505	1.72228	WT	KO	OK	2.78206	1.92484	-0.531412	-1.26379	0.00845	0.322381	no
Tuba1a	Tuba1a	Tuba1a	chr15:98949846-98953501	89	105	60	143	69	107	69	91	80	107	4.13902	3.52827	2.6154	3.56843	3.16347	1.97162	1.89984	2.37651	2.36958	3.15567	WT	KO	OK	3.40292	2.35465	-0.531262	-1.1958	0.0189	0.500068	no
Pygl	Pygl	Pygl	chr12:70190814-70227683	193	107	69	82	42	122	122	94	81	104	4.75686	1.90551	1.59401	1.08445	1.02051	1.19139	1.78026	1.30101	1.27152	1.62554	WT	KO	OK	2.07227	1.43394	-0.531223	-1.13753	0.01695	0.47617	no
C2cd4a	C2cd4a	C2cd4a	chr9:67830531-67832330	4	18	4	37	15	22	11	14	10	14	0.224755	0.730781	0.210664	1.11554	0.830898	0.489784	0.365935	0.441742	0.357869	0.49886	WT	KO	OK	0.622528	0.430838	-0.530993	-0.735696	0.15995	0.999638	no
C730002L08Rik	C730002L08Rik	C730002L08Rik	chr19:20492714-20556410	8	2	2	6	5	5	10	2	4	3	0.190198	0.0343566	0.0445682	0.0765422	0.11719	0.0470997	0.140759	0.0267015	0.0605689	0.0452312	WT	KO	NOTEST	0.0925711	0.0640721	-0.530866	0	1	1	no
Fcgr1	Fcgr1	Fcgr1	chr3:96282908-96293969	7	8	4	14	7	7	4	12	9	6	0.189312	0.156327	0.101396	0.203162	0.186631	0.0750084	0.0640473	0.182243	0.155023	0.102904	WT	KO	NOTEST	0.167366	0.115845	-0.530804	0	1	1	no
Rhov	Rhov	Rhov	chr2:119269200-119271226	186	126	81	149	78	146	119	108	133	125	8.25715	4.04159	3.3704	3.54925	3.41364	2.56804	3.1277	2.69234	3.76047	3.51907	WT	KO	OK	4.5264	3.13352	-0.530579	-1.29472	0.01105	0.375541	no
Gm1564	Gm1564	Gm1564	chr11:102665587-102682237	1	0	2	3	2	2	3	0	0	3	0.0147631	0	0.0276749	0.0237646	0.029108	0.0116987	0.0262216	0	0	0.0280866	WT	KO	NOTEST	0.0190621	0.0132014	-0.530021	0	1	1	no
Igfbp3	Igfbp3	Igfbp3	chr11:7206090-7213923	25	41	10	61	11	56	17	30	16	24	0.720527	0.853804	0.27014	0.943351	0.312542	0.639484	0.290081	0.485536	0.2937	0.438654	WT	KO	OK	0.620073	0.429491	-0.52981	-0.804919	0.10105	0.999638	no
Strip2	Strip2	Strip2	chr6:29917012-29959680	272	143	89	127	67	184	158	142	129	130	3.40346	1.29665	1.04174	0.851013	0.824843	0.915762	1.16817	0.998612	1.02601	1.03128	WT	KO	OK	1.48354	1.02797	-0.529251	-1.15835	0.0103	0.361478	no
Otog	Otog	Otog	chr7:46240986-46311434	5	0	3	1	2	3	4	3	3	0	0.0327771	0	0.0184332	0.0035175	0.0129252	0.00779209	0.0155246	0.0110436	0.0125255	0	WT	KO	NOTEST	0.0135306	0.00937718	-0.529001	0	1	1	no
Klra2	Klra2	Klra2	chr6:131219234-131247362	9	14	3	25	5	9	6	11	12	11	0.366721	0.412184	0.114573	0.546599	0.200847	0.145298	0.144743	0.251695	0.311424	0.28424	WT	KO	NOTEST	0.328185	0.22748	-0.528768	0	1	1	no
Col6a2	Col6a2	Col6a2	chr10:76595755-76623404	17	57	17	49	47	35	15	40	24	65	0.311065	0.753601	0.291562	0.481096	0.847825	0.253748	0.1625	0.41101	0.279697	0.754252	WT	KO	OK	0.53703	0.372241	-0.528764	-0.825228	0.08085	0.999638	no
Apba1	Apba1	Apba1	chr19:23758875-23949597	7	21	3	12	6	14	7	13	8	6	0.0702388	0.152252	0.028215	0.0646091	0.0593521	0.0556594	0.0415851	0.0732508	0.0511261	0.0381796	WT	KO	NOTEST	0.0749334	0.0519602	-0.528201	0	1	1	no
Mt3	Mt3	Mt3	chr8:94152606-94154148	1	3	1	7	4	6	4	5	0	1	0.193177	0.418737	0.181065	0.725584	0.761767	0.459239	0.457485	0.542396	0	0.122506	WT	KO	NOTEST	0.456066	0.316325	-0.527835	0	1	1	no
9930012K11Rik	9930012K11Rik	9930012K11Rik	chr14:70154404-70159502	34	69	36	97	34	60	67	35	66	25	1.2326	1.80614	1.22328	1.88508	1.2153	0.861951	1.43583	0.71262	1.52155	0.574652	WT	KO	OK	1.47248	1.02132	-0.527812	-0.867656	0.0537	0.882952	no
Atp11a	Atp11a	Atp11a	chr8:12757015-12868728	50	171	36	87	52	100	37	100	72	76	0.445498	1.10087	0.300647	0.415937	0.456757	0.353026	0.195181	0.50034	0.408584	0.429427	WT	KO	OK	0.543942	0.377312	-0.527695	-0.976121	0.0345	0.72126	no
Rab44	Rab44	Rab44	chr17:29135055-29148976	3	3	0	3	1	1	2	0	1	5	0.0496027	0.0358401	0	0.0266158	0.0163001	0.00655112	0.0195783	0	0.0105307	0.052427	WT	KO	NOTEST	0.0256717	0.0178174	-0.526893	0	1	1	no
Xrcc3	Xrcc3	Xrcc3	chr12:111758848-111813841	56	135	73	152	82	142	105	82	84	77	1.62853	2.83666	1.98981	2.37184	2.35087	1.63617	1.80783	1.3391	1.55583	1.42004	WT	KO	OK	2.23554	1.55179	-0.526687	-0.57789	0.208	0.999638	no
Grik3	Grik3	Grik3	chr4:125490830-125714173	5	9	8	6	10	6	11	8	9	5	0.0373344	0.0485564	0.0559898	0.0240394	0.0736115	0.017751	0.0486287	0.0335444	0.0428012	0.0236761	WT	KO	NOTEST	0.0479063	0.0332803	-0.525548	0	1	1	no
Vmn2r55	Vmn2r55	Vmn2r55	chr7:12651705-12684991	6	13	6	8	4	6	14	7	7	2	0.180677	0.282852	0.169349	0.129263	0.118746	0.0715871	0.249598	0.118369	0.134253	0.0381929	WT	KO	NOTEST	0.176177	0.1224	-0.525425	0	1	1	no
Samd7	Samd7	Samd7	chr3:30746292-30767174	0	1	1	0	0	0	1	1	0	0	0	0.0162805	0.0211205	0	0	0	0.0133396	0.0126523	0	0	WT	KO	NOTEST	0.0074802	0.00519837	-0.525017	0	1	1	no
Nyx	Nyx	Nyx	chrX:13467671-13489313	51	40	23	53	26	38	39	34	42	38	0.962692	0.545558	0.406934	0.536817	0.483834	0.284205	0.435855	0.360401	0.50494	0.454885	WT	KO	OK	0.587167	0.408057	-0.524999	-0.859812	0.0734	0.999638	no
Stac3	Stac3	Stac3	chr10:127501716-127508815	4	5	3	7	2	4	7	3	3	3	0.162681	0.14693	0.114361	0.152759	0.0801886	0.0644567	0.168552	0.0685153	0.077709	0.0773746	WT	KO	NOTEST	0.131384	0.0913216	-0.52476	0	1	1	no
Mag	Mag	Mag	chr7:30899182-30914832	4	3	4	6	1	5	3	4	4	2	0.116062	0.062895	0.108785	0.0934147	0.0286047	0.0574821	0.0515362	0.0651749	0.0739204	0.0368011	WT	KO	NOTEST	0.0819524	0.056983	-0.524255	0	1	1	no
Synpo2	Synpo2	Synpo2	chr3:123076518-123236149	10	44	7	13	24	25	4	33	12	26	0.0933148	0.296666	0.0612249	0.0650919	0.220784	0.092432	0.0220989	0.172924	0.071319	0.15386	WT	KO	NOTEST	0.147416	0.102527	-0.523897	0	1	1	no
Hoga1	Hoga1	Hoga1	chr19:42045850-42070939	32	37	26	45	22	26	52	39	21	21	1.44243	1.20506	1.09849	1.0884	0.977625	0.464353	1.38774	0.987184	0.602888	0.600293	WT	KO	OK	1.1624	0.808491	-0.523804	-0.766203	0.09095	0.999638	no
Hoxd3	Hoxd3	Hoxd3	chr2:74710043-74748271	0	4	0	0	2	1	1	2	2	0	0	0.0690953	0	0	0.0471368	0.00947231	0.0141542	0.02685	0.0304528	0	WT	KO	NOTEST	0.0232464	0.0161859	-0.522274	0	1	1	no
6330403A02Rik	6330403A02Rik	6330403A02Rik	chr1:180432372-180483504	0	10	2	5	13	2	0	11	5	11	0	0.0733568	0.019032	0.0272383	0.130114	0.00804522	0	0.0627132	0.032331	0.0708222	WT	KO	NOTEST	0.0499483	0.0347823	-0.522081	0	1	1	no
Heyl	Heyl	Heyl	chr4:123233555-123249870	17	39	48	42	17	49	7	44	22	44	0.25335	0.419953	0.67049	0.335857	0.249762	0.289334	0.0617633	0.368226	0.208818	0.415839	WT	KO	NOTEST	0.385882	0.268796	-0.521649	0	1	1	no
Ces1d	Ces1d	Ces1d	chr8:93166071-93197804	44	97	30	56	53	31	96	30	10	101	1.61073	2.5657	1.02937	1.1	1.91272	0.449639	2.08067	0.616711	0.233155	2.34473	WT	KO	OK	1.6437	1.14498	-0.52163	-0.946942	0.05675	0.907471	no
A430105I19Rik	A430105I19Rik	A430105I19Rik	chr2:118754144-118762661	51	113	60	98	51	71	87	90	73	42	0.729053	1.16716	0.803933	0.751707	0.71873	0.402142	0.736324	0.722473	0.664639	0.380749	WT	KO	OK	0.834117	0.581265	-0.521053	-0.998634	0.0334	0.710044	no
Ptprn	Ptprn	Ptprn	chr1:75247040-75264208	26	48	51	75	25	58	51	39	42	30	0.503456	0.671573	0.925629	0.77926	0.477237	0.444987	0.584681	0.424075	0.517977	0.368392	WT	KO	OK	0.671431	0.468022	-0.520662	-0.883162	0.06025	0.926628	no
Cbs	Cbs	Cbs	chr17:31612622-31637205	0	13	2	10	8	6	2	6	9	7	0	0.268629	0.053605	0.15346	0.225566	0.0679827	0.0338559	0.0963564	0.163939	0.126956	WT	KO	NOTEST	0.140252	0.0978179	-0.519851	0	1	1	no
Camk2n2	Camk2n2	Camk2n2	chr16:20611600-20645915	14	13	16	21	12	18	13	16	18	12	0.837731	0.562062	0.897378	0.674262	0.707887	0.426757	0.460554	0.537633	0.685998	0.455364	WT	KO	OK	0.735864	0.513261	-0.519746	-0.46635	0.331	0.999638	no
Rpl30	Rpl30	Rpl30	chr15:34440505-34443276	90.9939	106.777	65.7258	161.977	96.5109	149.119	83.0463	110.404	101.264	89.9872	17.2006	14.2411	11.5409	15.5812	17.1142	10.7171	8.72072	10.9485	12.3083	10.1085	WT	KO	OK	15.1356	10.5606	-0.519251	-0.248149	0.5861	0.999638	no
Alox8	Alox8	Alox8	chr11:69183884-69197843	8	12	8	12	5	8	17	7	8	4	0.168134	0.182227	0.157593	0.135326	0.103596	0.0666175	0.211532	0.0826142	0.107085	0.0533123	WT	KO	NOTEST	0.149375	0.104232	-0.519138	0	1	1	no
Gm4791	Gm4791	Gm4791	chr9:46998740-47003860	3	8	1	8	3	7	4	4	5	2	0.23687	0.456397	0.0740061	0.338931	0.233516	0.218987	0.186986	0.177353	0.251439	0.100143	WT	KO	NOTEST	0.267944	0.186981	-0.519036	0	1	1	no
Deptor	Deptor	Deptor	chr15:55099916-55254202	122	217	77	165	150	248	114	128	164	124	2.98745	3.83356	1.93146	2.21151	3.58297	2.35949	1.51152	1.69127	2.60327	1.98729	WT	KO	OK	2.90939	2.03057	-0.518833	-1.08476	0.01775	0.489346	no
Prdm5	Prdm5	Prdm5	chr6:65778961-65936377	1	5	0	0	0	2	1	1	2	0	0.0326097	0.11781	0	0	0	0.0258409	0.0193067	0.018312	0.0415385	0	WT	KO	NOTEST	0.0300839	0.0209996	-0.518627	0	1	1	no
Car11	Car11	Car11	chr7:45699966-45704661	2	4	1	1	0	2	2	1	1	2	0.104376	0.150832	0.0489159	0.0280029	0	0.0413554	0.0617961	0.0293063	0.0332387	0.0661913	WT	KO	NOTEST	0.0664254	0.0463776	-0.518309	0	1	1	no
Aph1b	Aph1b	Aph1b	chr9:66775486-66795423	95	150	67	177	82	125	102	115	121	90	1.40732	1.60556	0.930303	1.40694	1.19754	0.733689	0.894605	0.956661	1.14164	0.8455	WT	KO	OK	1.30953	0.914419	-0.518126	-1.12673	0.0162	0.462796	no
Zc3h12c	Zc3h12c	Zc3h12c	chr9:52111984-52168111	4	11	1	5	3	10	6	4	2	3	0.0435145	0.0864631	0.0101966	0.0291862	0.0321737	0.0431028	0.0386444	0.0244357	0.0138573	0.0206965	WT	KO	NOTEST	0.0403068	0.0281473	-0.518027	0	1	1	no
Ffar3	Ffar3	Ffar3	chr7:30854329-30856178	90	53	28	41	26	70	55	49	43	41	4.08537	1.73832	1.19131	0.998634	1.16351	1.25898	1.47813	1.24904	1.24317	1.18025	WT	KO	OK	1.83543	1.28191	-0.517818	-0.969106	0.0548	0.889053	no
2810029C07Rik	2810029C07Rik	2810029C07Rik	chr12:111572316-111574402	3	7	2	4	4	10	4	3	2	3	0.110576	0.186424	0.0690952	0.0791101	0.145346	0.146039	0.0872889	0.062094	0.0469507	0.070123	WT	KO	NOTEST	0.11811	0.0824992	-0.517681	0	1	1	no
Rhbdl3	Rhbdl3	Rhbdl3	chr11:80300911-80355986	7	12	7	9	8	15	6	13	4	8	0.12672	0.156961	0.118774	0.0874221	0.142772	0.107589	0.0643069	0.132154	0.0461189	0.0918409	WT	KO	NOTEST	0.12653	0.0884019	-0.517327	0	1	1	no
Arhgef10	Arhgef10	Arhgef10	chr8:14911716-15001085	21	50	18	53	51	50	32	43	31	38	0.262851	0.452197	0.211174	0.35596	0.629318	0.247966	0.237138	0.302238	0.24713	0.301634	WT	KO	NOTEST	0.3823	0.267221	-0.516671	0	1	1	no
Pygo1	Pygo1	Pygo1	chr9:72925649-72946015	0	0	1	1	0	1	0	0	0	1	0	0	0.0392335	0.0224601	0	0.0165848	0	0	0	0.0265447	WT	KO	NOTEST	0.0123387	0.0086259	-0.516445	0	1	1	no
Gm12657	Gm12657	Gm12657	chr4:94565138-94603247	9	7	3	12	4	10	10	5	8	2	0.750094	0.421537	0.234355	0.536646	0.328654	0.330221	0.493439	0.234009	0.424655	0.105707	WT	KO	OK	0.454257	0.317606	-0.516269	-0.160678	0.7363	0.999638	no
Prom2	Prom2	Prom2	chr2:127526952-127541417	0	4	0	1	0	0	0	2	2	0	0	0.0463616	0	0.00859727	0	0	0	0.0180089	0.020427	0	WT	KO	NOTEST	0.0109918	0.00768717	-0.515899	0	1	1	no
Marcksl1-ps4	Marcksl1-ps4	Marcksl1-ps4	chr13:4248734-4249777	31	67	13	124	73	76	52	49	78	36	2.38346	3.72208	0.936849	5.11566	5.53319	2.31522	2.36707	2.1156	3.81958	1.75529	WT	KO	OK	3.53825	2.47455	-0.515869	-1.08711	0.05185	0.869435	no
Prss16	Prss16	Prss16	chr13:22002175-22009741	14	21	10	27	16	46	16	16	9	9	0.463567	0.502421	0.310359	0.479713	0.522289	0.603495	0.313664	0.297505	0.189802	0.188985	WT	KO	NOTEST	0.45567	0.31869	-0.515833	0	1	1	no
Ptprv	Ptprv	Ptprv	chr1:135108497-135132575	2	16	4	3	3	9	1	4	7	7	0.0219535	0.126899	0.0411541	0.0176697	0.0324639	0.0391424	0.00649882	0.0246561	0.0489379	0.0487273	WT	KO	NOTEST	0.048028	0.0335925	-0.515737	0	1	1	no
Ucn2	Ucn2	Ucn2	chr9:108986162-108987164	1	1	0	1	0	1	2	0	0	0	0.0808368	0.0584081	0	0.0433753	0	0.0320288	0.0957194	0	0	0	WT	KO	NOTEST	0.036524	0.0255496	-0.515544	0	1	1	no
Ldlrad4	Ldlrad4	Ldlrad4	chr18:67933256-68255549	46	48	18	45	15	47	31	25	33	37	1.29623	0.977303	0.475418	0.680408	0.416698	0.524751	0.517185	0.395598	0.592259	0.66119	WT	KO	OK	0.769211	0.538196	-0.515247	-0.838649	0.08425	0.999638	no
Nradd	Nradd	Nradd	chr9:110621134-110624393	4	15	3	7	9	11	5	10	5	8	0.268776	0.728258	0.188943	0.252384	0.596181	0.292856	0.198912	0.377329	0.21398	0.340895	WT	KO	NOTEST	0.406908	0.284794	-0.514784	0	1	1	no
Mir3112	Mir3112	Mir3112	chrX:134059348-134086821	0	1	0	0	1	0	0	1	0	1	0	69.6756	0	0	95.0655	0	0	54.151	0	61.1529	WT	KO	OK	32.9482	23.0608	-0.514759	-0.0563734	0.8056	0.999638	no
Cxcr2	Cxcr2	Cxcr2	chr1:74153993-74161246	19	33	23	28	16	31	30	21	23	16	0.431671	0.541724	0.489786	0.341343	0.358365	0.279057	0.403535	0.267922	0.332814	0.230526	WT	KO	NOTEST	0.432578	0.302771	-0.514733	0	1	1	no
Lrdd	Lrdd	Lrdd	chr7:141438514-141443355	32	95	29	88	64	76	37	65	60	63	0.76559	1.64223	0.650314	1.1297	1.5095	0.720429	0.524093	0.873272	0.914263	0.955845	WT	KO	OK	1.13947	0.79758	-0.514656	-0.957199	0.04395	0.798459	no
Gcnt1	Gcnt1	Gcnt1	chr19:17326140-17372844	361	1151	181	630	351	589	107	661	647	555	5.28952	12.1856	2.48584	4.95318	5.07017	3.41946	0.935003	5.43879	6.03796	5.15706	WT	KO	OK	5.99687	4.19765	-0.514627	-1.42611	0.0012	0.086539	no
Wnt6	Wnt6	Wnt6	chr1:74771891-74785319	33	33	28	42	19	51	38	36	16	22	1.14194	0.825101	0.908168	0.779851	0.648169	0.699247	0.778526	0.699554	0.352633	0.482783	WT	KO	OK	0.860645	0.602549	-0.514341	-0.835992	0.09345	0.999638	no
Map1b	Map1b	Map1b	chr13:99421463-99516602	3	18	9	12	19	19	8	14	8	15	0.016612	0.0720173	0.0467113	0.0356545	0.103719	0.0416855	0.0262271	0.0435329	0.0282139	0.0526734	WT	KO	NOTEST	0.0549429	0.0384666	-0.514326	0	1	1	no
Col6a1	Col6a1	Col6a1	chr10:76708791-76726044	27	74	28	74	59	62	18	59	22	96	0.461692	0.914292	0.448772	0.678975	0.994597	0.420061	0.182231	0.56654	0.239599	1.04102	WT	KO	OK	0.699666	0.489891	-0.514205	-0.876459	0.0605	0.929264	no
4831440E17Rik	4831440E17Rik	4831440E17Rik	chr5:25499796-25504473	13	23	9	17	4	14	12	22	10	7	0.187458	0.239636	0.121641	0.131535	0.0568625	0.079987	0.102448	0.178144	0.0918403	0.0640115	WT	KO	NOTEST	0.147426	0.103286	-0.513349	0	1	1	no
Emr1	Emr1	Emr1	chr17:57358685-57483529	16	44	10	46	12	32	13	32	20	23	0.339365	0.674317	0.198805	0.523526	0.25092	0.268924	0.163249	0.381143	0.270179	0.309368	WT	KO	NOTEST	0.397387	0.278573	-0.512491	0	1	1	no
Gpat2	Gpat2	Gpat2	chr2:127425198-127436092	0	4	0	0	1	1	0	3	1	0	0	0.0769059	0	0	0.0262326	0.0105431	0	0.0448277	0.0169476	0	WT	KO	NOTEST	0.0206277	0.0144637	-0.512148	0	1	1	no
Gm8221	Gm8221	Gm8221	chr15:77618967-77627398	42	66	45	127	41	84	51	74	60	40	0.329277	0.373869	0.330676	0.534255	0.316885	0.260929	0.236724	0.325787	0.299596	0.198871	WT	KO	NOTEST	0.376992	0.264382	-0.511914	0	1	1	no
Scnn1g	Scnn1g	Scnn1g	chr7:121734506-121768477	0	1	0	0	1	0	0	1	1	0	0	0.0168797	0	0	0.0230306	0	0	0.0131187	0.014879	0	WT	KO	NOTEST	0.00798205	0.00559952	-0.511455	0	1	1	no
Il2rb	Il2rb	Il2rb	chr15:78480548-78495066	106	241	257	274	99	278	87	246	161	213	2.74363	4.50714	6.23494	3.80543	2.52616	2.85099	1.33321	3.57556	2.65411	3.49623	WT	KO	OK	3.96346	2.78202	-0.510626	-1.32508	0.00635	0.263514	no
Slc35e4	Slc35e4	Slc35e4	chr11:3907021-3914664	56	45	53	80	35	45	62	56	52	51	1.26516	0.734574	1.12231	0.9698	0.77953	0.402813	0.829299	0.710455	0.748231	0.730684	WT	KO	OK	0.974276	0.684297	-0.509709	-0.923544	0.05265	0.875797	no
4930519G04Rik	4930519G04Rik	4930519G04Rik	chr5:114853713-114883879	3	9	3	4	5	1	9	5	5	3	0.105339	0.228335	0.0987339	0.0753632	0.173078	0.0139123	0.187098	0.0985884	0.111817	0.0668017	WT	KO	NOTEST	0.13617	0.0956436	-0.509666	0	1	1	no
Ascl2	Ascl2	Ascl2	chr7:142966821-142969264	1	20	3	39	25	25	6	22	9	21	0.0458122	0.662026	0.128819	0.958692	1.12909	0.453788	0.16274	0.56597	0.262602	0.6101	WT	KO	OK	0.584887	0.41104	-0.50888	-0.684716	0.1805	0.999638	no
Tspan6	Tspan6	Tspan6	chrX:133891069-133898429	231	111	63	83	51	151	153	96	94	99	9.55754	3.31834	2.44317	1.84266	2.08023	2.47538	3.74788	2.23046	2.47705	2.59759	WT	KO	OK	3.84839	2.70567	-0.508266	-1.16547	0.02095	0.537474	no
Pak3	Pak3	Pak3	chrX:143518590-143797796	0	1	2	0	2	2	1	1	1	1	0	0.00581735	0.0151108	0	0.0158943	0.00638077	0.00476567	0.00451984	0.00512714	0.00510502	WT	KO	NOTEST	0.0073645	0.00517969	-0.507723	0	1	1	no
Dmpk	Dmpk	Dmpk	chr7:19083848-19093820	45	146	58	105	101	94	67	135	48	113	1.187	2.68962	1.37633	1.49144	2.62875	0.952	1.00123	1.93647	0.815161	1.89032	WT	KO	OK	1.87463	1.31904	-0.50712	-0.97902	0.0287	0.647669	no
D430020J02Rik	D430020J02Rik	D430020J02Rik	chr12:116401946-116405161	3	19	8	20	14	22	8	10	12	12	0.0719877	0.329424	0.179931	0.257514	0.331185	0.209166	0.113655	0.134749	0.183397	0.182608	WT	KO	NOTEST	0.234008	0.164715	-0.506588	0	1	1	no
1500012K07Rik	1500012K07Rik	1500012K07Rik	chr7:75114894-75331419	0	0	1	0	1	2	0	1	0	0	0	0	0.14858	0	0.156274	0.125615	0	0.0890164	0	0	WT	KO	NOTEST	0.0609707	0.0429263	-0.506254	0	1	1	no
Resp18	Resp18	Resp18	chr1:75272201-75278380	37	50	28	51	25	55	55	41	19	27	4.71738	4.6061	3.34608	3.48901	3.14228	2.77839	4.15167	2.93544	1.54286	2.18305	WT	KO	OK	3.86017	2.71828	-0.50597	-1.09153	0.0812	0.999638	no
Ccl24	Ccl24	Ccl24	chr5:135569936-135573043	3	5	18	15	2	11	15	6	4	7	0.178355	0.214783	1.00304	0.478508	0.11722	0.259113	0.527979	0.200312	0.15146	0.263915	WT	KO	NOTEST	0.398381	0.280556	-0.505859	0	1	1	no
Pla2g2e	Pla2g2e	Pla2g2e	chr4:138877941-138882814	3	0	0	3	1	1	1	3	0	2	0.299119	0	0	0.160501	0.0982945	0.0395052	0.0590315	0.167971	0	0.12646	WT	KO	NOTEST	0.111583	0.0785936	-0.505633	0	1	1	no
Hemt1	Hemt1	Hemt1	chr15:74819075-74824436	12	8	4	7	4	3	4	2	20	5	1.29237	0.622531	0.403781	0.404518	0.424691	0.128015	0.255051	0.120956	1.37186	0.34149	WT	KO	OK	0.629579	0.443475	-0.505536	-0.617356	0.30125	0.999638	no
Gcnt7	Gcnt7	Gcnt7	chr2:172440577-172469899	1	3	0	0	0	1	0	1	2	0	0.031995	0.0693534	0	0	0	0.0126769	0	0.0179669	0.0407555	0	WT	KO	NOTEST	0.0202697	0.0142798	-0.505342	0	1	1	no
D730039F16Rik	D730039F16Rik	D730039F16Rik	chr2:34874435-34892133	367	563	172	470	283	465	524	329	280	278	11.2297	12.4473	4.93297	7.71671	8.53677	5.63749	9.49277	5.6531	5.45673	5.39444	WT	KO	OK	8.97267	6.3269	-0.504038	-1.54262	0.0011	0.081822	no
Rbpms	Rbpms	Rbpms	chr8:33782643-33929841	19	32	20	39	34	40	13	37	17	38	0.676507	0.803191	0.819832	0.85533	1.27048	0.632476	0.341796	0.897988	0.438195	0.810048	WT	KO	OK	0.885068	0.624101	-0.504009	-0.604812	0.16955	0.999638	no
Dzank1	Dzank1	Dzank1	chr2:144470556-144527398	4	5	6	4	3	8	6	2	6	2	0.0389312	0.0351619	0.0547354	0.0208896	0.0287849	0.0308503	0.034574	0.0109309	0.0371931	0.0123444	WT	KO	NOTEST	0.0357006	0.0251785	-0.503754	0	1	1	no
Sgk1	Sgk1	Sgk1	chr10:21882183-21999902	4613	6503	1801	15056	8041	6692	9071	3743	4743	9307	131.873	134.139	48.3147	231.044	226.724	75.7984	153.696	60.0504	86.3309	168.753	WT	KO	OK	154.419	108.926	-0.503504	-1.34562	0.00235	0.144008	no
Gal	Gal	Gal	chr19:3409916-3414457	0	4	0	1	7	0	1	4	3	4	0	0.376679	0	0.0699327	0.899396	0	0.0771627	0.29275	0.249024	0.330603	WT	KO	NOTEST	0.269201	0.189908	-0.503385	0	1	1	no
Lor	Lor	Lor	chr3:92080270-92083142	1	1	2	5	1	1	3	3	1	1	0.0409543	0.0295913	0.076773	0.109876	0.0403743	0.0162267	0.0727413	0.0689939	0.0260839	0.0259717	WT	KO	NOTEST	0.0595138	0.0420035	-0.502714	0	1	1	no
Gm12603	Gm12603	Gm12603	chr4:89050306-89084610	9	14	10	22	7	11	15	12	8	13	1.12961	1.26963	1.17642	1.48163	0.866142	0.547028	1.11465	0.845778	0.639512	1.03473	WT	KO	OK	1.18469	0.836339	-0.502346	-0.798792	0.1986	0.999638	no
Ckm	Ckm	Ckm	chr7:19411093-19421583	1	7	7	2	1	2	0	8.00007	3	5	0.0532655	0.269406	0.34948	0.0571622	0.0525112	0.0422092	0	0.239293	0.101775	0.168895	WT	KO	NOTEST	0.156365	0.110434	-0.501731	0	1	1	no
Mir17hg	Mir17hg	Mir17hg	chr14:115044304-115046728	5	42	13	35	28	36	16	34	17	20	0.151058	0.916826	0.368125	0.567381	0.833945	0.430931	0.28619	0.576822	0.327112	0.383181	WT	KO	OK	0.567467	0.400847	-0.501485	-0.67663	0.12955	0.999638	no
Slfn9	Slfn9	Slfn9	chr11:82980302-82991830	9	34	8	36	50	34	19	34	25	28	0.158954	0.433884	0.132434	0.341166	0.870575	0.237925	0.198676	0.337209	0.281219	0.313609	WT	KO	NOTEST	0.387403	0.273728	-0.501094	0	1	1	no
Apol7c	Apol7c	Apol7c	chr15:77524866-77533315	62	71	56	182	66	116	60	95	96	57	2.17345	1.79837	1.84003	3.42343	2.28091	1.61119	1.24529	1.87013	2.14339	1.26716	WT	KO	OK	2.30324	1.62743	-0.501066	-1.05887	0.03315	0.707699	no
Fabp12	Fabp12	Fabp12	chr3:10244208-10301183	0	1	2	1	0	1	2	0	0	1	0	0.0201929	0.0523893	0.0149957	0	0.011073	0.0330921	0	0	0.0177229	WT	KO	NOTEST	0.0175156	0.0123776	-0.500908	0	1	1	no
Pik3r5	Pik3r5	Pik3r5	chr11:68432124-68497846	353	231	128	156	136	264	192	212	194	229	5.47451	2.58849	1.86063	1.29816	2.07929	1.62221	1.76292	1.84627	1.91622	2.2522	WT	KO	OK	2.66022	1.87996	-0.500838	-1.2807	0.00615	0.258847	no
Rimbp3	Rimbp3	Rimbp3	chr16:17208134-17213982	1	3	1	2	1	2	4	1	0	1	0.011428	0.0247716	0.0107114	0.012264	0.0112661	0.00905588	0.0270639	0.0064174	0	0.00724719	WT	KO	NOTEST	0.0140882	0.00995686	-0.500728	0	1	1	no
Dcdc2c	Dcdc2c	Dcdc2c	chr12:28437794-28548337	26	52	30	42	21	46	45	30	22	31	1.36351	1.97039	1.47463	1.18186	1.0857	0.955814	1.3972	0.883477	0.734819	1.03097	WT	KO	OK	1.41522	1.00046	-0.500368	-0.875514	0.09405	0.999638	no
Dcx	Dcx	Dcx	chrX:143855841-143933219	2	1	0	5	0	2	0	2	2	1	0.0147067	0.00530868	0	0.0197309	0	0.00582283	0	0.00825552	0.00936419	0.00465839	WT	KO	NOTEST	0.00794927	0.00562019	-0.500204	0	1	1	no
Rnf183	Rnf183	Rnf183	chr4:62427541-62434726	3	7	3	4	2	4	5	4	1	5	0.161261	0.271876	0.15115	0.115372	0.105985	0.0851923	0.159125	0.120742	0.034236	0.170443	WT	KO	NOTEST	0.161129	0.113948	-0.499844	0	1	1	no
Msrb2	Msrb2	Msrb2	chr2:19371635-19394971	2	14	5	10	8	14	10	5	5	6	0.130711	0.661111	0.306289	0.350684	0.51544	0.362528	0.386939	0.183503	0.208126	0.248676	WT	KO	NOTEST	0.392847	0.277955	-0.499119	0	1	1	no
Atat1	Atat1	Atat1	chr17:35897597-35910068	82	109	111	145	54	120	127	77	101	82	3.84054	3.63142	4.77244	3.47973	2.38384	2.11367	3.39874	1.97224	2.96048	2.36714	WT	KO	OK	3.62159	2.56246	-0.499097	-0.98728	0.02715	0.629464	no
Slc12a5	Slc12a5	Slc12a5	chr2:164967987-164999731	1	7	3	2	1	4	3	1	2	4	0.0110843	0.0560621	0.0311679	0.0118952	0.0109273	0.0175671	0.0196874	0.0062244	0.0141192	0.0281169	WT	KO	NOTEST	0.0242274	0.017143	-0.499017	0	1	1	no
Zfp185	Zfp185	Zfp185	chrX:72987338-73031543	1	2	4	5	5	3	2	3	2	7	0.0192452	0.0278111	0.0721544	0.0516329	0.0948636	0.0228758	0.0227884	0.0324216	0.0245147	0.0854323	WT	KO	NOTEST	0.0531414	0.0376066	-0.498852	0	1	1	no
Stk32c	Stk32c	Stk32c	chr7:139103637-139242973	73	59	90	98	53	84	53	74	75	94	2.41881	1.55385	3.05966	1.71396	1.92901	1.21629	1.06946	1.48724	1.71196	2.07114	WT	KO	OK	2.13506	1.51122	-0.498564	-0.997389	0.04465	0.80413	no
Kcnq1ot1	Kcnq1ot1	Kcnq1ot1	chr7:143107253-143427042	352	904	381	532	310	628	637	391	487	358	0.272769	0.506156	0.27673	0.221206	0.236821	0.192816	0.292248	0.170145	0.240356	0.175928	WT	KO	NOTEST	0.302736	0.214299	-0.498439	0	1	1	no
Shc2	Shc2	Shc2	chr10:79617937-79637918	3	7	5	10	1	3	7	1	5	7	0.0515589	0.0869249	0.0805436	0.0922179	0.0169429	0.0204284	0.0712264	0.00965099	0.05473	0.0762923	WT	KO	NOTEST	0.0656377	0.0464656	-0.49836	0	1	1	no
Col8a1	Col8a1	Col8a1	chr16:57624255-57754737	4	4	5	6	8	9	6	8	3	4	0.0525884	0.0379974	0.0616139	0.0423267	0.103687	0.0468818	0.0467027	0.0590622	0.0251203	0.0333496	WT	KO	NOTEST	0.0596428	0.0422233	-0.498308	0	1	1	no
Hspb8	Hspb8	Hspb8	chr5:116408494-116422864	1	17	6	3	14	12	4	8	0	20	0.0401137	0.492727	0.225592	0.0645725	0.55364	0.190724	0.0949979	0.180208	0	0.508773	WT	KO	NOTEST	0.275329	0.19494	-0.498123	0	1	1	no
Serpine2	Serpine2	Serpine2	chr1:79794320-79858665	0	3	6	5	9	4	0	8	4	8	0	0.075536	0.195974	0.0934914	0.309184	0.0552281	0	0.156548	0.0887773	0.176791	WT	KO	NOTEST	0.134837	0.0954689	-0.498116	0	1	1	no
Gm11194	Gm11194	Gm11194	chr11:78394484-78422185	67	250	114	336	133	132.007	204	192	156.008	144.008	1.2625	3.40376	2.01344	3.39725	2.47066	0.98556	2.27586	2.03164	1.8723	1.72084	WT	KO	OK	2.50952	1.77724	-0.497775	-0.184597	0.68655	0.999638	no
Adam4	Adam4	Adam4	chr12:81419548-81421878	10	20	19	25	15	22	23	14	18	13	0.303395	0.438432	0.540307	0.406988	0.448648	0.264461	0.413139	0.238521	0.34782	0.250122	WT	KO	NOTEST	0.427554	0.302813	-0.497681	0	1	1	no
Pdia2	Pdia2	Pdia2	chr17:26195998-26199087	4	0	4	6	2	11	3	2	2	1	0.170081	0	0.159417	0.136893	0.0838362	0.185319	0.0755227	0.0477546	0.0541626	0.0269647	WT	KO	NOTEST	0.110045	0.0779447	-0.497575	0	1	1	no
Cd300c	Cd300c	Cd300c	chr11:114956277-114960417	1	1	0	1	1	1	0	0	0	3	0.132745	0.095914	0	0.071228	0.130865	0.0525956	0	0	0	0.252545	WT	KO	NOTEST	0.0861504	0.0610282	-0.497381	0	1	1	no
Fsip1	Fsip1	Fsip1	chr2:118204887-118256966	3	2	1	1	2	3	1	0	3	3	0.131729	0.0634534	0.0411566	0.023561	0.0865758	0.0521931	0.0259969	0	0.0838987	0.0835377	WT	KO	NOTEST	0.0692952	0.0491253	-0.496289	0	1	1	no
Msx1as	Msx1as	Msx1as	chr5:37820490-37824585	6	12	3	19	11	23	3	10	9	8	0.195066	0.281888	0.091418	0.33145	0.352558	0.296272	0.0577449	0.182567	0.186358	0.164938	WT	KO	NOTEST	0.250476	0.177576	-0.496237	0	1	1	no
Pramef12	Pramef12	Pramef12	chr4:144391673-144408464	0	5	1	2	1	4	0	1	1	3	0	0.103292	0.0267985	0.0306827	0.0281862	0.045313	0	0.0160554	0.0182098	0.0543942	WT	KO	NOTEST	0.0377918	0.0267945	-0.496139	0	1	1	no
Ppp2r2b	Ppp2r2b	Ppp2r2b	chr18:42645220-43059471	0	1	2	1	2	3	0	2	1	2	0	0.0264467	0.0686208	0.0196391	0.0721746	0.0329513	0	0.0411104	0.0233116	0.0351565	WT	KO	NOTEST	0.0373762	0.026506	-0.495805	0	1	1	no
4930404I05Rik	4930404I05Rik	4930404I05Rik	chr16:90936096-91044379	5	8	2	9	0	6	6	7	1	3	0.416719	0.481756	0.156236	0.402484	0	0.198133	0.296064	0.327613	0.0530819	0.15856	WT	KO	NOTEST	0.291439	0.20669	-0.495724	0	1	1	no
Dnahc10	Dnahc10	Dnahc10	chr5:124725084-124834308	6	17	9	15	3	19	8	10	8	6	0.027974	0.0572685	0.03933	0.0375256	0.0137889	0.0350985	0.0220828	0.0261814	0.0237556	0.01774	WT	KO	NOTEST	0.0351774	0.0249717	-0.494358	0	1	1	no
Arhgap44	Arhgap44	Arhgap44	chr11:64979034-65162961	4	3	1	1	8	5	1	6	4	4	0.0675664	0.0366108	0.0158257	0.00905577	0.133227	0.0334592	0.00999296	0.0569117	0.0430301	0.0428449	WT	KO	NOTEST	0.0524572	0.0372478	-0.493987	0	1	1	no
Tymp	Tymp	Tymp	chr15:89355718-89377037	393.199	289.576	449.38	753.468	436.252	688.496	577.288	386.158	412.001	356.208	13.8516	7.37078	14.8382	14.2425	15.1506	9.60993	12.0404	7.63909	9.24399	7.95778	WT	KO	OK	13.0907	9.29823	-0.493516	-0.635175	0.15795	0.999638	no
Nppc	Nppc	Nppc	chr1:86666292-86670573	0	1	0	1	1	1	0	1	1	0	0	0.0556198	0	0.0413046	0.0758876	0.0304998	0	0.043227	0.0490274	0	WT	KO	NOTEST	0.0345624	0.0245508	-0.493432	0	1	1	no
Gm20753	Gm20753	Gm20753	chr1:106152624-106171524	1	2	0	3	1	0	2	2	2	0	0.18921	0.273426	0	0.304579	0.186531	0	0.224045	0.212503	0.241018	0	WT	KO	NOTEST	0.190749	0.135513	-0.493244	0	1	1	no
Syt9	Syt9	Syt9	chr7:107284774-107591365	0	3	0	0	2	0	2	2	0	1	0	0.0387078	0	0	0.0352087	0	0.0211448	0.0200555	0	0.0113244	WT	KO	NOTEST	0.0147833	0.0105049	-0.492901	0	1	1	no
Zdhhc2	Zdhhc2	Zdhhc2	chr8:40423814-40484842	27	43	17	58	42	53	21	41	46	29	0.759171	0.873592	0.448027	0.875059	1.16421	0.590451	0.349588	0.647366	0.823773	0.5171	WT	KO	OK	0.824012	0.585655	-0.492613	-0.817461	0.0893	0.999638	no
Oacyl	Oacyl	Oacyl	chr18:65698267-65751537	8	9	6	1	5	8	8	7	4	6	0.159902	0.129978	0.112407	0.010725	0.0985235	0.0633557	0.0946705	0.0785691	0.0509211	0.0760529	WT	KO	NOTEST	0.102307	0.0727139	-0.492606	0	1	1	no
Slc36a4	Slc36a4	Slc36a4	chr9:15709768-15738789	35	54	17	42	30	29	48	42	27	32	1.30271	1.45223	0.593071	0.838805	1.10079	0.427669	1.05774	0.877844	0.640053	0.755316	WT	KO	OK	1.05752	0.751725	-0.49241	-0.830452	0.0933	0.999638	no
Fgfbp3	Fgfbp3	Fgfbp3	chr19:36917549-36919599	4	10	4	19	16	20	6	11	13	5	0.166245	0.300298	0.155822	0.423717	0.655563	0.329344	0.147639	0.256727	0.344117	0.131783	WT	KO	NOTEST	0.340329	0.241922	-0.492389	0	1	1	no
Sv2a	Sv2a	Sv2a	chr3:96181226-96195180	3	12	12	8	2	10	4	11	3	10	0.0521143	0.15062	0.195387	0.0745691	0.0342509	0.0688284	0.0411393	0.107305	0.0331918	0.110163	WT	KO	NOTEST	0.101388	0.0721254	-0.49131	0	1	1	no
Abca4	Abca4	Abca4	chr3:122044459-122180061	1	2	4	0	3	1	2	2	1	5	0.00915661	0.0132321	0.03433	0	0.0270808	0.00362799	0.0108424	0.0102838	0.00583188	0.0290339	WT	KO	NOTEST	0.0167599	0.011924	-0.491147	0	1	1	no
Nrtn	Nrtn	Nrtn	chr17:56751324-56757530	3	11	4	10	12	16	5	8	8	6	0.236291	0.626013	0.295301	0.422629	0.931781	0.499319	0.233162	0.35384	0.401319	0.299694	WT	KO	NOTEST	0.502403	0.357467	-0.491037	0	1	1	no
Rsad1	Rsad1	Rsad1	chr11:94539797-94549207	205	123	78	169	80	127	194	138	127	92	3.35001	1.45232	1.19472	1.48188	1.28881	0.822296	1.87696	1.26637	1.32181	0.953413	WT	KO	OK	1.75355	1.24817	-0.490462	-1.11493	0.01565	0.453658	no
Gm8979	Gm8979	Gm8979	chr7:106075730-106079148	55	255	81	246	221	203	125	233	152	144	1.10377	3.69761	1.52364	2.64902	4.37236	1.61415	1.48521	2.62581	1.94283	1.83265	WT	KO	OK	2.66928	1.90013	-0.490352	-1.1995	0.0123	0.396382	no
Cdkn1c	Cdkn1c	Cdkn1c	chr7:143458338-143461050	159	110	102	150	84	168	114	123	116	122	6.01355	3.00442	3.6275	3.05389	3.14204	2.52563	2.5609	2.6004	2.79074	2.93554	WT	KO	OK	3.76828	2.68264	-0.490251	-1.05068	0.0191	0.503108	no
Ppp1r15a	Ppp1r15a	Ppp1r15a	chr7:45522916-45526268	268	187	122	238	159	202	237	245	196	139	8.11952	4.09356	3.46445	3.86906	4.74896	2.42481	4.25113	4.16823	3.78203	2.67061	WT	KO	OK	4.85911	3.45936	-0.490186	-1.30971	0.0077	0.301549	no
Rftn2	Rftn2	Rftn2	chr1:55170159-55226782	22	31	15	38	23	52	29	23	12	22	0.4087	0.41611	0.261188	0.37879	0.421227	0.382752	0.318963	0.239938	0.141983	0.259182	WT	KO	NOTEST	0.377203	0.268564	-0.490076	0	1	1	no
Cartpt	Cartpt	Cartpt	chr13:99898482-99900683	0	1	1	2	1	2	1	0	0	2	0	0.0737412	0.0956626	0.10953	0.0947781	0.076184	0.0604328	0	0	0.129462	WT	KO	NOTEST	0.0747423	0.0532158	-0.490071	0	1	1	no
Gm15441	Gm15441	Gm15441	chr3:96555767-96566801	14	14.0028	2	23	4	10	12	9	12	10.0019	0.614736	0.444264	0.0823132	0.541903	0.173152	0.173977	0.311962	0.221918	0.335595	0.27851	WT	KO	NOTEST	0.371273	0.264393	-0.4898	0	1	1	no
Gapdhs	Gapdhs	Gapdhs	chr7:30729886-30739356	3	2	6	3	1	6	3	3	4	1	0.173868	0.0837515	0.325933	0.0932938	0.0571353	0.137778	0.102939	0.0976359	0.14765	0.0367535	WT	KO	NOTEST	0.146796	0.104551	-0.489606	0	1	1	no
Gpr153	Gpr153	Gpr153	chr4:152274361-152285337	0	3	1	5	5	4	2	3	4	1	0	0.0391304	0.0169203	0.0484319	0.0889825	0.0286101	0.0213756	0.0304116	0.0459899	0.011448	WT	KO	NOTEST	0.038693	0.027567	-0.489128	0	1	1	no
Cdh23	Cdh23	Cdh23	chr10:60302749-60696490	0	4	4	4	5.00041	5	3.99997	4	3	2	0	0.0171206	0.0222121	0.0127135	0.0292038	0.0117346	0.0140308	0.0133054	0.0113199	0.00751248	WT	KO	NOTEST	0.01625	0.0115806	-0.488729	0	1	1	no
Cep112	Cep112	Cep112	chr11:108425265-108860615	1	5	1	0	2	3	2	3	3	0	0.0196528	0.126529	0.0184206	0	0.173046	0.0346568	0.0518783	0.0984924	0.0557157	0	WT	KO	NOTEST	0.0675298	0.0481486	-0.488029	0	1	1	no
Zcchc12	Zcchc12	Zcchc12	chrX:36195903-36199158	1	2	1	0	2	2	0	2	0	3	0.0324947	0.0469577	0.0304573	0	0.0640691	0.0257498	0	0.0364949	0	0.0618208	WT	KO	NOTEST	0.0347958	0.0248131	-0.48781	0	1	1	no
[truncated: 21,370 more rows]

## Sheet: Downregulated genes
test_id	gene_id	gene	locus	WT_0_raw	WT_1_raw	WT_2_raw	WT_3_raw	WT_4_raw	KO_0_raw	KO_1_raw	KO_2_raw	KO_3_raw	KO_4_raw	WT_0_fpkm	WT_1_fpkm	WT_2_fpkm	WT_3_fpkm	WT_4_fpkm	KO_0_fpkm	KO_1_fpkm	KO_2_fpkm	KO_3_fpkm	KO_4_fpkm	sample_1	sample_2	status	WT_fpkm	KO_fpkm	log2(fold_change)	test_stat	p_value	q_value	significant
[truncated: 94 more rows]

[truncated: 1 more sheets: Upregulated genes]
