# Supplementary material for: GPR35 prevents osmotic stress induced cell damage
Source: Commun Biol. 2025 Mar 22;8:478. doi: 10.1038/s42003-025-07848-9 (PMC11929815; doi:10.1038/s42003-025-07848-9)
Supplement: Supplementary file 4 — Suppl Data 3 [file 42003_2025_7848_MOESM4_ESM.xlsx]

## Sheet: Figure 1
Fig 1B cell lines
SW480 siCtrl	SW480 siGpr35	MCF7 siCtrl	MCF7 siGpr35	HepG2 siCtrl	HepG2 siGpr35
32.0793	32.3526	36.3073	39.0642	33.2475	35.1068
32.0083	31.7826	36.0085	38.749	32.7972	34.9987
30.0748	34.8429	36.101	37.7955	32.7682	33.6004
30.748	33.8136	37.0072	36.7631	31.8868	35.6529
Fig 1B BMDM			standard curve
Gpr35+/+	Gpr35-/-		4	35802
20.215	20.9947		6	53616
19.0974	21.1386		10	121738
19.4058	20.3478		15	238468
19.7132	19.7029
19.6868	22.2134
19.8361	21.5201
21.6076	22.1551
21.3904	21.3248
20.1411	21.8448							Figure 1E SBFI
								Untreated		Ouabain		Lodoxamide		CIDantagonist		ML-145		KH7		SQ22536
								0.402059	0.435173	0.46489	0.612359	0.403257	0.448485	0.402447	0.443794	0.404064	0.345566*	0.416616	0.451082	0.408743	0.445458
Figure 1C cell area								0.349248	0.420704	0.470519	0.615914	0.408819	0.445436	0.414328	0.451943	0.408441	0.433768	0.4168	0.451636	0.413609	0.444165
								0.40701	0.429309	0.470824	0.619448	0.410966	0.441205	0.403994	0.444892	0.411445	0.445221	0.42043	0.4449	0.410578	0.445124
Gpr35+/+	Gpr35-/-	Gpr35+/+ high salt	Gpr35-/- high salt					0.415737	0.433164	0.473269	0.605223	0.412911	0.440398	0.421942	0.443213	0.404154	0.438015	0.415678	0.434336	0.40371	0.457911
1658	1234	2068	2024					0.410872	0.445348
1501	1174	2332	1816					0.370687	0.432543
1519	1438	2131	1729					0.40223	0.43971
1281	1708	1753	1452					0.410223	0.417945
1227	2031	2239	2594					ctrl siRNA	GPR35 siRNA	ctrl siRNA	GPR35 siRNA	ctrl siRNA	GPR35 siRNA	ctrl siRNA	GPR35 siRNA	ctrl siRNA	GPR35 siRNA	ctrl siRNA	GPR35 siRNA	ctrl siRNA	GPR35 siRNA
996	1655	2526	2250
684	1627	1548	2396
1080	1708	1013	2147
1126	1360	1226	1534
856	1200	1730	1926
934	1376	1961	1420
1139	1616	1977	2418
993	1592	1975	3047					siCtrl untreated	siGpr35 untreated	siCtrl 1mM ouabain 1hr	siGpr35 1mM ouabain 1hr			siCtrl untreated	siGpr35 untreated	siCtrl 1mM ouabain 1hr	siGpr35 1mM ouabain 1hr					siCtrl untreated	siGpr35 untreated	siCtrl 1mM ouabain 1hr	siGpr35 1mM ouabain 1hr				siCtrl untreated	siGpr35 untreated	siCtrl 1mM ouabain 1hr	siGpr35 1mM ouabain 1hr
1036	1482	1473	1735					0.363855	0.425356	0.384723	0.468286			1.0342	1.0716	0.917359	1.01404				0.384721	0.416525	0.416202	0.43007				0.545226	0.588018	0.513411	0.594507
1079	1768	1875	2344					0.364646	0.41494	0.401916	0.492481			1.01748	1.13036	0.941453	0.90972				0.378815	0.413038	0.438673	0.434346				0.507786	0.586421	0.519767	0.585138
1387	1057	2098	2848					0.373762	0.411473	0.397673	0.473312			1.01161	1.04407	0.905612	1.02179				0.373625	0.405315	0.424978	0.439313				0.519247	0.613491	0.515037	0.598668
1127	2643	3324	2063					0.36224	0.398048	0.402262	0.472367			0.980792	1.10755	0.913947	1.04392				0.381109	0.416957	0.412895	0.534608				0.500635	0.61963	0.50415	0.585387
1248	1540	2523	2001					0.364169	0.41784	0.395333	0.469071			0.947368	1.10756	0.839682	1.0227				0.404145	0.404515	0.53576	0.535851				0.523022	0.568716	0.508303	0.625519
1502	1069	3213	1580					0.379557	0.407507	0.391968	0.451798			0.99178	1.09467	0.881271	1.01327				0.409353	0.397599	0.516766	0.536347				0.52908	0.599204	0.522454	0.612267
2301	1396	1539	1407					0.371777	0.401046	0.397764	0.482301			0.999448	1.1354	0.912229	1.00689				0.412405	0.416525	0.523638	0.52431				0.502763	0.607052	0.5318	0.612188
2138	1836	1735	2248					0.364781	0.407939	0.392056	0.466843			0.970723	1.06496	0.952427	1.08231				0.417955	0.413038	0.515976	0.443455				0.452716	0.601501	0.520784	0.625242
3198	1863	1158	1703					0.377475	0.410589	0.398925	0.484441			0.992796	1.03985	0.941436	1.04798				0.378336	0.395224	0.436881	0.436286
1839	1885	1691	1703					0.375361	0.404754	0.386688	0.477735			0.990263	1.09355	0.954509	1.07191				0.387282	0.388729	0.42292	0.44235				Figure 1F HepG2 PBFI
1566	1785	1931	1632					0.377995	0.407246	0.390882	0.491305			0.96345	1.08207	0.955378	1.09683				0.367488	0.391669	0.455628	0.452676
1620	1760	1963	1684					0.365775	0.403074	0.394647	0.465693			0.96474	1.13191	0.945978	0.960148				0.326914	0.387809	0.445452	0.546539
1442	1417	1533	2734					0.381322	0.416549	0.392652	0.477859			1.03228	1.08308	0.890284	1.06818				0.395632	0.421645	0.550026	0.531105
1094	1545	2319	2289					0.377221	0.406067	0.394299	0.487907			0.910146	1.05493	0.937164	1.07274				0.396942	0.417604	0.519842	0.56599
1055	1831	1979	2846					0.383555	0.400872	0.393855	0.46782			0.91781	1.09902	0.920861	1.10694				0.382978	0.423505	0.525807	0.528789
2039	1946	1883	1555					0.373618	0.39519	0.393361	0.468691			0.9347	1.02143	0.911516	1.03925				0.377031	0.434857	0.522855	0.45254
1482	1705	2135	1959																		0.357508	0.408649	0.473508	0.448291
1160	1690	2033	1326					Figure 1D SW480 cells SBFI						Figure 1FSW480 cells PBFI							0.365879	0.428595	0.432812	0.463725
2009	2078	2833	1973																		0.382381	0.421083	0.409411	0.437794
1697	2770	2308	1632																		0.366005	0.416688	0.427108	0.451518
2169	1287	2173	1847																		0.351059	0.464426	0.437298	0.488817
1334	1478	1562	1344																		0.360641	0.445224	0.496716	0.537698
1588	1701	1877	1381																		0.403947	0.459196	0.504991	0.534109
1626	1540	1650	1987																		0.388399	0.488047	0.518983	0.511278
974	1950		2280																		0.351059	0.398947	0.404515	0.398947
994	1647	1684	2173																		0.388399	0.381106	0.397599	0.381106
1001	2844	1531	1813
1335			1891																		Figure 1DHepG2 SBFI
			1495
thallium uptake Figure 1G																			Figure 1H iPSCs SBFI								Figure 1i electrolytes
	siCtrl High K				siGpr35 High K				siCtrl Basal				siGpr35 Basal
0:00:00	21945	23396	20736	23343	19676	19071	20424	20413	22840	22070	18938	17585*	25592	23285	19726	19704			KOLF2 WT siCtrl	KOLF2 T108M siCtrl			KOLF2 WT siCtrl	KOLF2 T108M siCtrl			fl/fl	ΔIEC		fl/fl	ΔIEC
0:00:20	21827	23232	20431	23253	22709	22260	18991	17215	19535	19359	20968	20504*	25569	23890	19972	19745			0.388632	0.368099			1.10686	0.995461			250	119
0:00:40	21551	23177	20529	23127	19682	19379	20448	20521	22691	22223	18754	17275*	25774	23832	19851	19519			0.413638	0.383741			1.11332	0.989097			245	106		5.9	4.8
0:01:20	21030	28438	26278	26478	24843	23810	24575	26636	23136	25541	23592	15011*	33573	32660	30719	28520			0.416549	0.407514			1.12491	1.00815			237	52		5.9	4.7
0:01:40	25669	34039	31649	32009	29784	28768	29612	32270	29907	32169	28336	18879*	43203	41665	38863	37229			0.416924	0.384518			1.13715	0.977497			220	221		6.9	4.1
0:02:00	28825	38047	35724	37512	33736	32497	34207	36801	35165	37219	32375	22288*	51618	48698	45656	43920			0.402234	0.408807			1.08257	1.05057			206	213		6.9	4.1
0:02:20	32279	41958	39479	42154	37462	35890	38163	41095	39323	41448	34950	23897*	57906	54562	50730	49229			0.407257	0.399448			1.08456	1.07515			228	143		6.7	4.6
0:02:40	34647	45058	42124	46063	40157	38537	42362	44736	42327	44634	37696	26365*	63626	58782	55014	53182			0.403876	0.411199			1.11461	1.03933			246	94		6.7	5.2
0:03:00	37721	47552	44888	49109	42722	41468	45416	47791	44994	47560	40342	27605*	68994	62720	57853	56636			0.410398	0.407682			1.11873	0.857081			145	138
0:03:20	39643	49830	47764	51579	45171	43997	49119	51697	47233	49754	41594	29502*	73537	66173	61384	60367			0.402942	0.402586			1.11623	0.97329			169
0:03:40	41525	51779	50138	53984	47618	46070	52337	54110	48506	51705	43055	31026*	77826	69180	63407	62850			0.40167	0.415699			1.10745	0.927298
0:04:00	44021	54243	52109	55523	49958	48176	54965	56911	51519	52725	44538	32072*	81925	71785	65689	66284			0.42137	0.401177			1.10656	1.04801			urine sodium			blood potassium
0:04:20	46181	56056	54849	58131	51969	49846	57152	58759	53009	54352	46267	34059*	85739	74652	68878	68394			0.399298	0.38829			1.0865	0.981043
0:04:40	47642	57448	56604	59629	54177	51547	59296	60615	54840	56030	47377	34704*	88075	77970	71417	70833			0.367297	0.401341			1.0605	1.00401
0:05:00	48984	60196	59133	61888	55794	53679	60999	62575	57477	58161	49577	37128*	90592	79678	72476	72692			0.414669	0.395274			1.12104	1.03425
																			0.400036	0.400124			1.06572	1.01353
																			0.398607	0.406838			1.11654	1.01279
																			0.411946	0.401901			1.05893	1.07427
																			0.405432	0.39439			1.07564	0.987616
																			0.408518	0.406092			1.0833	0.975621
																			0.383598	0.397267			1.09035	0.939142
																			0.413096	0.408418
																			0.419552	0.403293
																			0.398484	0.414606
																			0.400204	0.381023
																			SBFI				PBFI
Figure 1E SBFI
Untreated		Ouabain		Lodoxamide		CIDantagonist		ML-145		KH7		SQ22536
0.402059	0.435173	0.46489	0.612359	0.403257	0.448485	0.402447	0.443794	0.404064	0.345566*	0.416616	0.451082	0.408743	0.445458
0.349248	0.420704	0.470519	0.615914	0.408819	0.445436	0.414328	0.451943	0.408441	0.433768	0.4168	0.451636	0.413609	0.444165
0.40701	0.429309	0.470824	0.619448	0.410966	0.441205	0.403994	0.444892	0.411445	0.445221	0.42043	0.4449	0.410578	0.445124
0.415737	0.433164	0.473269	0.605223	0.412911	0.440398	0.421942	0.443213	0.404154	0.438015	0.415678	0.434336	0.40371	0.457911
0.410872	0.445348
0.370687	0.432543
0.40223	0.43971
0.410223	0.417945
ctrl siRNA	GPR35 siRNA	ctrl siRNA	GPR35 siRNA	ctrl siRNA	GPR35 siRNA	ctrl siRNA	GPR35 siRNA	ctrl siRNA	GPR35 siRNA	ctrl siRNA	GPR35 siRNA	ctrl siRNA	GPR35 siRNA

## Sheet: Figure 2
siCtrl	siGpr35		siCtrl	siGpr35		siCtrl	siGpr35		HC L	HC R	PSC L	PSC R	UC L	UC R
1.18395e+07	7.44825e+06		5.26572e+07	2.79129e+07		8.5569e+06	6.00234e+06		341276511	1649935.25*	2255801431	1581043281	1589429951	2580819674
1.20722e+07	7.80636e+06		5.51581e+07	3.23411e+07		9.26538e+06	5.8009e+06		2884788373	2671229410	2148026578	1262893727	1572858940	2992048950
1.30153e+07	5.70145e+06		4.79684e+07	3.6967e+07		8.48921e+06	6.70998e+06		1705349844	2504104637	1778594808	1662138828	1151523003	2238161631
1.13007e+07	6.85945e+06		4.14083e+07	2.88476e+07		8.0011e+06	5.61729e+06		2153041691	2829642881	1326805691	2427303218	2396298460	2291983597
1.19617e+07	6.61582e+06		4.59007e+07	3.18464e+07		8.02885e+06	6.42518e+06		2868026501	1988284618	1245722914	3397066593	1545968994	2247577999
1.41495e+07	6.65567e+06		5.24072e+07	3.39391e+07		8.69937e+06	6.13908e+06		2254387477	2417979673	3401064377	1035804918	1253400528	2524403689
									3527267102	2512983218	1093360375	2235900039	1201837603	2657958715
Figure 2B									4639041450	2448599234	2200123188		1763248590
GPC			GPE			proline betaine			Figure 2 D			human colon biopsies GPC
siCtrl	siCtrl + 75mM NaCl	siNFAT5	siNFAT5 + 75mM NaCl		siCtrl	siCtrl + 75mM NaCl	siCtrl + p38inhibitor 5mM	siCtrl + NaCl + p38i			Untreated	75mM NaCl			ciCtrl no salt	siGPR35 no salt	siCtrl + salt	siGPR35 with salt
7.24003	91.0769	14.8579	9.90206		17.24	41.4935	13.7763	91.0769			2.52483	12.6407			103.3	98.2	157.3	172.5
12.9645	75.1335	9.79498	7.12187		15.9645	69.4293	4.59596	85.1335			9.67606	16.4268			101.2	97.7	161.4	153.4
10.3219	70.6597	5.84888	16.2192		20.3219	41.9386	10.5809	68.6597							104.1	99	177.2	166.8
Figure 2 E											Figure 2F				Figure 2G
GPR35 mRNA NFAT siRNA					GPR35 mRNA p38 inhibtor						human macrophages GPR35 mRNA				NFAT5 qPCR
	ctrlsiRNA			Gpr35siRNA					ctrlsiRNA			Gpr35siRNA			ctrlsiRNA			Gpr35siRNA
0	0.25	0.367	0.401	1.421	1.544	1.398		0	100	100		232	304		100	100		100	99
25	0.708	0.588	0.575	1.366	1.002	0.887		50	121	134		198	298		98	95		93	97
50	0.771	0.456	0.633	1.119	1.298	1.089		75	382	577		177	213		95	99		98	101
75	1.113	0.987	1.076	1.223	1.356	1.387
100	1.443	1.387	1.278	1.702	1.54	1.443
125	1.403	1.599	1.641	1.707	1.895	1.778
Figure 2C									Figure 2H
p38 MAPK densi blot									nuclear extract NFAT5 densi blot						cell lysate NFAT5 densi blot

## Sheet: Figure 3
ctrl 0h	GPR35 0h	ctrl 24h	GPR35 24h	ctrl 48h	GPR35 48h		seconds	siCtrl			siGPR35			siCtrl K			siGPR35 K
1.10947	1.10947	0.859824	0.919941	0.140689	0.651565		0	0	0	0	0	0	0	0	0	0	0	0	0
1.09617	1.09617	0.840991	0.855348	0.114281	0.692244		5	5.911	8.29	4.467	3.876	6.092	5.283	7.111	5.254	3.945	3.185	4.025	5.1
1.09521	1.09521	0.717147	0.879187	0.102916	0.590359		10	8.827	7.148	5.867	6.818	6.474	5.542	5.951	8.271	9.125	7.444	6.537	5.249
1.11045	1.11045	0.856016	0.930674	0.149581	0.611278		20	17.519	16.978	15.625	13.504	15.173	12.252	14.116	11.771	12.836	9.134	12.718	11.614
							30	21.156	22.468	19.934	19.684	18.488	19.414	17.95	17.351	14.741	13.047	14.852	16.588
Fig 3 A, glutamine supernatants							60	37.482	35.981	35.241	32.174	32.323	31.145	32.094	30.177	30.803	27.727	28.017	26.888
							Figure 3B labelled glutamine uptake
Figure 3C RNAseq volcano blot				Figure 3E RNA seq %expression						Figure 3F SLC6A14 qPCR										Figure 3G glutamine in double knock-down SW480 cells					Figure 3H glutamine in risk variant vs non-risk variant
log2(fold_change)	q_value
-6.68298	0.00671989			Gpr35	100	2.78176	1.48011	0.734847		Slc4A14 ctrl	Slc6A14 siRNA	Slc6A14 ctrl NaCl	Slc6A14 ctrl NaCl	Gpr35 ctrl	Gpr35 siRNA	Gpr35 ctrl NaCl	Gpr35 siRNA NaCl			ctrl siRNA	GPR35 siRNA	ctrl siRNA slc6	GPR35 siRNA slc6		108T	108M
-4.85137	0.00671989			Gm3776	100	6.94838	5.19481	0.8		1.38115	1.10169	1.99498	1.06512	1.32534	0.70771	1.52514	0.724036			75	48.9	48.9	39.6		92.4	96.42
-4.15622	0.00671989			Lmbr1	100	6.12074	7.7147	1.8868		1.7828	1.05803	2.27651	1.04038	1.79294	0.696992	1.14936	0.560917			63	58.2	55	42		79.05	109.28
-4.0713	0.00671989			Pla2g4c	100	27.7207	37.5473	4.10934		1.80956	1.10421	2.03189	1.10892	1.86807	0.647493	1.09479	0.552621			60.5	38.7	63.1	47.7		75.98	93.66
-3.6495	0.037546			Pcsk6	100	13.4272	20.4819	3.35261		1.83897	1.12337	2.00109	1.1542	1.81092	0.668788	1.10296	0.543783			82.1	43.9	49.7	45.9		78.24	86.92
-2.96547	0.00671989			Rpph1	100	31.5457	32.9695	5.7524		1.15794	1.15586	2.1169	1.12342	1.60947	0.667564	1.68499	0.863601			59.2	61.1	51.2	43.1		95.89	89.83
-2.33299	0.00671989			Rmp	100	30.2123	33.7983	9.99747		0.998136	1.09128	2.17698	1.06958	1.19157	0.697797	1.89811	1.00187			67.1	52	55.4	52		71.53	82.25
-2.25201	0.00671989			Nr0b2	100	10.5699	25.6471	4.66262
-2.25149	0.00671989			Defb37	100	23.9764	32.526	4.994
-2.09285	0.00671989			Fhl1	100	25.2995	40.8193	3.32227
-1.80322	0.00671989			Slc6a14	100	13.061	36.0165	3.00823
-1.71073	0.00671989			Cpn1	100	13.8579	43.0435	2.29347
-1.70317	0.00671989			Hist1h1a	100	47.7795	50	2.71293
-1.70282	0.0444624			Acta1	100	61.7719	45.0179	12.9959
-1.68112	0.00671989			Plod2	100	38.3512	43.8127	8.32706
-1.66745	0.00671989
-1.47869	0.0121928
-1.3785	0.00671989
-1.35417	0.00671989
-1.31088	0.00671989
-1.22924	0.00671989
-1.21848	0.00671989
-1.21623	0.00671989
-1.2072	0.00671989
-1.16631	0.00671989
-1.16621	0.00671989
-1.15313	0.041257
-1.15013	0.0121928
-1.14669	0.0121928
-1.11477	0.00671989
-1.1091	0.00671989
-1.06885	0.00671989
-1.06015	0.00671989
-1.0587	0.00671989
-1.03737	0.0444624
-1.03329	0.0225276
-1.03297	0.0121928
-0.998234	0.0121928
-0.997814	0.00671989
-0.991338	0.0444624
-0.986506	0.00671989
-0.97702	0.00671989
-0.961056	0.00671989
-0.952085	0.00671989
-0.936885	0.00671989
-0.925541	0.00671989
-0.922596	0.00671989
-0.892775	0.00671989
-0.875212	0.00671989
-0.855792	0.00671989
-0.85446	0.0173926
-0.826621	0.037546
-0.814835	0.00671989
-0.801841	0.0257109
-0.799993	0.037546
-0.792591	0.00671989
-0.790177	0.0121928
-0.786127	0.00671989
-0.783878	0.00671989
-0.765146	0.00671989
-0.756007	0.00671989
-0.742093	0.00671989
-0.740253	0.00671989
-0.735738	0.037546
-0.735271	0.0173926
-0.729228	0.00671989
-0.715912	0.00671989
-0.704508	0.00671989
-0.693131	0.0173926
-0.671682	0.00671989
-0.667369	0.00671989
-0.661144	0.0444624
-0.643522	0.00671989
-0.625928	0.0173926
-0.625491	0.00671989
-0.617142	0.00671989
-0.615182	0.037546
-0.614992	0.041257
-0.610087	0.0257109
-0.605403	0.00671989
-0.594194	0.0257109
-0.572098	0.00671989
-0.563399	0.00671989
-0.556897	0.0257109
-0.553952	0.0257109
-0.547965	0.0173926
-0.530348	0.0257109
-0.529836	0.0121928
-0.527081	0.0303256
-0.526463	0.0257109
-0.508809	0.0121928
-0.506049	0.037546
-0.503021	0.037546
-0.50069	0.0350801
0.510647	0.0225276
0.535252	0.0225276
0.558372	0.0485437
0.580775	0.037546
0.598118	0.00671989
0.599491	0.00671989
0.599959	0.00671989
0.645181	0.00671989
0.699731	0.00671989
0.720353	0.0121928
0.752646	0.00671989
0.760902	0.00671989
0.767753	0.00671989
0.796494	0.00671989
0.805431	0.00671989
0.819035	0.00671989
0.835107	0.00671989
0.902918	0.00671989
0.938436	0.00671989
0.946566	0.0257109
0.993178	0.0257109
1.01456	0.00671989
1.07993	0.00671989
1.08793	0.041257
1.12459	0.00671989
1.15136	0.00671989
1.16219	0.0257109
1.18789	0.00671989
1.21977	0.00671989
1.24978	0.00671989
1.33435	0.00671989
1.34433	0.00671989
1.45663	0.00671989
1.55336	0.0303256
1.59529	0.00671989
1.6713	0.00671989
1.86689	0.00671989
1.9579	0.00671989
1.9844	0.00671989
2.10203	0.00671989
-10.8885	1
-5.52007	0.999638
-5.32895	1
-4.9308	1
-4.14586	1
-3.98144	1
-3.61865	1
-3.5439	1
-3.5134	0.999638
-3.38074	1
-3.35023	1
-3.33564	1
-3.31238	1
-3.29725	1
-3.2972	1
-3.29548	1
-3.27391	1
-3.21614	1
-3.20459	1
-3.15221	1
-3.14209	1
-3.13372	1
-3.131	1
-3.12436	1
-3.12018	1
-3.11424	1
-3.08717	0.999638
-3.04475	1
-3.04013	1
-3.0288	1
-2.98352	1
-2.97391	1
-2.97087	1
-2.92609	0.999638
-2.91176	1
-2.90319	1
-2.859	1
-2.81885	1
-2.81335	1
-2.80781	1
-2.77971	1
-2.76553	0.999638
-2.76532	1
-2.75066	1
-2.74646	1
-2.74645	1
-2.74495	1
-2.7441	1
-2.73928	1
-2.73658	1
-2.71523	1
-2.71406	1
-2.71008	1
-2.70452	1
-2.69981	1
-2.69334	1
-2.69308	1
-2.67853	1
-2.67853	1
-2.65472	1
-2.64242	1
-2.64063	1
-2.63414	1
-2.63414	1
-2.62836	1
-2.62239	1
-2.6187	1
-2.61715	1
-2.61278	1
-2.59806	1
-2.59673	1
-2.56178	1
-2.55738	0.999638
-2.53875	1
-2.53071	1
-2.52886	1
-2.51538	1
-2.50897	1
-2.50518	1
-2.50233	1
-2.49771	1
-2.49591	1
-2.49202	1
-2.49137	1
-2.47453	1
-2.4708	1
-2.46199	1
-2.4544	1
-2.45095	1
-2.42139	1
-2.42135	1
-2.40907	1
-2.38003	1
-2.37758	1
-2.37758	1
-2.37302	1
-2.36937	1
-2.36661	1
-2.34897	1
-2.34275	1
-2.33564	1
-2.33564	1
-2.33564	1
-2.33564	1
-2.33407	1
-2.32572	1
-2.32545	1
-2.32544	1
-2.32539	1
-2.31683	1
-2.31507	1
-2.31426	1
-2.3081	1
-2.30471	1
-2.30372	1
-2.29623	1
-2.28796	0.999638
-2.27911	1
-2.27911	1
-2.27911	1
-2.2701	1
-2.26391	1
-2.26238	1
-2.24988	1
-2.24227	1
-2.24112	0.999638
-2.23912	0.0920665
-2.23209	1
-2.23209	1
-2.22955	0.999638
-2.22635	1
-2.22633	1
-2.22039	0.999638
-2.21918	1
-2.20371	1
-2.20123	0.400078
-2.20116	1
-2.18698	1
-2.18215	0.704701
-2.15289	1
-2.14468	1
-2.13833	1
-2.12984	1
-2.12674	1
-2.12423	1
-2.12148	1
-2.12032	1
-2.12018	1
-2.12018	1
-2.10827	1
-2.10501	1
-2.09978	0.469685
-2.09694	1
-2.08862	1
-2.08492	1
-2.07741	1
-2.06952	1
-2.06669	1
-2.06272	1
-2.06148	0.169341
-2.05469	1
-2.04922	1
-2.03771	1
-2.03201	1
-2.02985	0.81508
-2.02684	1
-2.02311	0.999638
-2.00834	1
-1.99977	1
-1.9992	1
-1.99548	1
-1.98376	1
-1.98376	1
-1.9759	1
-1.96767	1
-1.96767	1
-1.95583	1
-1.95357	1
-1.94863	1
-1.94541	1
-1.94201	1
-1.94139	1
-1.93858	1
-1.93118	0.559625
-1.92208	1
-1.92168	1
-1.91728	1
-1.90948	1
-1.90948	1
-1.90815	1
-1.90653	1
-1.90496	1
-1.90326	1
-1.89678	0.634001
-1.89534	1
-1.89302	0.434368
-1.88362	1
-1.8819	1
-1.8794	1
-1.87428	1
-1.87232	1
-1.87232	0.999638
-1.87085	1
-1.86905	1
-1.86783	1
-1.8668	1
-1.86388	1
-1.86385	1
-1.85925	1
-1.85282	1
-1.85145	1
-1.85107	1
-1.83251	1
-1.82661	1
-1.82427	1
-1.82377	1
-1.82377	1
-1.82192	0.147837
-1.81298	1
-1.81193	1
-1.80304	1
-1.79234	1
-1.78966	1
-1.78656	1
-1.78613	1
-1.78601	1
-1.78162	0.999638
-1.77853	0.982663
-1.77365	1
-1.7736	1
-1.77319	1
-1.77206	1
-1.77099	1
-1.76258	1
-1.76194	1
-1.76029	1
-1.75812	1
-1.75753	1
-1.7562	1
-1.75278	1
-1.74805	1
-1.74709	1
-1.74595	1
-1.7413	1
-1.73971	1
-1.73909	1
-1.73909	1
-1.73647	1
-1.73076	1
-1.73045	1
-1.72606	1
-1.72327	1
-1.72309	1
-1.71919	1
-1.71733	1
-1.7153	1
-1.71523	1
-1.70945	1
-1.7089	1
-1.70483	1
-1.70268	1
-1.69967	1
-1.69913	1
-1.69902	1
-1.69667	1
-1.69268	1
-1.68892	1
-1.67373	1
-1.67252	1
-1.66871	1
-1.66806	1
-1.66806	1
-1.66806	1
-1.66806	0.999638
-1.66806	1
-1.66593	1
-1.66279	1
-1.6624	1
-1.6578	1
-1.65772	1
-1.6519	1
-1.65085	1
-1.64334	1
-1.64219	1
-1.63757	1
-1.6365	1
-1.63215	1
-1.6315	1
-1.62536	1
-1.62362	1
-1.62239	1
-1.61715	1
-1.61705	1
-1.6151	1
-1.61385	0.107204
-1.61125	1
-1.6112	1
-1.61112	1
-1.6057	1
-1.60538	1
-1.60514	1
-1.6049	1
-1.60354	1
-1.60054	1
-1.60054	1
-1.59948	1
-1.59682	1
-1.59511	1
-1.59432	1
-1.58784	1
-1.57987	1
-1.57245	1
-1.56879	1
-1.56613	1
-1.56356	1
-1.56356	1
-1.56356	1
-1.56297	1
-1.55744	1
-1.55542	1
-1.5543	0.999638
-1.5495	1
-1.5488	1
-1.54489	0.0724102
-1.54405	1
-1.54325	1
-1.54301	1
-1.54074	1
-1.54074	1
-1.5357	1
-1.52911	1
-1.52883	1
-1.52879	1
-1.52727	1
-1.52597	1
-1.52376	0.516134
-1.52212	1
-1.52055	1
-1.52007	1
-1.51702	1
-1.51345	1
-1.50969	1
-1.50897	1
-1.50306	1
-1.50089	1
-1.49911	1
-1.49746	1
-1.4969	1
-1.4954	1
-1.49503	1
-1.49429	1
-1.49412	1
-1.49322	1
-1.49271	1
-1.48746	1
-1.48725	1
-1.48725	1
-1.48592	1
-1.4815	1
-1.48099	1
-1.4772	0.503305
-1.46683	1
-1.46622	1
-1.4612	1
-1.46114	1
-1.46052	1
-1.46045	0.999638
-1.45516	1
-1.45446	1
-1.45176	1
-1.44792	1
-1.44489	1
-1.4442	1
-1.44292	1
-1.44258	1
-1.44178	1
-1.44162	1
-1.43906	1
-1.4375	1
-1.4375	1
-1.43745	1
-1.43539	1
-1.43539	1
-1.43383	1
-1.43072	1
-1.42971	1
-1.42971	1
-1.42971	1
-1.42883	1
-1.42837	1
-1.42796	1
-1.4216	1
-1.41823	1
-1.41781	0.999638
-1.41562	1
-1.41512	1
-1.41397	1
-1.40738	1
-1.40729	0.134252
-1.40549	1
-1.40428	1
-1.40167	1
-1.39993	1
-1.39696	1
-1.39667	1
-1.39497	1
-1.39213	1
-1.39213	1
-1.39213	0.999638
-1.39213	1
-1.39047	1
-1.38861	1
-1.38812	1
-1.38575	1
-1.38551	1
-1.38493	1
-1.38365	1
-1.38194	1
-1.3819	1
-1.38027	1
-1.37961	1
-1.37902	1
-1.37134	1
-1.37113	0.280641
-1.36579	1
-1.36534	0.0549111
-1.36513	1
-1.36429	1
-1.36337	1
-1.36257	1
-1.35663	1
-1.35416	1
-1.35351	0.175312
-1.35335	1
-1.35239	1
-1.35124	1
-1.35065	0.999638
-1.34541	1
-1.34371	1
-1.34069	1
-1.33951	1
-1.33696	1
-1.33569	1
-1.33564	1
-1.33564	1
-1.33564	1
-1.33564	1
-1.33564	1
-1.33564	1
-1.33564	1
-1.33564	1
-1.33543	1
-1.33037	1
-1.33024	1
-1.32792	1
-1.32236	1
-1.31903	1
-1.31699	1
-1.31582	1
-1.31507	1
-1.31507	1
-1.31507	1
-1.31507	1
-1.31507	1
-1.31507	1
-1.31507	1
-1.31507	1
-1.31507	1
-1.31507	1
-1.31507	1
-1.31507	1
-1.31478	1
-1.3147	1
-1.31466	1
-1.31466	1
-1.31447	1
-1.31402	1
-1.31213	1
-1.31138	1
-1.31131	1
-1.30807	1
-1.30531	1
-1.30222	1
-1.30198	1
-1.30092	1
-1.29921	0.787229
-1.29598	1
-1.29521	1
-1.29237	1
-1.28969	1
-1.28965	1
-1.28736	1
-1.2873	1
-1.28695	1
-1.27862	1
-1.27836	1
-1.27377	1
-1.27275	0.108754
-1.27198	1
-1.27157	1
-1.26947	1
-1.26908	1
-1.26713	1
-1.26652	1
-1.26625	1
-1.26548	1
-1.265	1
-1.26359	1
-1.26102	1
-1.25826	1
-1.25812	1
-1.25805	1
-1.25801	1
-1.2577	1
-1.25496	1
-1.25238	1
-1.25073	1
-1.24846	1
-1.24671	1
-1.24385	1
-1.24235	1
-1.24223	1
-1.24223	1
-1.24223	1
-1.24223	1
-1.24223	1
-1.24223	1
-1.24223	1
-1.24	1
-1.23925	1
-1.23833	1
-1.23801	1
-1.23761	1
-1.23599	1
-1.23593	1
-1.23409	1
-1.23117	1
-1.22971	1
-1.22922	1
-1.22771	1
-1.22657	1
-1.22225	1
-1.22223	0.19459
-1.21476	1
-1.21433	0.999638
-1.2126	1
-1.21199	1
-1.21101	1
-1.21047	1
-1.20955	1
-1.20516	1
-1.20146	1
-1.2011	1
-1.20102	0.423055
-1.19881	1
-1.19782	1
-1.19583	1
-1.19579	1
-1.19542	1
-1.19526	1
-1.19477	1
-1.19475	1
-1.19345	1
-1.19289	1
-1.19155	1
-1.18823	1
-1.18823	1
-1.18686	0.0749043
-1.18125	1
-1.17834	1
-1.17806	1
-1.17539	1
-1.17464	1
-1.17297	1
-1.17262	1
-1.17106	1
-1.17019	1
-1.17008	1
-1.16824	1
-1.16754	1
-1.1672	1
-1.1661	1
-1.16493	1
-1.16493	1
-1.16493	1
-1.16493	1
-1.16286	1
-1.16089	1
-1.16061	1
-1.15712	1
-1.15652	1
-1.15645	1
-1.1531	1
-1.152	1
-1.15037	1
-1.14946	1
-1.14934	1
-1.1487	1
-1.14856	0.999638
-1.14407	1
-1.14399	1
-1.13892	1
-1.13314	1
-1.13296	1
-1.13282	1
-1.12876	1
-1.12867	0.0806386
-1.12795	1
-1.12057	1
-1.12033	1
-1.11958	1
-1.11877	1
-1.11857	1
-1.11762	1
-1.11575	1
-1.11339	1
-1.1116	1
-1.11111	1
-1.10999	1
-1.10911	1
-1.10828	1
-1.10713	1
-1.10518	1
-1.10443	1
-1.10256	0.999638
-1.10199	0.0578944
-1.10195	1
-1.10127	1
-1.09918	1
-1.09814	1
-1.09791	1
-1.0974	1
-1.09671	1
-1.09532	1
-1.09463	1
-1.09429	1
-1.09361	1
-1.09291	1
-1.09265	1
-1.09147	1
-1.09135	1
-1.09114	1
-1.09051	1
-1.09003	1
-1.08908	1
-1.08815	1
-1.08767	1
-1.0865	1
-1.08478	1
-1.084	1
-1.08316	1
-1.07932	1
-1.07926	1
-1.07888	1
-1.07839	1
-1.078	1
-1.07716	1
-1.07693	1
-1.07645	0.287684
-1.07598	1
-1.07597	0.999638
-1.07536	1
-1.07534	1
-1.07421	1
-1.07417	1
-1.07404	1
-1.0738	1
-1.07211	1
-1.0713	1
-1.07012	1
-1.06918	1
-1.06809	1
-1.06592	1
-1.06551	1
-1.06145	1
-1.05814	1
-1.05588	1
-1.05449	1
-1.05449	1
-1.05425	1
-1.05255	0.999638
-1.052	1
-1.052	1
-1.052	1
-1.05182	1
-1.04897	1
-1.04897	1
-1.04871	1
-1.04848	1
-1.04795	1
-1.04734	0.999638
-1.04724	1
-1.04626	1
-1.04467	1
-1.04454	1
-1.04438	1
-1.04418	1
-1.04413	1
-1.04399	0.134252
-1.04392	1
-1.04052	1
-1.03981	1
-1.03937	1
-1.03801	0.999638
-1.03737	1
-1.03637	1
-1.03439	0.999638
-1.03273	1
-1.03177	1
-1.0313	1
-1.03061	1
-1.02594	1
-1.02479	1
-1.0242	1
-1.02395	1
-1.02216	0.446798
-1.01929	1
-1.01774	1
-1.0175	1
-1.01686	0.157305
-1.01645	0.169341
-1.01619	0.999638
-1.01581	1
-1.01457	1
-1.01165	1
-1.01145	1
-1.01142	1
-1.01086	1
-1.00904	1
-1.00677	1
-1.00633	1
-1.00568	1
-1.00362	1
-1.00195	1
-1.00106	1
-1.00106	1
-1.0005	1
-1.00037	1
-0.996794	1
-0.99662	0.330405
-0.996449	1
-0.996151	1
-0.995924	1
-0.995673	1
-0.994536	0.999638
-0.994368	1
-0.993618	1
-0.993586	1
-0.992824	1
-0.992659	0.999638
-0.991402	1
-0.991167	0.999638
-0.990176	1
-0.989497	1
-0.989494	1
-0.989494	1
-0.989494	1
-0.988926	1
-0.988762	1
-0.987964	1
-0.985863	1
-0.983914	1
-0.983272	1
-0.983272	1
-0.983272	1
-0.982962	1
-0.982765	1
-0.980985	1
-0.978883	1
-0.976384	1
-0.976377	1
-0.9751	1
-0.97484	1
-0.974691	1
-0.97462	1
-0.974619	1
-0.974501	1
-0.973832	1
-0.972535	1
-0.969931	1
-0.969378	1
-0.96886	1
-0.968004	1
-0.967521	1
-0.965205	1
-0.96358	1
-0.961608	1
-0.961233	1
-0.960866	1
-0.960743	1
-0.960541	1
-0.960489	1
-0.958898	0.951598
-0.958608	1
-0.95826	1
-0.956079	1
-0.955704	1
-0.954897	1
-0.954619	1
-0.954207	1
-0.953808	1
-0.953623	1
-0.952112	1
-0.951217	0.175312
-0.95066	1
-0.950006	1
-0.950005	1
-0.94985	1
-0.949628	1
-0.949606	1
-0.948459	1
-0.948358	0.970873
-0.948309	1
-0.946767	0.263287
-0.946427	1
-0.94471	1
-0.944345	1
-0.94354	1
-0.943377	1
-0.943179	1
-0.940616	1
-0.940085	1
-0.938853	1
-0.93769	1
-0.936748	1
-0.934623	1
-0.93437	1
-0.93437	1
-0.932508	1
-0.932501	1
-0.932381	1
-0.932247	0.086539
-0.931964	1
-0.931027	1
-0.930075	1
-0.927957	1
-0.926647	1
-0.924744	1
-0.924505	0.205065
-0.924145	1
-0.922892	0.999638
-0.922543	1
-0.922025	1
-0.921779	0.425033
-0.921657	0.415963
-0.919863	1
-0.919395	1
-0.91923	1
-0.917889	1
-0.917533	1
-0.91661	1
-0.916513	0.134252
-0.916509	1
-0.915947	0.0521779
-0.915173	1
-0.914777	1
-0.913275	1
-0.912807	1
-0.912527	1
-0.90997	1
-0.909582	0.999638
-0.909484	1
-0.908818	1
-0.908666	1
-0.908483	0.263287
-0.908332	1
-0.906543	1
-0.90637	1
-0.906	1
-0.903609	1
-0.90333	0.999638
-0.903056	1
-0.9026	1
-0.902559	1
-0.900846	1
-0.900712	1
-0.900342	1
-0.900066	1
-0.900032	1
-0.89972	1
-0.89833	1
-0.896715	1
-0.895375	1
-0.894273	1
-0.891525	0.200458
-0.891066	1
-0.890968	1
-0.889728	1
-0.889239	1
-0.888386	1
-0.888279	1
-0.888153	1
-0.887342	1
-0.886205	1
-0.885934	1
-0.885212	1
-0.884856	1
-0.884691	1
-0.884648	1
-0.884176	1
-0.883751	1
-0.883691	1
-0.88327	0.360794
-0.882502	1
-0.882405	0.135256
-0.880878	1
-0.880857	1
-0.880369	1
-0.880031	1
-0.878978	0.333677
-0.876896	1
-0.875389	1
-0.87398	1
-0.872733	1
-0.872705	1
-0.872478	1
-0.87217	1
-0.871234	0.0985583
-0.871045	1
-0.869211	1
-0.86839	1
-0.868294	1
-0.868246	1
-0.867777	1
-0.867181	1
-0.866953	1
-0.866799	1
-0.866799	1
-0.866799	1
-0.866799	1
-0.866799	1
-0.866799	1
-0.866799	1
-0.866799	1
-0.866799	1
-0.866799	1
-0.866799	1
-0.866799	1
-0.866799	1
-0.86524	1
-0.864508	0.999638
-0.864464	0.0693307
-0.864341	1
-0.864263	1
-0.863925	0.0839571
-0.863737	1
-0.863234	1
-0.861887	1
-0.861728	1
-0.860993	1
-0.860639	1
-0.860371	1
-0.85917	1
-0.858212	1
-0.858186	1
-0.858063	1
-0.858063	1
-0.857469	1
-0.856387	1
-0.855431	1
-0.854987	1
-0.854859	1
-0.852975	1
-0.85276	1
-0.852311	1
-0.851835	1
-0.850896	1
-0.850445	1
-0.848747	1
-0.848642	1
-0.848051	1
-0.847447	1
-0.84728	0.907471
-0.846793	1
-0.844728	1
-0.84413	0.999638
-0.843112	1
-0.842341	1
-0.84158	1
-0.840765	1
-0.840033	1
-0.839274	1
-0.83824	1
-0.836758	0.493246
-0.836609	1
-0.8344	1
-0.834236	0.585241
-0.83373	1
-0.832822	0.710044
-0.832509	1
-0.832509	1
-0.832509	1
-0.832509	1
-0.832509	1
-0.832181	1
-0.832159	1
-0.830988	1
-0.830802	1
-0.829723	1
-0.829263	1
-0.829194	0.221471
-0.829108	1
-0.828856	1
-0.828148	1
-0.827031	1
-0.826956	0.999638
-0.823426	1
-0.82268	1
-0.822411	1
-0.82233	1
-0.821973	1
-0.821368	1
-0.820537	1
-0.819976	1
-0.817991	1
-0.817333	1
-0.816223	1
-0.814631	1
-0.814623	1
-0.814592	1
-0.81443	1
-0.812728	1
-0.811933	1
-0.811933	1
-0.811933	1
-0.811933	1
-0.811477	1
-0.810589	1
-0.80844	1
-0.808078	1
-0.807184	0.205065
-0.807012	1
-0.80686	1
-0.806667	1
-0.806264	1
-0.806152	0.222893
-0.805172	0.242213
-0.803809	1
-0.802154	0.999638
-0.801565	1
-0.801373	1
-0.80049	1
-0.79845	1
-0.797115	1
-0.796977	0.168156
-0.796211	1
-0.795157	1
-0.79497	1
-0.794752	0.72126
-0.79398	1
-0.793665	1
-0.793388	1
-0.793149	1
-0.792781	1
-0.792691	1
-0.792675	1
-0.792457	0.186071
-0.792447	1
-0.792407	0.999638
-0.791671	1
-0.791665	1
-0.791019	1
-0.790894	1
-0.790787	1
-0.789611	1
-0.789491	1
-0.789087	0.999638
-0.788689	1
-0.78821	1
-0.786589	0.999638
-0.784531	1
-0.783658	1
-0.782228	0.255259
-0.782175	1
-0.781082	1
-0.780757	1
-0.780305	1
-0.779091	1
-0.778946	1
-0.776998	1
-0.775973	1
-0.775347	1
-0.772959	0.85822
-0.772931	0.564815
-0.772743	1
-0.772728	0.758409
-0.77247	1
-0.772158	1
-0.771091	1
-0.770811	1
-0.770679	1
-0.770489	1
-0.769383	0.134252
-0.76903	0.907471
-0.768954	0.389346
-0.768647	1
-0.76827	0.266929
-0.766439	1
-0.76464	1
-0.764272	1
-0.764262	0.139323
-0.764022	1
-0.764002	0.277448
-0.763074	1
-0.762258	1
-0.762257	1
-0.762072	0.999638
-0.761358	1
-0.761221	1
-0.760964	1
-0.759603	1
-0.758689	1
-0.75816	1
-0.757945	1
-0.757673	0.999638
-0.75661	1
-0.756201	1
-0.756201	1
-0.756201	1
-0.756201	1
-0.756201	1
-0.754733	0.256464
-0.753639	1
-0.753588	1
-0.752714	1
-0.752596	1
-0.752469	1
-0.752351	1
-0.751802	1
-0.750972	1
-0.750918	1
-0.750301	1
-0.750159	1
-0.750106	1
-0.748237	1
-0.748078	1
-0.747899	1
-0.745069	0.108754
-0.744154	0.294679
-0.743958	1
-0.743389	0.999638
-0.743343	1
-0.742992	0.80413
-0.741367	1
-0.74051	1
-0.740429	1
-0.740089	1
-0.739093	1
-0.739093	1
-0.739093	1
-0.739093	1
-0.739093	1
-0.739093	1
-0.739093	1
-0.739093	1
-0.739093	1
-0.739009	1
-0.738751	1
-0.738563	1
-0.737973	1
-0.737065	1
-0.737065	1
-0.736839	1
-0.736552	1
-0.735626	1
-0.735626	1
-0.735626	1
-0.734809	1
-0.73414	1
-0.733603	1
-0.733162	1
-0.73307	1
-0.732864	1
-0.732748	0.999638
-0.732672	1
-0.7326	1
-0.732423	1
-0.731863	1
-0.73178	1
-0.731398	1
-0.729969	0.907471
-0.729548	1
-0.72953	0.175312
-0.729458	1
-0.729458	1
-0.729127	1
-0.729084	1
-0.728881	1
-0.728838	0.999638
-0.72863	1
-0.728382	0.221471
-0.727962	1
-0.727419	1
-0.726555	1
-0.726386	0.192887
-0.726378	1
-0.725993	0.444976
-0.725625	1
-0.725444	1
-0.724725	1
-0.724578	1
-0.724071	0.226758
-0.723485	1
-0.722874	0.999638
-0.722615	0.999638
-0.72226	1
-0.72161	1
-0.720671	0.301549
-0.719981	0.999638
-0.719894	0.999638
-0.719447	0.623029
-0.718825	1
-0.718273	0.444976
-0.717977	1
-0.717634	1
-0.717599	1
-0.716157	1
-0.715503	0.726782
-0.714769	0.982663
-0.714583	1
-0.714374	1
-0.713552	1
-0.711929	1
-0.710969	1
-0.710823	1
-0.710806	1
-0.710336	1
-0.71009	1
-0.709493	1
-0.70938	1
-0.709327	1
-0.709155	1
-0.709152	0.469685
-0.70809	1
-0.707913	1
-0.706649	1
-0.706278	1
-0.705652	1
-0.705484	1
-0.704809	0.690267
-0.704138	1
-0.703402	1
-0.702708	1
-0.702366	1
-0.702262	1
-0.701965	1
-0.701947	0.394233
-0.701759	1
-0.701503	1
-0.701128	1
-0.700124	1
-0.700012	1
-0.698788	1
-0.698566	1
-0.698431	1
-0.698043	1
-0.698017	1
-0.69728	1
-0.696976	1
-0.695277	1
-0.695042	1
-0.694972	1
-0.69494	0.166141
-0.694238	1
-0.693778	1
-0.692892	1
-0.692739	1
-0.691078	1
-0.689698	1
-0.687875	1
-0.687575	1
-0.687496	1
-0.687377	1
-0.686927	0.88865
-0.686065	1
-0.685746	1
-0.685591	1
-0.685411	1
-0.684902	0.321511
-0.684042	1
-0.683022	1
-0.682855	1
-0.682455	1
-0.681809	1
-0.681566	0.389346
-0.680264	1
-0.680087	1
-0.679823	1
-0.679648	1
-0.679383	1
-0.678923	0.79363
-0.678394	1
-0.678261	1
-0.677566	1
-0.677052	1
-0.676464	1
-0.676335	1
-0.675886	1
-0.675326	0.999638
-0.674823	1
-0.674498	1
-0.674008	1
-0.673708	1
-0.673426	0.999638
-0.672384	1
-0.671421	0.355525
-0.670783	1
-0.670758	1
-0.670179	1
-0.670115	0.585241
-0.668989	1
-0.668729	1
-0.668613	1
-0.668294	1
-0.668061	1
-0.667827	0.665129
-0.667339	1
-0.666364	0.999638
-0.666182	1
-0.665588	1
-0.665468	0.121649
-0.665296	1
-0.66439	1
-0.664205	1
-0.663742	1
-0.663381	1
-0.663336	0.442384
-0.662833	1
-0.662786	1
-0.662786	1
-0.662786	1
-0.662786	1
-0.662786	1
-0.661804	1
-0.661284	1
-0.660892	1
-0.660803	1
-0.659657	1
-0.659498	1
-0.658778	1
-0.65841	1
-0.657951	1
-0.657094	1
-0.657075	1
-0.657075	1
-0.657075	1
-0.657075	1
-0.656898	0.999638
-0.656614	1
-0.656006	1
-0.655901	0.999638
-0.655797	0.67049
-0.655766	1
-0.655139	1
-0.655095	1
-0.654624	1
-0.654537	1
-0.65432	1
-0.654116	1
-0.653897	1
-0.653299	0.999638
-0.652865	1
-0.65284	1
-0.652795	1
-0.652778	1
-0.652497	1
-0.652465	1
-0.652165	0.727894
-0.651347	1
-0.651175	0.970873
-0.650853	1
-0.650853	1
-0.650853	1
-0.650853	1
-0.650217	1
-0.64945	1
-0.649436	1
-0.649095	1
-0.648705	1
-0.648581	1
-0.648134	1
-0.648044	1
-0.647587	1
-0.647487	0.164424
-0.6467	1
-0.64603	1
-0.644036	1
-0.643656	0.324105
-0.642499	1
-0.64143	0.999638
-0.640753	1
-0.640638	1
-0.640128	1
-0.639451	1
-0.639179	0.999638
-0.639165	1
-0.639051	0.226758
-0.638319	1
-0.637264	1
-0.637223	1
-0.637086	1
-0.636571	1
-0.6365	1
-0.6365	1
-0.6365	1
-0.6365	1
-0.6365	1
-0.6365	1
-0.6365	1
-0.6365	1
-0.636407	1
-0.636385	1
-0.636356	1
-0.636333	1
-0.636124	1
-0.635836	1
-0.635392	1
-0.634752	1
-0.633285	1
-0.633262	1
-0.632388	1
-0.632052	0.951892
-0.631354	0.999638
-0.631245	1
-0.631177	1
-0.630748	1
-0.630469	1
-0.630277	1
-0.630277	1
-0.630277	1
-0.630277	1
-0.630277	1
-0.630028	1
-0.629166	0.242605
-0.629111	0.999638
-0.628558	1
-0.628298	1
-0.627878	1
-0.627862	1
-0.626962	1
-0.626879	1
-0.626564	0.882952
-0.625613	1
-0.625324	1
-0.624944	1
-0.624123	1
-0.623481	0.725983
-0.623288	1
-0.622702	1
-0.622518	1
-0.622325	1
-0.622088	1
-0.621923	1
-0.62093	1
-0.620503	1
-0.61997	1
-0.619669	1
-0.619398	1
-0.61914	1
-0.618992	0.999638
-0.618902	1
-0.618755	0.999638
-0.618038	1
-0.61783	1
-0.617679	0.727894
-0.617565	1
-0.617527	1
-0.617049	1
-0.616796	1
-0.616618	1
-0.616021	0.999638
-0.615784	1
-0.615071	1
-0.61489	1
-0.613638	1
-0.613366	0.999638
-0.613222	0.859147
-0.612969	0.999638
-0.611208	1
-0.610737	0.999638
-0.610588	1
-0.610405	1
-0.610405	1
-0.610255	1
-0.609615	1
-0.609162	1
-0.608745	0.871155
-0.608729	0.999638
-0.607758	1
-0.607482	1
-0.607182	1
-0.606869	1
-0.606072	1
-0.605932	1
-0.605734	0.80413
-0.605501	0.149331
-0.605093	0.999638
-0.604718	1
-0.604503	1
-0.604149	1
-0.603343	1
-0.603252	1
-0.603105	1
-0.603025	1
-0.602825	1
-0.601692	0.389346
-0.600823	0.169341
-0.600626	1
-0.600384	1
-0.600032	1
-0.599664	1
-0.599641	0.951598
-0.599601	0.416422
-0.599481	1
-0.598958	1
-0.598581	0.999638
-0.59827	1
-0.597493	0.876658
-0.597418	0.999638
-0.597317	1
-0.596558	1
-0.596383	0.177144
-0.596333	1
-0.59603	1
-0.595851	1
-0.594921	1
-0.594838	1
-0.594483	0.135256
-0.594413	1
-0.593419	1
-0.593134	1
-0.592738	0.435173
-0.592503	1
-0.592339	0.999638
-0.592236	1
-0.592199	0.444635
-0.592093	1
-0.59117	1
-0.59054	0.577656
-0.590412	1
-0.58986	1
-0.58942	1
-0.58904	0.169341
-0.588789	1
-0.588564	0.25766
-0.588412	1
-0.588124	1
-0.587656	1
-0.58764	1
-0.58699	1
-0.586898	1
-0.586349	1
-0.585331	1
-0.5853	1
-0.584747	1
-0.584683	0.999638
-0.583805	1
-0.583092	1
-0.582478	1
-0.582264	1
-0.58212	1
-0.58209	0.80413
-0.582085	0.770547
-0.581919	1
-0.581103	1
-0.580449	1
-0.579926	0.999638
-0.578483	1
-0.577867	1
-0.577841	1
-0.577249	1
-0.576547	1
-0.576316	0.379797
-0.576274	1
-0.575218	1
-0.573815	0.999638
-0.573455	1
-0.572887	1
-0.571298	0.999638
-0.571284	0.999638
-0.570429	0.130297
-0.570354	0.999638
-0.570296	1
-0.570245	1
-0.570223	1
-0.568942	0.999638
-0.568372	1
-0.568355	1
-0.567729	0.999638
-0.567383	1
-0.567371	1
-0.566949	0.228124
-0.566755	0.999638
-0.566482	1
-0.566402	1
-0.566249	0.999638
-0.566013	1
-0.56541	1
-0.564791	0.616137
-0.564084	1
-0.564057	1
-0.564021	1
-0.563832	1
-0.563663	1
-0.56366	1
-0.56366	1
-0.56366	1
-0.56366	1
-0.56366	1
-0.56366	1
-0.56366	1
-0.56366	1
-0.563565	1
-0.563557	1
-0.562936	1
-0.56292	1
-0.5629	1
-0.562669	1
-0.562653	0.999638
-0.562652	1
-0.562497	1
-0.561739	1
-0.561555	0.936049
-0.561333	1
-0.561041	1
-0.560328	0.999638
-0.560174	0.999638
-0.56006	1
-0.559361	1
-0.558094	1
-0.55801	1
-0.557438	1
-0.557438	1
-0.557438	1
-0.557438	1
-0.557433	0.999638
-0.557193	1
-0.556497	1
-0.555806	0.999638
-0.555563	1
-0.55532	0.999638
-0.555177	1
-0.555053	1
-0.55459	1
-0.554343	0.0521779
-0.554291	1
-0.554206	1
-0.554107	1
-0.552974	1
-0.552355	1
-0.551818	1
-0.551816	1
-0.551805	0.0657056
-0.551672	1
-0.550728	0.999638
-0.550336	1
-0.550269	1
-0.550018	1
-0.549928	0.999638
-0.549744	0.999638
-0.549652	1
-0.549504	1
-0.546716	0.999638
-0.546202	1
-0.545933	1
-0.545924	1
-0.545767	0.233023
-0.545568	0.17818
-0.545347	1
-0.545291	1
-0.545063	1
-0.54491	1
-0.544135	1
-0.543975	0.342838
-0.543863	1
-0.543841	1
-0.542442	1
-0.54224	1
-0.542077	1
-0.541892	0.620741
-0.541727	1
-0.541694	1
-0.541376	1
-0.541321	1
-0.541278	1
-0.540708	1
-0.540025	1
-0.53986	1
-0.539823	1
-0.539599	1
-0.539596	1
-0.539499	1
-0.539118	1
-0.53893	1
-0.538837	1
-0.538381	0.999638
-0.538232	1
-0.537793	0.391526
-0.537733	1
-0.53762	0.999638
-0.537443	0.999638
-0.536638	1
-0.536593	0.612681
-0.53632	0.999638
-0.536017	1
-0.535508	1
-0.534744	1
-0.534311	1
-0.533839	0.999638
-0.53352	1
-0.533121	0.0578944
-0.532605	0.999638
-0.532275	0.999638
-0.532107	1
-0.531412	0.322381
-0.531262	0.500068
-0.531223	0.47617
-0.530993	0.999638
-0.530866	1
-0.530804	1
-0.530579	0.375541
-0.530021	1
-0.52981	0.999638
-0.529251	0.361478
-0.529001	1
-0.528768	1
-0.528764	0.999638
-0.528201	1
-0.527835	1
-0.527812	0.882952
-0.527695	0.72126
-0.526893	1
-0.526687	0.999638
-0.525548	1
-0.525425	1
-0.525017	1
-0.524999	0.999638
-0.52476	1
-0.524255	1
-0.523897	1
-0.523804	0.999638
-0.522274	1
-0.522081	1
-0.521649	1
-0.52163	0.907471
-0.521053	0.710044
-0.520662	0.926628
-0.519851	1
-0.519746	0.999638
-0.519251	0.999638
-0.519138	1
-0.519036	1
-0.518833	0.489346
-0.518627	1
-0.518309	1
-0.518126	0.462796
-0.518027	1
-0.517818	0.889053
-0.517681	1
-0.517327	1
-0.516671	1
-0.516445	1
-0.516269	0.999638
-0.515899	1
-0.515869	0.869435
-0.515833	1
-0.515737	1
-0.515544	1
-0.515247	0.999638
-0.514784	1
-0.514759	0.999638
-0.514733	1
-0.514656	0.798459
-0.514627	0.086539
-0.514341	0.999638
-0.514326	1
-0.514205	0.929264
-0.513349	1
-0.512491	1
-0.512148	1
-0.511914	1
-0.511455	1
-0.510626	0.263514
-0.509709	0.875797
-0.509666	1
-0.50888	0.999638
-0.508266	0.537474
-0.507723	1
-0.50712	0.647669
-0.506588	1
-0.506254	1
-0.50597	0.999638
-0.505859	1
-0.505633	1
-0.505536	0.999638
-0.505342	1
-0.504038	0.081822
-0.504009	0.999638
-0.503754	1
-0.503504	0.144008
-0.503385	1
-0.502714	1
-0.502346	0.999638
-0.501731	1
-0.501485	0.999638
-0.501094	1
-0.501066	0.707699
-0.500908	1
-0.500838	0.258847
-0.500728	1
-0.500368	0.999638
-0.500204	1
-0.499844	1
-0.499119	1
-0.499097	0.629464
-0.499017	1
-0.498852	1
-0.498564	0.80413
-0.498439	1
-0.49836	1
-0.498308	1
-0.498123	1
-0.498116	1
-0.497775	0.999638
-0.497681	1
-0.497575	1
-0.497381	1
-0.496289	1
-0.496237	1
-0.496139	1
-0.495805	1
-0.495724	1
-0.494358	1
-0.493987	1
-0.493516	0.999638
-0.493432	1
-0.493244	1
-0.492901	1
-0.492613	0.999638
-0.492606	1
-0.49241	0.999638
-0.492389	1
-0.49131	1
-0.491147	1
-0.491037	1
-0.490462	0.453658
-0.490352	0.396382
-0.490251	0.503108
-0.490186	0.301549
-0.490076	1
-0.490071	1
-0.4898	1
-0.489606	1
-0.489128	1
-0.488729	1
-0.488029	1
[truncated: 21,371 more rows]

## Sheet: Figure 4
HepG2	HepG2	CAPAN2	CAPAN2	Caco2	Caco2	SW480	SW480	MCF7	MCF7			siControl	siGpr35	lod ctrl	lod si	CID ctrl	CID ctrl	ouabain ctrl	ouabain si			ctrl siRNA	GPR35 siRNA			wt	T108M
88.773	71.6725	91.9219	72.2723	83.9733	70.5415	80.2402	55.2478	78.7923	32.3952			103168	91696.5	102423	53498.4	129590	70222.1	48703.1	55114.5			65.2707	9.01518			89.8462	100
89.994	73.7611	100	73.1915	68.3408	76.0817	87.6327	68.78	88.3296	32.1475			169860	87839.1	139135	79336.6	190856	69320.2	51190.5	56013.3			44.4936	22.9599			71.3609	96.7135
100	77.6821	91.7118	72.6002	81.2764	68.1797	88.323	73.1112	80.3972	32.3532			178972	55836.4	102504	76674.3	119574	65126.5	58774	50911.6			100	34.5412			77.5544	89.6984
90.2125	71.0103	96.9919	78.3476	74.313	66.8216	73.1164	56.0503	95.1208	32.4047			95042.4	60693.4		84675	93590.7	68659.7	44317.2	52819.5			68.8837	7.90564			72.4957	79.4813
93.3343	67.9241	88.0126	71.3243	84.9308	66.5537	78.9418	65.7289	90.7739	31.3127			132976	66678.9	115373	69140.4	147907	52410.6	50650	53262.5			44.622	22.2622			77.6112	91.3186
93.3452	64.6598	96.75	73.9395	85.5627	77.1857	87.3977	72.1342	100	35.1515			147240	73962.3	99140.2	59014.7	141904	55379	55363	50502.3			43.7377	28.7794			69.9582	96.3897
84.7456	74.5824	90.9145	72.7151	100	68.428	83.6285	54.9148	87.5637	30.6784													76.8571	13.0123			80.6818	81.0165
88.1376	59.5734	97.4749	73.0916	91.2867	77.4582	96.3511	67.9407	98.2286	32.1933													43.1768	18.5094			77.9794	83.2654
81.7371	61.3101		72.8204	87.8995	69.1609	97.0243	72.5667	83.4555	30.7938			Figure 4 B agonist and antagonist proliferation										64.7991	27.6159
95.2157	56.3283		76.9486	91.7989	67.2781	74.3075	57.3482	95.4354	33.1529
81.9992	57.2559		76.4864	85.6085	64.5782	95.429	67.4644	82.7473	32.1514													Figure 4C iPSC cells prolifertion
90.9058	54.1431		74.9176	81.7242	62.246	100	72.2448	99.1112	32.437
						79.6766	51.344
						94.5149	59.9762
						97.9959	63.275
						75.2819	58.5406
						94.1687	58.5962
						94.8879	65.0733
Figure 4A proliferation cell lines
HepG2									SW480
mM NaCl	siCtrl			siGpr35 72hrs				mM NaCl	SW480 siCtrl								SW480 siGpr35
30	140500	159743	154964	124580	146853	132864		30	92906.2	99528.1	99335.5	119008	114934	103754	113038	110264	107224	124915	109727	114632	113766	102741	124035	115824
50	139762	154393	156044	136106	136043	145324		50	103947	124941	131065	144334	129366	143243	116293	131632	123170	151158	125550	135838	134071	148249	131734	157449
70	147294	215241	180075	147447	157690	182909		70*	132420.8*	141533.3*	133993.4*	136692.4*	146772.3*	152312.5*	133039.3*	148268*	131804.6*	164459.9*	161726.8*	162163.8*	170701.8*	162668.6*	169418.1*	148429.8*
90	174390	191796	172082	177040	186259	161088		90	125776	144790	140353	145592	153106	153797	148162	142578	119065	159001	143412	138758	132794	142411	149346	150012
110	149780	188753	189196	149119	141888	162386		110	133348	137057	139851	151165	139109	153738	163177	165040	133081	160521	136597	132245	134337	148104	126565	134776
130	146643	221726	192096	147268	149035	139256		130	117985	125914	122734	128156	129202	112910	128468	159465	95603.3	98267.2	109350	103114	101499	104260	105422	111863
Figure 4D proliferation under hypotonic conditions
siCtrl 0	siGpr35 0	siCtrl 12.5	siGpr35 12.5	siCtrl 25	siGpr35 25	siCtrl 50	siGpr35 50	siCtrl 100	siGpr35 100	siCtrl 125	siGpr35 125		mM Mannitol	siCtrl			siGpr35 72hrs					siCtrl 0	siGpr35 0hrs	siCtrl 12hrs	siGpr35 12hrs	siCtrl 24hrs	siGpr35 24hrs
192746	114158	114509	100155	163939	78551.3	118129	77000.1	76582.1	61758.9	43375.4	35597.2		0	443148	408416	401384	313612	322731	345057			377493	319325	348312	220157	319777	211006
141307	107085	204193	101616	177388	83787	119936	65397.4	101698	58949.2	66020.2	33502.8		2.5	367238	422547	413810	336088	373159	391512			343607	303142	299300	247565	301471	241240
209409	108176	191173	117841	214164	101034	179384	83028.2	117090	55060.4	62746.6	36938.1		5	363234	261265.9*	370632	378141	364496	386253			355719	328000	349372	262161	306382	222812
228292	122728	214831	108868	173609	76491.9	138785	76485.3	101447	25433.5	77122.2	39476.1		10	321338	413136	381176	357733	359065	437585			279810	286810	353618	249339	308180	199936
135245	126712	79915.7	115577	125090	113952	137086	108553	90423.2	42553.7	90262.5	39299.9		25	267574	346362	318230	329946	326886	309939			371295	317960	257583	275016	241842	243265
213633	117550	184004	126247	153892	87316	188923	104461	97967.9	47402.2	72475.7	39940.8		50	288406	242458	259236	292148	280326	287551			299763	318968	329056	272097	263263	242409
169241	142423	185708	123226	136442	110131	119298	94716.2	107365	65256.9	85486.4	35940.8
184883	69667.1	149133	147679	143164	114205	169770	87068.9	65289.5	61495.2	60597.4	37681.5
																						Figure 4 H prolifertaion in presence of p38 MAPK inhibitor
													Figure 4G mannitol prolifertion HepG2
Figure 4F hypertonic conditions HepG2

## Sheet: Figure 5
Gpr35+/+LSD	Gpr35-/-LSD	Gpr35+/+HSD	Gpr35-/-HSD		Gpr35+/+LSD	Gpr35-/-LSD	Gpr35+/+HSD	Gpr35-/-HSD		Days elapsed	Gpr35+/+LSD		Gpr35ΔIEC LSD		Gpr35+/+HSD		Gpr35ΔIEC HSD			Gpr35+/+ LSD	Gpr35-/- LSD	Gpr35+/+HSD	Gpr35-/- HSD			control wt	control ko	salt wt	salt ko
123567	234556	260093	220991		16	12	14	11			%	SEM	%	SEM	%	SEM	%	SEM		120	95	95	97			1.28085	3.04595	25.5173	2.3033
146742	267899	310876	250987		17	16	16	15		0	100	7.6925	100	14.6452	100	9.29699	100	6.5427		97	99	87	95			1.3754	5.68917	17.7071	4.25541
210986	298875	278062	210781		21	12	17	20		2	94.1632	6.82261	95.6547	14.1325	95.3734	9.19315	93.8999	6.20278		110	97	88	88			0.832486	12.2262	19.6562	7.49395
170889	307891	254890	216732		22	20	12	15		4	87.7583	7.54996	92.3957	13.3942	93.1262	8.76374	91.5726	5.73328		105	89	101	101
139881	199876	178661	240093		19	18	20	17		6	90.0826	6.61332	93.7679	13.185	93.4237	8.64227	93.0536	5.65013		95	110	94	92			Figure 5D ratio phospho p38/p38
200976	244008	210994	270076		15	12	13	11		8	93.2231	6.84944	91.5952	13.0497	95.5684	8.99485	92.1721	5.42413		101	102	86	95
					18	13	16	19		10	90.4959	6.69789	87.7073	12.007	90.77	8.65675	89.1396	5.34139		124	88	90	94
					18	12	11	22		18	88.5124	6.83925	86.9068	11.3268	93.7872	9.78368	83.78	6.01068		115	95	88	92
Figue 5A p38MAPK phosphorylation					24	8	17	13		20	80.7335	7.34182	79.5197	11.001	87.0419	8.51964	85.59	5.74693		95	97	86	87
					32	15	24	16		22	80.2686	4.36615	77.6444	11.4301	91.388	12.2241	78.8669	6.08272
					28	16	18	11		28	78.0992	4.24814	77.8731	11.1669	90.0066	12.1341	78.3498	6.54419		Figure 5C weights % on day 30
					24	17	17	17		30	78.4091	4.265	77.7587	11.1607	90.3701	12.0786	78.2205	6.4534
					Figure 5B BrDU stain					Figure 5C percent weight 6 weeks
Gpr35+/+LSD	Gpr35ΔIECLSD	Gpr35+/+HSD	Gpr35ΔIECHSD		Gpr35ΔIECLSD	Gpr35+/+HSD	Gpr35ΔIECHSD		Gpr35+/+ LSD	Gpr35+/+ HSD	Gpr35-/- LSD	Gpr35-/- HSD		Gpr35+/+LSD	Gpr35ΔIECLSD	Gpr35+/+HSD	Gpr35ΔIECHSD		Gpr35fl/fl	Gpr35ΔIEc
59.8	49.2	76.4	57.4		62	68	57		64	43	35	48		22	22	15	9		0.052193	0.496546
43.9	35.4	88.9	52.9		37	72	49		81	54	38	55		23	16	16	17		0.11744	0.409927
36.9	51.3	73.4	62		48	83	51		72	38	42	57		19	16	17	14		0.0595399	0.624165
55.8	39.2	67.2	52.6		54	86	48		71	42	30	32		13	8	6	5		0.112656	0.567546
27.5	55.4	78.7	57.3		41	77	57		65	66	38	35		22	7	5	3
43.3	41.3	80.4	54.3		49	61	60		68	58	53	34		20	10	8	10
					52	69	52							19	13	8	19
Figure 5E CXCL-1					61	73	68							21	7	6	7
														18	7	17	6
					Figure 5E cell infiltrate				Figure 5F goblet cell diameter					Figure 5G PAS stain					Figure 5H muc2 expression
